# Supplementary material for: Transcriptomic profile of tobacco in response to Tomato zonate spot orthotospovirus infection
Source: Virol J. 2017 Aug 14;14:153. doi: 10.1186/s12985-017-0821-6 (PMC5557316; doi:10.1186/s12985-017-0821-6)
Supplement: Supplementary file 3 — GO enrichment Result. (XLSX 416 kb) [file 12985_2017_821_MOESM3_ESM.xlsx]

## Sheet: TZSV_12vsMock_12.GO_enrichment_
GO_accession	Description	Term_type	Over_represented_pValue	Corrected_pValue	DEG_item	DEG_list	Bg_item	Bg_list	up	Up_Gene_names	Down	Down_Gene_names
GO:0008152	metabolic process	biological_process	6.984e-24	3.61e-20	1116	1642	26846	49179	797	Cluster-22447.11375,Cluster-22447.73309,Cluster-22447.28456,Cluster-22447.89214,Cluster-22447.61008,Cluster-22447.64076,Cluster-22447.10313,Cluster-22447.9496,Cluster-22447.8543,Cluster-22447.7335,Cluster-22447.28177,Cluster-22447.79831,Cluster-22447.94252,Cluster-22447.41301,Cluster-22447.75645,Cluster-22447.76645,Cluster-22447.19756,Cluster-22447.42797,Cluster-22447.68736,Cluster-22447.12055,Cl…	319	Cluster-22447.63118,Cluster-22447.74828,Cluster-22447.51197,Cluster-22447.47955,Cluster-22447.35078,Cluster-22447.51391,Cluster-22447.51374,Cluster-22447.51733,Cluster-22447.30934,Cluster-22447.51834,Cluster-22447.48373,Cluster-22447.51502,Cluster-22447.56008,Cluster-22447.51181,Cluster-22447.37650,Cluster-22447.53437,Cluster-22447.54666,Cluster-22447.51493,Cluster-22447.54317,Cluster-22447.49123…
GO:0015979	photosynthesis	biological_process	4.0385e-23	1.0438e-19	65	1642	428	49179	7	Cluster-22447.46036,Cluster-22447.51959,Cluster-22447.8978,Cluster-22447.77708,Cluster-22447.77702,Cluster-22447.49104,Cluster-22447.23735	58	Cluster-22447.52022,Cluster-22447.51290,Cluster-22447.48586,Cluster-22447.51849,Cluster-22447.51144,Cluster-22447.50877,Cluster-22447.52084,Cluster-22447.51645,Cluster-22447.51628,Cluster-22447.50183,Cluster-22447.51598,Cluster-22447.51407,Cluster-22447.51391,Cluster-22447.51596,Cluster-22447.50561,Cluster-22447.51556,Cluster-22447.51631,Cluster-22447.51305,Cluster-22447.51733,Cluster-22447.49658…
GO:0016491	oxidoreductase activity	molecular_function	1.1814e-22	2.0356e-19	262	1642	4115	49179	192	Cluster-22447.76951,Cluster-22447.30585,Cluster-22447.24494,Cluster-22447.10313,Cluster-22447.9496,Cluster-22447.7335,Cluster-22447.11375,Cluster-22447.88437,Cluster-22439.1,Cluster-22447.10140,Cluster-22447.60553,Cluster-22447.12338,Cluster-22447.88308,Cluster-22447.30441,Cluster-22447.11584,Cluster-22447.11987,Cluster-22447.7393,Cluster-22447.7143,Cluster-22447.79831,Cluster-22447.89605,Cluster…	70	Cluster-22447.62069,Cluster-22447.58632,Cluster-22447.51010,Cluster-22447.52831,Cluster-22447.55927,Cluster-22447.47605,Cluster-22447.51502,Cluster-22447.56008,Cluster-22447.52764,Cluster-22447.48373,Cluster-22447.51181,Cluster-22447.37650,Cluster-22447.49566,Cluster-22447.51412,Cluster-22447.51290,Cluster-22447.48871,Cluster-22447.51877,Cluster-22447.54660,Cluster-22447.52303,Cluster-22447.49878…
GO:0009521	photosystem	cellular_component	5.4371e-22	7.0261e-19	54	1642	304	49179	7	Cluster-22447.77702,Cluster-22447.77708,Cluster-22447.23735,Cluster-22447.49104,Cluster-22447.46036,Cluster-22447.51959,Cluster-22447.8978	47	Cluster-22447.50528,Cluster-22447.51440,Cluster-22447.50746,Cluster-22447.51473,Cluster-22447.51858,Cluster-22447.50561,Cluster-22447.51596,Cluster-22447.51155,Cluster-22447.51481,Cluster-22447.52240,Cluster-22447.51631,Cluster-22447.53501,Cluster-22447.48547,Cluster-22447.49658,Cluster-22447.51775,Cluster-22447.40602,Cluster-22447.51539,Cluster-22447.52502,Cluster-22447.52102,Cluster-22447.51234…
GO:0055114	oxidation-reduction process	biological_process	8.5721e-22	7.5202e-19	259	1642	4097	49179	188	Cluster-22447.59273,Cluster-22447.60547,Cluster-22447.47056,Cluster-22447.34757,Cluster-22447.76705,Cluster-22447.68404,Cluster-22447.24715,Cluster-22447.89642,Cluster-22447.51443,Cluster-22447.53853,Cluster-22447.11077,Cluster-22447.60861,Cluster-22447.11371,Cluster-22447.17542,Cluster-22447.53004,Cluster-22447.41046,Cluster-22447.82764,Cluster-22447.91732,Cluster-22447.89319,Cluster-22447.51221…	71	Cluster-22447.51412,Cluster-22447.51877,Cluster-22447.51290,Cluster-22447.48871,Cluster-22447.52303,Cluster-22447.49878,Cluster-22447.48733,Cluster-22447.54660,Cluster-22447.48963,Cluster-22447.49123,Cluster-22447.58799,Cluster-22447.60259,Cluster-22447.54128,Cluster-22447.46588,Cluster-22447.50791,Cluster-22447.52094,Cluster-22447.51736,Cluster-22447.49690,Cluster-22447.62069,Cluster-22447.58632…
GO:0046906	tetrapyrrole binding	molecular_function	8.7292e-22	7.5202e-19	78	1642	657	49179	70	Cluster-22447.76704,Cluster-22447.76952,Cluster-22447.82910,Cluster-22447.4951,Cluster-22447.46487,Cluster-22447.91138,Cluster-22447.22535,Cluster-22447.15222,Cluster-22447.89352,Cluster-22447.60554,Cluster-22447.94252,Cluster-22447.8236,Cluster-22447.11584,Cluster-22447.20106,Cluster-22447.88308,Cluster-22447.56924,Cluster-22447.89804,Cluster-22447.60553,Cluster-22447.9561,Cluster-22447.12338,Cl…	8	Cluster-22447.52831,Cluster-22447.51010,Cluster-22447.58632,Cluster-22447.51849,Cluster-22447.38254,Cluster-22447.50746,Cluster-22447.51155,Cluster-22447.51736
GO:0005506	iron ion binding	molecular_function	3.617e-20	2.6709e-17	71	1642	621	49179	64	Cluster-22447.11084,Cluster-22447.41045,Cluster-22447.11879,Cluster-22447.8349,Cluster-22447.11732,Cluster-22447.70381,Cluster-22447.75396,Cluster-22447.55693,Cluster-22447.66681,Cluster-22447.60555,Cluster-22447.62189,Cluster-22447.60551,Cluster-562.0,Cluster-227.0,Cluster-22447.82053,Cluster-22447.38591,Cluster-22447.32560,Cluster-22447.12201,Cluster-22447.23254,Cluster-22447.11733,Cluster-2244…	7	Cluster-22447.49700,Cluster-22447.45867,Cluster-22447.56553,Cluster-22447.59863,Cluster-22447.52614,Cluster-22447.49017,Cluster-22447.52369
GO:0034357	photosynthetic membrane	cellular_component	4.4741e-20	2.8908e-17	54	1642	339	49179	7	Cluster-22447.46036,Cluster-22447.51959,Cluster-22447.8978,Cluster-22447.77702,Cluster-22447.77708,Cluster-22447.23735,Cluster-22447.49104	47	Cluster-22447.52022,Cluster-22447.48586,Cluster-22447.51144,Cluster-22447.51849,Cluster-22447.50877,Cluster-22447.52084,Cluster-22447.51628,Cluster-22447.51953,Cluster-22447.51645,Cluster-22447.51407,Cluster-22447.51307,Cluster-22447.51421,Cluster-22447.51977,Cluster-22447.50183,Cluster-22447.51391,Cluster-22447.51400,Cluster-22447.51440,Cluster-22447.50528,Cluster-22447.50746,Cluster-22447.51473…
GO:0020037	heme binding	molecular_function	7.6226e-20	4.3779e-17	70	1642	626	49179	67	Cluster-22447.60551,Cluster-22447.9675,Cluster-22447.62189,Cluster-22447.66681,Cluster-22447.60555,Cluster-22447.55693,Cluster-22447.9581,Cluster-22447.75396,Cluster-22447.70381,Cluster-22447.12334,Cluster-22447.11732,Cluster-22447.8349,Cluster-22447.11879,Cluster-22447.11084,Cluster-22447.11112,Cluster-22447.28553,Cluster-22447.60556,Cluster-22447.9562,Cluster-22447.56926,Cluster-22447.89793,Clu…	3	Cluster-22447.51736,Cluster-22447.38254,Cluster-22447.58632
GO:0044436	thylakoid part	cellular_component	3.679e-19	1.9017e-16	55	1642	369	49179	7	Cluster-22447.77708,Cluster-22447.77702,Cluster-22447.49104,Cluster-22447.23735,Cluster-22447.8978,Cluster-22447.46036,Cluster-22447.51959	48	Cluster-22447.40602,Cluster-22447.51775,Cluster-22447.51539,Cluster-22447.51234,Cluster-22447.51785,Cluster-22447.52502,Cluster-22447.52102,Cluster-22447.48733,Cluster-22447.51010,Cluster-22447.51479,Cluster-22447.51722,Cluster-22447.52831,Cluster-22447.44552,Cluster-22447.51640,Cluster-22447.51730,Cluster-22447.50834,Cluster-22447.50064,Cluster-22447.51155,Cluster-22447.51596,Cluster-22447.51718…
GO:0009579	thylakoid	cellular_component	4.9713e-19	2.3361e-16	55	1642	371	49179	7	Cluster-22447.8978,Cluster-22447.46036,Cluster-22447.51959,Cluster-22447.77702,Cluster-22447.77708,Cluster-22447.23735,Cluster-22447.49104	48	Cluster-22447.51628,Cluster-22447.51953,Cluster-22447.51645,Cluster-22447.51400,Cluster-22447.51391,Cluster-22447.51407,Cluster-22447.51307,Cluster-22447.51421,Cluster-22447.51977,Cluster-22447.50183,Cluster-22447.48586,Cluster-22447.52022,Cluster-22447.52084,Cluster-22447.50877,Cluster-22447.51144,Cluster-22447.51849,Cluster-22447.52502,Cluster-22447.52102,Cluster-22447.51234,Cluster-22447.51785…
GO:0016705	oxidoreductase activity, acting on paired donors, with incorporation or reduction of molecular oxygen	molecular_function	1.4763e-17	6.3591e-15	71	1642	674	49179	65	Cluster-23.0,Cluster-22447.7335,Cluster-22447.76706,Cluster-22447.10313,Cluster-22447.60547,Cluster-22447.29693,Cluster-22447.47056,Cluster-22447.76705,Cluster-22447.77709,Cluster-22447.76951,Cluster-22447.8569,Cluster-22447.68404,Cluster-22447.12338,Cluster-22447.9561,Cluster-22447.60553,Cluster-22447.11371,Cluster-22447.11519,Cluster-22447.8237,Cluster-22447.11375,Cluster-22447.20106,Cluster-22…	6	Cluster-22447.51290,Cluster-22447.55431,Cluster-22447.66721,Cluster-22447.51487,Cluster-22447.49566,Cluster-22447.66684
GO:0003824	catalytic activity	molecular_function	3.5629e-17	1.4166e-14	951	1642	22563	49179	728	Cluster-22447.49255,Cluster-22447.16033,Cluster-22447.84090,Cluster-22447.7439,Cluster-22447.79069,Cluster-22447.89352,Cluster-22447.46684,Cluster-22447.11416,Cluster-22447.91732,Cluster-22447.91655,Cluster-22447.89204,Cluster-22447.23846,Cluster-22447.5998,Cluster-22447.41046,Cluster-22447.11605,Cluster-22447.91329,Cluster-22447.38116,Cluster-22447.46196,Cluster-22447.11371,Cluster-22447.50822,C…	223	Cluster-22447.52716,Cluster-22447.55130,Cluster-22447.58485,Cluster-22447.49878,Cluster-22447.48733,Cluster-22447.51603,Cluster-22447.61340,Cluster-22447.51290,Cluster-22447.48035,Cluster-22447.37843,Cluster-22447.51877,Cluster-22447.49949,Cluster-22447.50439,Cluster-22447.49545,Cluster-22447.51791,Cluster-22447.51412,Cluster-22447.52532,Cluster-22447.52219,Cluster-22447.62816,Cluster-22447.52094…
GO:0044710	single-organism metabolic process	biological_process	1.2195e-16	4.5026e-14	532	1642	11179	49179	379	Cluster-22447.92144,Cluster-22447.43787,Cluster-22447.10594,Cluster-22447.41464,Cluster-22447.36825,Cluster-22447.82165,Cluster-22447.94346,Cluster-22447.41047,Cluster-22447.39746,Cluster-22447.48312,Cluster-22447.60556,Cluster-22447.44008,Cluster-22447.70137,Cluster-22447.77667,Cluster-22447.12334,Cluster-22447.28887,Cluster-22447.62189,Cluster-22447.10540,Cluster-22447.9675,Cluster-22447.66681,…	153	Cluster-22447.51155,Cluster-22447.58668,Cluster-22447.51337,Cluster-22447.51584,Cluster-22447.51356,Cluster-22447.55095,Cluster-22447.51978,Cluster-22447.47210,Cluster-22447.45635,Cluster-22447.52556,Cluster-22447.44568,Cluster-22447.50845,Cluster-22447.40308,Cluster-22447.54520,Cluster-22447.76786,Cluster-22447.56553,Cluster-22447.51284,Cluster-22447.51535,Cluster-22447.40307,Cluster-22447.45422…
GO:0009522	photosystem I	cellular_component	2.0003e-14	6.4621e-12	23	1642	82	49179	1	Cluster-22447.51959	22	Cluster-22447.50183,Cluster-22447.51479,Cluster-22447.51421,Cluster-22447.51730,Cluster-22447.51407,Cluster-22447.51307,Cluster-22447.51785,Cluster-22447.51645,Cluster-22447.52102,Cluster-22447.52502,Cluster-22447.50877,Cluster-22447.52084,Cluster-22447.48547,Cluster-22447.51144,Cluster-22447.52240,Cluster-22447.51481,Cluster-22447.51155,Cluster-22447.51596,Cluster-22447.51858,Cluster-22447.50746…
GO:0009654	photosystem II oxygen evolving complex	cellular_component	6.6864e-14	2.0331e-11	18	1642	56	49179	0		18	Cluster-22447.51953,Cluster-22447.51234,Cluster-22447.51645,Cluster-22447.51628,Cluster-22447.40602,Cluster-22447.51775,Cluster-22447.50064,Cluster-22447.51400,Cluster-22447.51391,Cluster-22447.48733,Cluster-22447.51977,Cluster-22447.51722,Cluster-22447.51640,Cluster-22447.44552,Cluster-22447.51631,Cluster-22447.48586,Cluster-22447.49658,Cluster-22447.53501
GO:0009538	photosystem I reaction center	cellular_component	6.6429e-13	1.9076e-10	14	1642	35	49179	0		14	Cluster-22447.51596,Cluster-22447.50528,Cluster-22447.51785,Cluster-22447.52102,Cluster-22447.51481,Cluster-22447.51479,Cluster-22447.48547,Cluster-22447.51421,Cluster-22447.51730,Cluster-22447.51307,Cluster-22447.51144,Cluster-22447.51407,Cluster-22447.50877,Cluster-22447.52084
GO:0009523	photosystem II	cellular_component	2.2026e-12	5.9923e-10	35	1642	223	49179	7	Cluster-22447.46036,Cluster-22447.51959,Cluster-22447.8978,Cluster-22447.77702,Cluster-22447.77708,Cluster-22447.23735,Cluster-22447.49104	28	Cluster-22447.48586,Cluster-22447.52022,Cluster-22447.51849,Cluster-22447.51628,Cluster-22447.51645,Cluster-22447.51953,Cluster-22447.51391,Cluster-22447.51400,Cluster-22447.51977,Cluster-22447.51631,Cluster-22447.52240,Cluster-22447.50561,Cluster-22447.51473,Cluster-22447.51155,Cluster-22447.49658,Cluster-22447.53501,Cluster-22447.51234,Cluster-22447.51539,Cluster-22447.40602,Cluster-22447.51775…
GO:0004332	fructose-bisphosphate aldolase activity	molecular_function	4.2129e-12	1.0888e-09	13	1642	28	49179	2	Cluster-22447.58377,Cluster-22447.44008	11	Cluster-22447.51988,Cluster-22447.49949,Cluster-22447.51072,Cluster-22447.53178,Cluster-22447.52225,Cluster-22447.51535,Cluster-22447.53177,Cluster-22447.52915,Cluster-22447.51978,Cluster-22447.45767,Cluster-22447.54735
GO:0006020	inositol metabolic process	biological_process	1.2079e-11	2.9732e-09	15	1642	44	49179	2	Cluster-22447.44008,Cluster-22447.58377	13	Cluster-22447.52915,Cluster-22447.53177,Cluster-22447.51535,Cluster-22447.51978,Cluster-22447.52219,Cluster-22447.54735,Cluster-22447.45767,Cluster-22447.49949,Cluster-22447.51988,Cluster-22447.50439,Cluster-22447.53178,Cluster-22447.51072,Cluster-22447.52225
GO:0044706	multi-multicellular organism process	biological_process	1.68e-11	3.904e-09	24	1642	122	49179	24	Cluster-22447.91406,Cluster-22447.11960,Cluster-22447.88459,Cluster-27006.0,Cluster-22447.11076,Cluster-22447.67648,Cluster-22447.91935,Cluster-22447.88510,Cluster-22447.34020,Cluster-450.1,Cluster-22447.19946,Cluster-22447.73758,Cluster-22447.93896,Cluster-22447.70137,Cluster-22447.75387,Cluster-22447.79854,Cluster-22447.89319,Cluster-22447.90956,Cluster-22447.11583,Cluster-22447.11077,Cluster-2…	0
GO:0008037	cell recognition	biological_process	1.7371e-11	3.904e-09	24	1642	120	49179	23	Cluster-450.1,Cluster-22447.34020,Cluster-22447.19946,Cluster-22447.91935,Cluster-22447.67648,Cluster-22447.88510,Cluster-22447.11076,Cluster-27006.0,Cluster-22447.11960,Cluster-22447.91406,Cluster-22447.11077,Cluster-22447.9140,Cluster-22447.76879,Cluster-22447.89691,Cluster-22447.93221,Cluster-22447.90956,Cluster-22447.11583,Cluster-22447.89319,Cluster-22447.79854,Cluster-22447.75387,Cluster-22…	1	Cluster-22447.51356
GO:0009856	pollination	biological_process	3.5551e-11	7.0678e-09	23	1642	114	49179	23	Cluster-22447.11076,Cluster-22447.88510,Cluster-22447.67648,Cluster-22447.91935,Cluster-22447.19946,Cluster-22447.34020,Cluster-450.1,Cluster-22447.91406,Cluster-22447.11960,Cluster-27006.0,Cluster-22447.79854,Cluster-22447.89319,Cluster-22447.11583,Cluster-22447.90956,Cluster-22447.93221,Cluster-22447.9140,Cluster-22447.11077,Cluster-22447.76879,Cluster-22447.89691,Cluster-22447.93896,Cluster-22…	0
GO:0009875	pollen-pistil interaction	biological_process	3.5551e-11	7.0678e-09	23	1642	114	49179	23	Cluster-22447.11583,Cluster-22447.90956,Cluster-22447.93221,Cluster-22447.9140,Cluster-22447.11077,Cluster-22447.89691,Cluster-22447.76879,Cluster-22447.79854,Cluster-22447.89319,Cluster-22447.70137,Cluster-22447.75387,Cluster-22447.93896,Cluster-22447.73758,Cluster-22447.88510,Cluster-22447.67648,Cluster-22447.91935,Cluster-22447.19946,Cluster-22447.34020,Cluster-450.1,Cluster-22447.11076,Cluste…	0
GO:0048544	recognition of pollen	biological_process	3.5551e-11	7.0678e-09	23	1642	114	49179	23	Cluster-22447.73758,Cluster-22447.93896,Cluster-22447.75387,Cluster-22447.70137,Cluster-22447.89319,Cluster-22447.79854,Cluster-22447.9140,Cluster-22447.11077,Cluster-22447.76879,Cluster-22447.89691,Cluster-22447.93221,Cluster-22447.90956,Cluster-22447.11583,Cluster-22447.11960,Cluster-22447.91406,Cluster-27006.0,Cluster-22447.11076,Cluster-450.1,Cluster-22447.34020,Cluster-22447.19946,Cluster-22…	0
GO:0016829	lyase activity	molecular_function	6.4468e-11	1.2342e-08	79	1642	993	49179	47	Cluster-22447.9707,Cluster-22447.89836,Cluster-22447.57021,Cluster-22447.12821,Cluster-22447.88996,Cluster-22447.73670,Cluster-22447.51959,Cluster-22447.91898,Cluster-22447.18382,Cluster-22447.8998,Cluster-22447.54659,Cluster-22447.44008,Cluster-22447.91530,Cluster-22447.76602,Cluster-22447.10928,Cluster-22447.41464,Cluster-22447.23254,Cluster-22447.70889,Cluster-22447.30584,Cluster-22447.76341,C…	32	Cluster-22447.52225,Cluster-22447.51072,Cluster-22447.51502,Cluster-22447.45767,Cluster-22447.51978,Cluster-22447.51834,Cluster-22447.53178,Cluster-22447.58269,Cluster-22447.38268,Cluster-22447.51337,Cluster-22447.52094,Cluster-22447.42556,Cluster-22447.51159,Cluster-22447.51535,Cluster-22447.56748,Cluster-22447.51155,Cluster-22447.51598,Cluster-22447.52603,Cluster-22447.52915,Cluster-22447.42358…
GO:0019751	polyol metabolic process	biological_process	9.8274e-11	1.8142e-08	20	1642	93	49179	7	Cluster-22447.26874,Cluster-22447.44008,Cluster-22447.10315,Cluster-22447.58377,Cluster-22447.11716,Cluster-22447.11754,Cluster-22447.90472	13	Cluster-22447.52219,Cluster-22447.51535,Cluster-22447.53177,Cluster-22447.54735,Cluster-22447.53178,Cluster-22447.50439,Cluster-22447.49949,Cluster-22447.51978,Cluster-22447.52915,Cluster-22447.45767,Cluster-22447.51072,Cluster-22447.51988,Cluster-22447.52225
GO:0006066	alcohol metabolic process	biological_process	3.5175e-10	6.2696e-08	23	1642	135	49179	9	Cluster-22447.42797,Cluster-7678.1,Cluster-22447.90472,Cluster-22447.11754,Cluster-22447.44008,Cluster-22447.26874,Cluster-22447.58377,Cluster-22447.11716,Cluster-22447.10315	14	Cluster-22447.45767,Cluster-22447.52915,Cluster-22447.51978,Cluster-22447.52225,Cluster-22447.51988,Cluster-22447.51072,Cluster-22447.54735,Cluster-22447.63305,Cluster-22447.53177,Cluster-22447.51535,Cluster-22447.52219,Cluster-22447.49949,Cluster-22447.50439,Cluster-22447.53178
GO:0042651	thylakoid membrane	cellular_component	7.3513e-10	1.2666e-07	19	1642	100	49179	0		19	Cluster-22447.48586,Cluster-22447.51631,Cluster-22447.52240,Cluster-22447.53501,Cluster-22447.49658,Cluster-22447.40602,Cluster-22447.51775,Cluster-22447.51628,Cluster-22447.51645,Cluster-22447.51234,Cluster-22447.51953,Cluster-22447.51640,Cluster-22447.44552,Cluster-22447.51722,Cluster-22447.48733,Cluster-22447.51977,Cluster-22447.51391,Cluster-22447.51400,Cluster-22447.50064
GO:0016998	cell wall macromolecule catabolic process	biological_process	1.0931e-09	1.8227e-07	12	1642	42	49179	12	Cluster-22447.11542,Cluster-22447.11541,Cluster-22447.41642,Cluster-22447.35390,Cluster-22447.26170,Cluster-22447.17560,Cluster-22447.76977,Cluster-8678.1,Cluster-22447.29774,Cluster-22447.76572,Cluster-22447.54322,Cluster-22447.47866	0
GO:1901615	organic hydroxy compound metabolic process	biological_process	3.5768e-09	5.7776e-07	26	1642	189	49179	12	Cluster-22447.10315,Cluster-22447.11716,Cluster-22447.58377,Cluster-22447.26874,Cluster-22447.44008,Cluster-22447.12342,Cluster-22447.11754,Cluster-22447.67287,Cluster-22447.42797,Cluster-22447.57021,Cluster-7678.1,Cluster-22447.90472	14	Cluster-22447.49949,Cluster-22447.53178,Cluster-22447.50439,Cluster-22447.51535,Cluster-22447.63305,Cluster-22447.53177,Cluster-22447.52219,Cluster-22447.54735,Cluster-22447.51988,Cluster-22447.51072,Cluster-22447.52225,Cluster-22447.52915,Cluster-22447.51978,Cluster-22447.45767
GO:0044712	single-organism catabolic process	biological_process	1.1773e-08	1.8441e-06	68	1642	939	49179	39	Cluster-22447.30585,Cluster-22447.28064,Cluster-22447.73858,Cluster-22447.16835,Cluster-22447.61658,Cluster-22447.37941,Cluster-22447.57099,Cluster-22447.58377,Cluster-22447.67287,Cluster-22447.20751,Cluster-22447.64002,Cluster-22447.55565,Cluster-22447.22535,Cluster-22447.49255,Cluster-22447.61656,Cluster-22447.76645,Cluster-22447.30583,Cluster-22447.7832,Cluster-5922.0,Cluster-22447.10616,Clust…	29	Cluster-22447.52915,Cluster-22447.52023,Cluster-22447.53177,Cluster-22447.54735,Cluster-22447.52826,Cluster-22447.49949,Cluster-22447.50887,Cluster-22447.41748,Cluster-22447.51988,Cluster-22447.51978,Cluster-22447.45767,Cluster-22447.51072,Cluster-22447.52556,Cluster-22447.44568,Cluster-22447.51618,Cluster-22447.52225,Cluster-22447.54458,Cluster-22447.47055,Cluster-22447.53178,Cluster-22447.48373…
GO:0006730	one-carbon metabolic process	biological_process	2.0039e-08	3.0193e-06	11	1642	38	49179	4	Cluster-22447.41642,Cluster-22447.10928,Cluster-22447.61160,Cluster-22447.76341	7	Cluster-22447.51150,Cluster-22447.45635,Cluster-22447.51834,Cluster-22447.45633,Cluster-22447.51159,Cluster-22447.51337,Cluster-22447.52603
GO:0004568	chitinase activity	molecular_function	2.0444e-08	3.0193e-06	9	1642	27	49179	9	Cluster-8678.1,Cluster-22447.47866,Cluster-22447.54322,Cluster-22447.29774,Cluster-22447.17560,Cluster-22447.35390,Cluster-22447.11541,Cluster-22447.41642,Cluster-22447.11542	0
GO:0006629	lipid metabolic process	biological_process	2.992e-08	4.296e-06	116	1642	1966	49179	72	Cluster-22447.64972,Cluster-22447.41047,Cluster-22447.94346,Cluster-22447.39746,Cluster-22447.30584,Cluster-22447.75226,Cluster-22447.12281,Cluster-22447.3880,Cluster-22447.88824,Cluster-22447.41456,Cluster-22447.93095,Cluster-22447.11600,Cluster-22447.62465,Cluster-22447.11424,Cluster-22447.92144,Cluster-22447.57222,Cluster-22447.48749,Cluster-22447.89827,Cluster-22447.12282,Cluster-22447.59480,…	44	Cluster-22447.52471,Cluster-22447.51529,Cluster-22447.56321,Cluster-22447.40350,Cluster-22447.40178,Cluster-22447.50098,Cluster-22447.51487,Cluster-22447.63305,Cluster-22447.37650,Cluster-22447.52219,Cluster-22447.58668,Cluster-22447.66684,Cluster-22447.40307,Cluster-22447.51686,Cluster-22447.66721,Cluster-22447.45767,Cluster-22447.44568,Cluster-22447.47210,Cluster-22447.59793,Cluster-22447.51188…
GO:0016052	carbohydrate catabolic process	biological_process	4.9315e-08	6.8895e-06	29	1642	265	49179	11	Cluster-22447.58377,Cluster-22447.77199,Cluster-22447.90601,Cluster-22447.34407,Cluster-22447.15507,Cluster-22447.54659,Cluster-22447.44008,Cluster-22447.53666,Cluster-22447.29368,Cluster-22447.73858,Cluster-22447.28064	18	Cluster-22447.49949,Cluster-22447.53178,Cluster-22447.54735,Cluster-22447.53177,Cluster-22447.51535,Cluster-22447.47957,Cluster-22447.51541,Cluster-22447.52225,Cluster-22447.51618,Cluster-22447.51690,Cluster-22447.51988,Cluster-22447.52556,Cluster-22447.51072,Cluster-22447.52023,Cluster-22447.45767,Cluster-22447.50887,Cluster-22447.52915,Cluster-22447.51978
GO:0044724	single-organism carbohydrate catabolic process	biological_process	5.4845e-08	7.269e-06	25	1642	206	49179	7	Cluster-22447.28064,Cluster-22447.73858,Cluster-22447.29368,Cluster-22447.44008,Cluster-22447.15507,Cluster-22447.90601,Cluster-22447.58377	18	Cluster-22447.51978,Cluster-22447.50887,Cluster-22447.52915,Cluster-22447.45767,Cluster-22447.52023,Cluster-22447.51072,Cluster-22447.52556,Cluster-22447.51988,Cluster-22447.51690,Cluster-22447.51618,Cluster-22447.52225,Cluster-22447.51541,Cluster-22447.47957,Cluster-22447.53177,Cluster-22447.51535,Cluster-22447.54735,Cluster-22447.53178,Cluster-22447.49949
GO:0016835	carbon-oxygen lyase activity	molecular_function	5.4022e-08	7.269e-06	38	1642	379	49179	26	Cluster-22447.54659,Cluster-22447.8998,Cluster-22447.91530,Cluster-22447.53666,Cluster-22447.12821,Cluster-22447.77199,Cluster-22447.28456,Cluster-22447.88996,Cluster-22447.73670,Cluster-22447.51959,Cluster-22447.61160,Cluster-22447.30585,Cluster-22447.88366,Cluster-22447.12125,Cluster-22447.73858,Cluster-22447.12823,Cluster-22447.28455,Cluster-22447.65646,Cluster-22447.30583,Cluster-22447.11177,…	12	Cluster-22447.58269,Cluster-22447.51834,Cluster-22447.51849,Cluster-22447.42556,Cluster-22447.51159,Cluster-22447.56748,Cluster-22447.51155,Cluster-22447.49872,Cluster-22447.51337,Cluster-22447.50887,Cluster-22447.52831,Cluster-22447.51010
GO:0004672	protein kinase activity	molecular_function	8.6142e-08	1.1132e-05	151	1642	2795	49179	141	Cluster-22447.61328,Cluster-22447.90159,Cluster-22447.56363,Cluster-22447.81048,Cluster-22447.10417,Cluster-22447.6641,Cluster-22447.79476,Cluster-22447.69502,Cluster-22447.10768,Cluster-22447.54782,Cluster-22447.88762,Cluster-22447.32105,Cluster-22447.70137,Cluster-22447.44645,Cluster-22447.76215,Cluster-22447.5729,Cluster-22447.65622,Cluster-22447.93896,Cluster-22447.8441,Cluster-22447.9960,Clu…	10	Cluster-22447.54694,Cluster-22447.51995,Cluster-22447.63358,Cluster-22447.51493,Cluster-22447.58485,Cluster-22447.48983,Cluster-22447.55822,Cluster-22447.53437,Cluster-22447.63118,Cluster-22447.58461
GO:0009765	photosynthesis, light harvesting	biological_process	1.0969e-07	1.3829e-05	4	1642	4	49179	0		4	Cluster-22447.51575,Cluster-22447.51733,Cluster-22447.51556,Cluster-22447.51758
GO:0016310	phosphorylation	biological_process	1.4501e-07	1.7847e-05	181	1642	3594	49179	152	Cluster-22447.81048,Cluster-22447.90159,Cluster-22447.61328,Cluster-22447.56363,Cluster-22447.10417,Cluster-22447.29368,Cluster-22447.6641,Cluster-22447.79476,Cluster-22447.69502,Cluster-22447.10768,Cluster-22447.54782,Cluster-22447.88762,Cluster-22447.44645,Cluster-22447.32105,Cluster-22447.70137,Cluster-22447.93896,Cluster-22447.65622,Cluster-22447.8441,Cluster-22447.44008,Cluster-22447.76215,C…	29	Cluster-22447.52225,Cluster-22447.51978,Cluster-22447.54694,Cluster-22447.45767,Cluster-22447.53178,Cluster-22447.51690,Cluster-22447.51995,Cluster-22447.52915,Cluster-22447.51493,Cluster-22447.63358,Cluster-22447.49949,Cluster-22447.58485,Cluster-22447.54520,Cluster-22447.50887,Cluster-22447.48983,Cluster-22447.55822,Cluster-22447.51072,Cluster-22447.51618,Cluster-22447.52471,Cluster-22447.53437…
GO:0005509	calcium ion binding	molecular_function	1.5236e-07	1.8315e-05	47	1642	626	49179	30	Cluster-22447.11352,Cluster-22447.56363,Cluster-22447.82909,Cluster-22447.82100,Cluster-22447.62112,Cluster-22447.60156,Cluster-22447.4171,Cluster-22447.73670,Cluster-22447.14084,Cluster-22447.35877,Cluster-22447.54939,Cluster-22447.93004,Cluster-22447.11084,Cluster-22447.14994,Cluster-22447.75228,Cluster-22447.13894,Cluster-22447.91429,Cluster-22447.32105,Cluster-22447.9091,Cluster-22447.82764,C…	17	Cluster-22447.51391,Cluster-22447.51400,Cluster-22447.51977,Cluster-22447.51953,Cluster-22447.51645,Cluster-22447.51628,Cluster-22447.48586,Cluster-22447.50064,Cluster-22447.48733,Cluster-22447.51722,Cluster-22447.51640,Cluster-22447.44552,Cluster-22447.51234,Cluster-22447.40602,Cluster-22447.51775,Cluster-22447.49658,Cluster-22447.51631
GO:0050662	coenzyme binding	molecular_function	1.9481e-07	2.2886e-05	75	1642	1112	49179	48	Cluster-22447.89785,Cluster-22447.11374,Cluster-22447.88375,Cluster-22447.87968,Cluster-22447.28053,Cluster-22447.28051,Cluster-22447.90589,Cluster-22447.12342,Cluster-22447.8350,Cluster-22447.40605,Cluster-22447.66927,Cluster-22447.32302,Cluster-22447.12326,Cluster-22447.57021,Cluster-22447.65463,Cluster-22447.89632,Cluster-22447.22811,Cluster-22447.59975,Cluster-22447.11424,Cluster-22447.9664,C…	27	Cluster-22447.48373,Cluster-22447.52764,Cluster-22447.51887,Cluster-22447.54128,Cluster-22447.47055,Cluster-22447.59793,Cluster-22447.47210,Cluster-22447.66684,Cluster-22447.49566,Cluster-22447.51686,Cluster-22447.58668,Cluster-22447.37650,Cluster-22447.49690,Cluster-22447.51529,Cluster-22447.50819,Cluster-22447.51223,Cluster-22447.51290,Cluster-22447.55431,Cluster-22447.51412,Cluster-22447.62069…
GO:0044237	cellular metabolic process	biological_process	2.1173e-07	2.4321e-05	832	1642	21364	49179	580	Cluster-22447.88918,Cluster-22447.22535,Cluster-22447.11027,Cluster-22447.18970,Cluster-22447.39142,Cluster-22447.79854,Cluster-22447.92972,Cluster-22447.90761,Cluster-22447.55475,Cluster-22447.67287,Cluster-22447.73451,Cluster-22447.11972,Cluster-22447.24089,Cluster-22447.37866,Cluster-22447.53726,Cluster-22447.8221,Cluster-22447.21838,Cluster-22447.50275,Cluster-22447.10123,Cluster-22447.24695,…	252	Cluster-22447.38715,Cluster-22447.52614,Cluster-22447.51596,Cluster-22447.51803,Cluster-22447.50978,Cluster-22447.51758,Cluster-22447.54735,Cluster-22447.51845,Cluster-22447.58461,Cluster-22447.53177,Cluster-22447.51849,Cluster-22447.51223,Cluster-22447.52856,Cluster-22447.51987,Cluster-22447.52603,Cluster-22447.59863,Cluster-22447.51598,Cluster-22447.41539,Cluster-22447.51473,Cluster-22447.50528…
GO:0008247	1-alkyl-2-acetylglycerophosphocholine esterase complex	cellular_component	2.2668e-07	2.4668e-05	7	1642	14	49179	4	Cluster-22447.16835,Cluster-22447.80355,Cluster-22447.7832,Cluster-22447.48749	3	Cluster-22447.56321,Cluster-22447.44568,Cluster-22447.40178
GO:0003847	1-alkyl-2-acetylglycerophosphocholine esterase activity	molecular_function	2.2668e-07	2.4668e-05	7	1642	14	49179	4	Cluster-22447.16835,Cluster-22447.48749,Cluster-22447.7832,Cluster-22447.80355	3	Cluster-22447.56321,Cluster-22447.40178,Cluster-22447.44568
GO:0043167	ion binding	molecular_function	2.2907e-07	2.4668e-05	561	1642	13411	49179	464	Cluster-22447.25340,Cluster-22447.63826,Cluster-22447.41046,Cluster-22447.91329,Cluster-22447.91655,Cluster-22447.59748,Cluster-22447.49255,Cluster-22447.16033,Cluster-22447.84090,Cluster-22447.7439,Cluster-22447.79069,Cluster-22447.89352,Cluster-22447.46684,Cluster-22447.11416,Cluster-22447.71092,Cluster-22447.47056,Cluster-22447.90467,Cluster-22447.8271,Cluster-22447.91773,Cluster-22447.12823,C…	97	Cluster-22447.84774,Cluster-22447.48733,Cluster-22447.40602,Cluster-22447.51203,Cluster-22447.51412,Cluster-22447.51628,Cluster-22447.37843,Cluster-22447.54166,Cluster-22447.51290,Cluster-22447.62816,Cluster-22447.50791,Cluster-22447.50311,Cluster-22447.51991,Cluster-22447.51010,Cluster-22447.62069,Cluster-22447.51655,Cluster-22447.48586,Cluster-22447.48752,Cluster-22447.49566,Cluster-22447.61153…
GO:0006006	glucose metabolic process	biological_process	2.4107e-07	2.543e-05	26	1642	240	49179	6	Cluster-22447.15507,Cluster-22447.90601,Cluster-22447.58377,Cluster-22447.44008,Cluster-22447.28064,Cluster-22447.29368	20	Cluster-22447.53178,Cluster-22447.49949,Cluster-22447.47957,Cluster-22447.53177,Cluster-22447.51535,Cluster-22447.54735,Cluster-22447.51072,Cluster-22447.52556,Cluster-22447.51988,Cluster-22447.51690,Cluster-22447.51618,Cluster-22447.52225,Cluster-22447.51541,Cluster-22447.51978,Cluster-22447.52094,Cluster-22447.52915,Cluster-22447.51803,Cluster-22447.50887,Cluster-22447.52023,Cluster-22447.45767
GO:0006032	chitin catabolic process	biological_process	2.7256e-07	2.7094e-05	9	1642	35	49179	9	Cluster-22447.54322,Cluster-22447.47866,Cluster-22447.29774,Cluster-8678.1,Cluster-22447.17560,Cluster-22447.35390,Cluster-22447.11541,Cluster-22447.41642,Cluster-22447.11542	0
GO:0046348	amino sugar catabolic process	biological_process	2.7256e-07	2.7094e-05	9	1642	35	49179	9	Cluster-22447.35390,Cluster-22447.11541,Cluster-22447.11542,Cluster-22447.41642,Cluster-22447.47866,Cluster-22447.54322,Cluster-22447.29774,Cluster-8678.1,Cluster-22447.17560	0
GO:1901072	glucosamine-containing compound catabolic process	biological_process	2.7256e-07	2.7094e-05	9	1642	35	49179	9	Cluster-22447.54322,Cluster-22447.47866,Cluster-22447.29774,Cluster-8678.1,Cluster-22447.17560,Cluster-22447.35390,Cluster-22447.11542,Cluster-22447.11541,Cluster-22447.41642	0
GO:0044711	single-organism biosynthetic process	biological_process	2.9027e-07	2.8309e-05	167	1642	3312	49179	111	Cluster-22447.65463,Cluster-22447.90472,Cluster-22447.27522,Cluster-22447.67343,Cluster-22447.12342,Cluster-22447.8350,Cluster-22447.9707,Cluster-22447.75228,Cluster-22447.90589,Cluster-22447.8998,Cluster-22447.28051,Cluster-22447.60705,Cluster-22447.28053,Cluster-22447.46345,Cluster-22447.29555,Cluster-22447.87968,Cluster-22447.43405,Cluster-22447.67344,Cluster-22447.60704,Cluster-22447.10315,Cl…	56	Cluster-22447.51618,Cluster-22447.59793,Cluster-22447.51072,Cluster-22447.47055,Cluster-22447.48373,Cluster-22447.51529,Cluster-22447.56334,Cluster-22447.51150,Cluster-22447.37650,Cluster-22447.51535,Cluster-22447.47957,Cluster-22447.45422,Cluster-22447.62069,Cluster-22447.54735,Cluster-22447.55431,Cluster-22447.53177,Cluster-22447.58461,Cluster-22447.47069,Cluster-22447.52369,Cluster-22447.51793…
GO:0016832	aldehyde-lyase activity	molecular_function	3.0843e-07	2.9524e-05	15	1642	82	49179	4	Cluster-22447.58377,Cluster-22447.41464,Cluster-22447.44008,Cluster-22447.82764	11	Cluster-22447.52225,Cluster-22447.49949,Cluster-22447.51988,Cluster-22447.53178,Cluster-22447.51072,Cluster-22447.54735,Cluster-22447.45767,Cluster-22447.52915,Cluster-22447.53177,Cluster-22447.51535,Cluster-22447.51978
GO:0044703	multi-organism reproductive process	biological_process	5.0116e-07	4.71e-05	29	1642	289	49179	27	Cluster-27006.0,Cluster-22447.39284,Cluster-22447.11960,Cluster-22447.88459,Cluster-22447.91406,Cluster-22447.34020,Cluster-450.1,Cluster-22447.19946,Cluster-22447.91935,Cluster-22447.67648,Cluster-22447.88510,Cluster-22447.11076,Cluster-22447.11169,Cluster-22447.75387,Cluster-22447.70137,Cluster-22447.73758,Cluster-22447.89123,Cluster-22447.93896,Cluster-22447.9140,Cluster-22447.11077,Cluster-22…	2	Cluster-22447.53442,Cluster-22447.51356
GO:0009055	electron carrier activity	molecular_function	5.755e-07	5.312e-05	45	1642	568	49179	28	Cluster-22447.93033,Cluster-22447.19326,Cluster-22447.88308,Cluster-22447.12201,Cluster-22447.30441,Cluster-22447.89751,Cluster-22447.89442,Cluster-22447.11112,Cluster-22447.91181,Cluster-22447.10142,Cluster-22447.10141,Cluster-22447.38591,Cluster-22447.6743,Cluster-22447.9467,Cluster-22447.90506,Cluster-22447.79811,Cluster-22447.55298,Cluster-22447.88437,Cluster-22447.8349,Cluster-22447.81912,Cl…	17	Cluster-22447.54304,Cluster-22447.48963,Cluster-22447.54520,Cluster-22447.51316,Cluster-22447.51991,Cluster-22447.51010,Cluster-22447.52831,Cluster-22447.51481,Cluster-22447.51155,Cluster-22447.58478,Cluster-22447.51347,Cluster-22447.51397,Cluster-22447.61416,Cluster-22447.52084,Cluster-22447.57562,Cluster-22447.51849,Cluster-22447.51987
GO:0051186	cofactor metabolic process	biological_process	6.7374e-07	6.0138e-05	83	1642	1348	49179	46	Cluster-22447.52469,Cluster-22447.30585,Cluster-22447.18384,Cluster-22447.73115,Cluster-22447.28064,Cluster-22447.16835,Cluster-22447.53892,Cluster-22447.61658,Cluster-22439.1,Cluster-22447.58377,Cluster-22447.37941,Cluster-22447.57099,Cluster-22447.11077,Cluster-22447.20751,Cluster-22447.28054,Cluster-22447.49255,Cluster-22447.39142,Cluster-22447.55565,Cluster-22447.30583,Cluster-22447.89319,Clu…	37	Cluster-22447.62069,Cluster-22447.52603,Cluster-22447.52915,Cluster-22447.54735,Cluster-22447.51290,Cluster-22447.47069,Cluster-22447.53177,Cluster-22447.42358,Cluster-22447.49949,Cluster-22447.50887,Cluster-22447.51803,Cluster-22447.76786,Cluster-22447.51988,Cluster-22447.49066,Cluster-22447.51832,Cluster-22447.49872,Cluster-22447.68473,Cluster-22447.45767,Cluster-22447.53920,Cluster-22447.51978…
GO:0006098	pentose-phosphate shunt	biological_process	6.8643e-07	6.0138e-05	27	1642	253	49179	10	Cluster-22447.58377,Cluster-22447.87968,Cluster-22447.30583,Cluster-22447.61656,Cluster-22447.15507,Cluster-22447.61658,Cluster-22447.44008,Cluster-22447.29368,Cluster-22447.30585,Cluster-22447.30584	17	Cluster-22447.49949,Cluster-22447.53178,Cluster-22447.48373,Cluster-22447.54735,Cluster-22447.51535,Cluster-22447.53177,Cluster-22447.49690,Cluster-22447.47957,Cluster-22447.52225,Cluster-22447.51988,Cluster-22447.76786,Cluster-22447.51072,Cluster-22447.53920,Cluster-22447.45767,Cluster-22447.52915,Cluster-22447.51803,Cluster-22447.51978
GO:0051156	glucose 6-phosphate metabolic process	biological_process	6.8643e-07	6.0138e-05	27	1642	253	49179	10	Cluster-22447.61656,Cluster-22447.15507,Cluster-22447.30583,Cluster-22447.87968,Cluster-22447.58377,Cluster-22447.44008,Cluster-22447.61658,Cluster-22447.29368,Cluster-22447.30584,Cluster-22447.30585	17	Cluster-22447.48373,Cluster-22447.53178,Cluster-22447.49949,Cluster-22447.47957,Cluster-22447.53177,Cluster-22447.49690,Cluster-22447.51535,Cluster-22447.54735,Cluster-22447.51072,Cluster-22447.76786,Cluster-22447.51988,Cluster-22447.52225,Cluster-22447.51978,Cluster-22447.52915,Cluster-22447.51803,Cluster-22447.45767,Cluster-22447.53920
GO:1901565	organonitrogen compound catabolic process	biological_process	8.0095e-07	6.8863e-05	41	1642	515	49179	34	Cluster-22447.80355,Cluster-22447.54322,Cluster-22447.10616,Cluster-5922.0,Cluster-22447.30585,Cluster-22447.57099,Cluster-22447.37941,Cluster-22447.10193,Cluster-22447.79329,Cluster-22447.87968,Cluster-22447.47866,Cluster-22447.29774,Cluster-22447.61658,Cluster-22447.64974,Cluster-22447.16835,Cluster-22447.26170,Cluster-22447.64002,Cluster-22447.11541,Cluster-22447.54408,Cluster-22447.64972,Clus…	7	Cluster-22447.52807,Cluster-22447.48373,Cluster-22447.55095,Cluster-22447.54458,Cluster-22447.47055,Cluster-22447.40307,Cluster-22447.40308
GO:0006030	chitin metabolic process	biological_process	8.2598e-07	6.8863e-05	10	1642	47	49179	10	Cluster-22447.17560,Cluster-22447.54322,Cluster-22447.47866,Cluster-22447.29774,Cluster-8678.1,Cluster-22447.11542,Cluster-22447.11541,Cluster-22447.41642,Cluster-22447.80344,Cluster-22447.35390	0
GO:1901071	glucosamine-containing compound metabolic process	biological_process	8.2598e-07	6.8863e-05	10	1642	47	49179	10	Cluster-22447.17560,Cluster-22447.29774,Cluster-22447.54322,Cluster-22447.47866,Cluster-8678.1,Cluster-22447.11542,Cluster-22447.11541,Cluster-22447.41642,Cluster-22447.80344,Cluster-22447.35390	0
GO:0006468	protein phosphorylation	biological_process	8.4327e-07	6.9188e-05	138	1642	2599	49179	132	Cluster-22447.77839,Cluster-22447.93210,Cluster-22447.83417,Cluster-22447.79069,Cluster-22447.84090,Cluster-22447.60068,Cluster-22447.93221,Cluster-22447.9000,Cluster-22447.91655,Cluster-22447.74636,Cluster-22447.89319,Cluster-22447.80025,Cluster-27006.0,Cluster-22447.91329,Cluster-22447.85216,Cluster-22447.81762,Cluster-22447.83172,Cluster-22447.75339,Cluster-22447.66131,Cluster-22447.63237,Clus…	6	Cluster-22447.55822,Cluster-22447.48983,Cluster-22447.51995,Cluster-22447.63118,Cluster-22447.58461,Cluster-22447.53437
GO:0006081	cellular aldehyde metabolic process	biological_process	8.7632e-07	7.0776e-05	32	1642	343	49179	12	Cluster-22447.29368,Cluster-22447.30585,Cluster-22447.57021,Cluster-22447.58377,Cluster-22447.87968,Cluster-22447.61658,Cluster-22447.44008,Cluster-22447.30584,Cluster-22447.61656,Cluster-22447.10594,Cluster-22447.15507,Cluster-22447.30583	20	Cluster-22447.51598,Cluster-22447.51072,Cluster-22447.52225,Cluster-22447.52915,Cluster-22447.51978,Cluster-22447.53920,Cluster-22447.45767,Cluster-22447.51502,Cluster-22447.49949,Cluster-22447.53178,Cluster-22447.48373,Cluster-22447.53177,Cluster-22447.54735,Cluster-22447.51988,Cluster-22447.76786,Cluster-22447.51803,Cluster-22447.51305,Cluster-22447.51535,Cluster-22447.49690,Cluster-22447.47957
GO:0019682	glyceraldehyde-3-phosphate metabolic process	biological_process	9.6671e-07	7.6875e-05	27	1642	257	49179	10	Cluster-22447.30584,Cluster-22447.30585,Cluster-22447.29368,Cluster-22447.61658,Cluster-22447.44008,Cluster-22447.15507,Cluster-22447.61656,Cluster-22447.58377,Cluster-22447.30583,Cluster-22447.87968	17	Cluster-22447.52915,Cluster-22447.51803,Cluster-22447.51978,Cluster-22447.53920,Cluster-22447.45767,Cluster-22447.51988,Cluster-22447.51072,Cluster-22447.76786,Cluster-22447.52225,Cluster-22447.51535,Cluster-22447.53177,Cluster-22447.49690,Cluster-22447.47957,Cluster-22447.54735,Cluster-22447.49949,Cluster-22447.53178,Cluster-22447.48373
GO:0015976	carbon utilization	biological_process	1.0374e-06	8.1247e-05	18	1642	135	49179	3	Cluster-22447.58377,Cluster-22447.44008,Cluster-22447.71092	15	Cluster-22447.53178,Cluster-22447.49949,Cluster-22447.47957,Cluster-22447.53177,Cluster-22447.51535,Cluster-22447.54735,Cluster-22447.51072,Cluster-22447.51690,Cluster-22447.51988,Cluster-22447.52225,Cluster-22447.51618,Cluster-22447.51978,Cluster-22447.52915,Cluster-22447.45767,Cluster-22447.53920
GO:0016209	antioxidant activity	molecular_function	1.0573e-06	8.1569e-05	25	1642	262	49179	18	Cluster-22447.75644,Cluster-22447.9581,Cluster-22447.22536,Cluster-22447.51443,Cluster-22447.12334,Cluster-22447.49841,Cluster-22447.75645,Cluster-22447.75648,Cluster-22447.6171,Cluster-22447.22535,Cluster-22447.75643,Cluster-22447.53507,Cluster-22447.9496,Cluster-22447.11584,Cluster-22447.9675,Cluster-22447.89793,Cluster-22447.55750,Cluster-22447.48772	7	Cluster-22447.58632,Cluster-22447.51877,Cluster-22447.51736,Cluster-22447.51181,Cluster-22447.38254,Cluster-22447.55054,Cluster-22447.54641
GO:0006739	NADP metabolic process	biological_process	1.2323e-06	9.3674e-05	29	1642	290	49179	12	Cluster-22447.30585,Cluster-22447.57778,Cluster-22447.30584,Cluster-22447.29368,Cluster-22447.44008,Cluster-22447.61658,Cluster-22447.55565,Cluster-22447.30583,Cluster-22447.87968,Cluster-22447.58377,Cluster-22447.61656,Cluster-22447.15507	17	Cluster-22447.45767,Cluster-22447.53920,Cluster-22447.51978,Cluster-22447.51803,Cluster-22447.52915,Cluster-22447.52225,Cluster-22447.51072,Cluster-22447.76786,Cluster-22447.51988,Cluster-22447.54735,Cluster-22447.47957,Cluster-22447.51535,Cluster-22447.53177,Cluster-22447.49690,Cluster-22447.53178,Cluster-22447.48373,Cluster-22447.49949
GO:0005975	carbohydrate metabolic process	biological_process	1.4101e-06	0.00010564	126	1642	2367	49179	74	Cluster-22447.3880,Cluster-22447.53218,Cluster-22447.7496,Cluster-22447.41464,Cluster-22447.30584,Cluster-22447.94346,Cluster-22447.57634,Cluster-22447.88363,Cluster-22447.26170,Cluster-22447.88824,Cluster-22447.76977,Cluster-22447.88341,Cluster-22447.85716,Cluster-22447.59480,Cluster-22447.92189,Cluster-22447.11542,Cluster-22447.58123,Cluster-22447.15507,Cluster-22447.57222,Cluster-22447.89099,C…	52	Cluster-22447.52094,Cluster-22447.54456,Cluster-22447.51541,Cluster-22447.53621,Cluster-22447.63674,Cluster-22447.51690,Cluster-22447.51481,Cluster-22447.52219,Cluster-22447.47957,Cluster-22447.51535,Cluster-22447.49690,Cluster-22447.40307,Cluster-22447.53197,Cluster-22447.45767,Cluster-22447.53823,Cluster-22447.51978,Cluster-22447.51618,Cluster-22447.52225,Cluster-22447.51072,Cluster-22447.52556…
GO:0016137	glycoside metabolic process	biological_process	1.5703e-06	0.00011432	8	1642	24	49179	5	Cluster-22447.11754,Cluster-22447.26874,Cluster-22447.90472,Cluster-22447.10315,Cluster-22447.11716	3	Cluster-22447.52219,Cluster-22447.50439,Cluster-22447.49066
GO:0016138	glycoside biosynthetic process	biological_process	1.5703e-06	0.00011432	8	1642	24	49179	5	Cluster-22447.90472,Cluster-22447.26874,Cluster-22447.11754,Cluster-22447.11716,Cluster-22447.10315	3	Cluster-22447.52219,Cluster-22447.49066,Cluster-22447.50439
GO:0019362	pyridine nucleotide metabolic process	biological_process	1.6285e-06	0.00011691	34	1642	383	49179	14	Cluster-22447.58377,Cluster-22447.87968,Cluster-22447.61658,Cluster-22447.44008,Cluster-22447.29368,Cluster-22447.28064,Cluster-22447.57778,Cluster-22447.30585,Cluster-22447.30583,Cluster-22447.61656,Cluster-22447.15507,Cluster-22447.9664,Cluster-22447.55565,Cluster-22447.30584	20	Cluster-22447.49949,Cluster-22447.53178,Cluster-22447.48373,Cluster-22447.54735,Cluster-22447.53177,Cluster-22447.51618,Cluster-22447.52225,Cluster-22447.51072,Cluster-22447.53920,Cluster-22447.45767,Cluster-22447.52915,Cluster-22447.51978,Cluster-22447.51535,Cluster-22447.49690,Cluster-22447.47957,Cluster-22447.51988,Cluster-22447.51690,Cluster-22447.76786,Cluster-22447.50887,Cluster-22447.51803
GO:0045454	cell redox homeostasis	biological_process	1.8279e-06	0.00012943	26	1642	272	49179	21	Cluster-22447.10142,Cluster-22447.51443,Cluster-22447.57008,Cluster-22447.10141,Cluster-22447.75644,Cluster-22447.75643,Cluster-22447.88437,Cluster-22447.75648,Cluster-22447.75645,Cluster-22447.81911,Cluster-22447.10140,Cluster-22447.81912,Cluster-22447.90506,Cluster-22447.53507,Cluster-22447.48312,Cluster-22447.89103,Cluster-22447.11112,Cluster-22447.6743,Cluster-22447.48772,Cluster-22447.93033,…	5	Cluster-22447.52084,Cluster-22447.47055,Cluster-22447.51481,Cluster-22447.34252,Cluster-22447.58478
GO:0019872	streptomycin biosynthetic process	biological_process	2.5341e-06	0.00016794	7	1642	18	49179	5	Cluster-22447.26874,Cluster-22447.10315,Cluster-22447.11754,Cluster-22447.11716,Cluster-22447.90472	2	Cluster-22447.50439,Cluster-22447.52219
GO:0030647	aminoglycoside antibiotic metabolic process	biological_process	2.5341e-06	0.00016794	7	1642	18	49179	5	Cluster-22447.11754,Cluster-22447.10315,Cluster-22447.26874,Cluster-22447.90472,Cluster-22447.11716	2	Cluster-22447.52219,Cluster-22447.50439
GO:0030648	aminoglycoside antibiotic biosynthetic process	biological_process	2.5341e-06	0.00016794	7	1642	18	49179	5	Cluster-22447.90472,Cluster-22447.11716,Cluster-22447.11754,Cluster-22447.10315,Cluster-22447.26874	2	Cluster-22447.52219,Cluster-22447.50439
GO:0046173	polyol biosynthetic process	biological_process	2.5341e-06	0.00016794	7	1642	18	49179	5	Cluster-22447.10315,Cluster-22447.11754,Cluster-22447.26874,Cluster-22447.90472,Cluster-22447.11716	2	Cluster-22447.52219,Cluster-22447.50439
GO:0046343	streptomycin metabolic process	biological_process	2.5341e-06	0.00016794	7	1642	18	49179	5	Cluster-22447.11716,Cluster-22447.90472,Cluster-22447.26874,Cluster-22447.10315,Cluster-22447.11754	2	Cluster-22447.52219,Cluster-22447.50439
GO:0072524	pyridine-containing compound metabolic process	biological_process	2.6308e-06	0.00017144	36	1642	428	49179	16	Cluster-22447.28064,Cluster-22447.12342,Cluster-22447.29368,Cluster-22447.57021,Cluster-22447.57778,Cluster-22447.30585,Cluster-22447.87968,Cluster-22447.58377,Cluster-22447.44008,Cluster-22447.61658,Cluster-22447.30584,Cluster-22447.61656,Cluster-22447.15507,Cluster-22447.30583,Cluster-22447.55565,Cluster-22447.9664	20	Cluster-22447.51072,Cluster-22447.52225,Cluster-22447.51618,Cluster-22447.51978,Cluster-22447.52915,Cluster-22447.45767,Cluster-22447.53920,Cluster-22447.53178,Cluster-22447.48373,Cluster-22447.49949,Cluster-22447.53177,Cluster-22447.54735,Cluster-22447.76786,Cluster-22447.51690,Cluster-22447.51988,Cluster-22447.51803,Cluster-22447.50887,Cluster-22447.47957,Cluster-22447.49690,Cluster-22447.51535
GO:0004553	hydrolase activity, hydrolyzing O-glycosyl compounds	molecular_function	2.6533e-06	0.00017144	59	1642	903	49179	44	Cluster-22447.10638,Cluster-22447.76572,Cluster-22447.88327,Cluster-22447.88341,Cluster-22447.11604,Cluster-22447.76977,Cluster-22447.57222,Cluster-22447.91655,Cluster-22447.89099,Cluster-22447.58123,Cluster-22447.76645,Cluster-22447.34407,Cluster-22447.35390,Cluster-22447.11723,Cluster-22447.41642,Cluster-22447.11542,Cluster-22447.85716,Cluster-22447.59480,Cluster-22447.11605,Cluster-8678.1,Clus…	15	Cluster-22447.55927,Cluster-22447.40308,Cluster-22447.51718,Cluster-22447.51481,Cluster-22447.53197,Cluster-22447.40307,Cluster-22447.53621,Cluster-22447.30934,Cluster-22447.61340,Cluster-22447.52084,Cluster-22447.64192,Cluster-22447.45228,Cluster-22447.52440,Cluster-22447.52807,Cluster-22447.53823
GO:0046496	nicotinamide nucleotide metabolic process	biological_process	2.7616e-06	0.00017623	33	1642	375	49179	13	Cluster-22447.30584,Cluster-22447.30583,Cluster-22447.61656,Cluster-22447.15507,Cluster-22447.55565,Cluster-22447.29368,Cluster-22447.28064,Cluster-22447.57778,Cluster-22447.30585,Cluster-22447.58377,Cluster-22447.87968,Cluster-22447.61658,Cluster-22447.44008	20	Cluster-22447.51690,Cluster-22447.51988,Cluster-22447.76786,Cluster-22447.50887,Cluster-22447.51803,Cluster-22447.49690,Cluster-22447.51535,Cluster-22447.47957,Cluster-22447.51618,Cluster-22447.52225,Cluster-22447.51072,Cluster-22447.53920,Cluster-22447.45767,Cluster-22447.52915,Cluster-22447.51978,Cluster-22447.49949,Cluster-22447.48373,Cluster-22447.53178,Cluster-22447.54735,Cluster-22447.53177
GO:0008610	lipid biosynthetic process	biological_process	3.5481e-06	0.00022366	65	1642	1026	49179	43	Cluster-22447.41456,Cluster-22447.62465,Cluster-22447.64972,Cluster-22447.41047,Cluster-22447.94346,Cluster-22447.39746,Cluster-22447.30584,Cluster-22447.3880,Cluster-22447.11424,Cluster-22447.8350,Cluster-22447.9707,Cluster-22447.66927,Cluster-22447.67343,Cluster-22447.65463,Cluster-7678.1,Cluster-22447.67344,Cluster-22447.52816,Cluster-22447.10193,Cluster-22447.87968,Cluster-22447.11374,Cluster…	22	Cluster-22447.51529,Cluster-22447.66684,Cluster-22447.51686,Cluster-22447.63305,Cluster-22447.37650,Cluster-22447.52219,Cluster-22447.47210,Cluster-22447.59793,Cluster-22447.45767,Cluster-22447.48373,Cluster-22447.54128,Cluster-22447.51188,Cluster-22447.47055,Cluster-22447.52303,Cluster-22447.52716,Cluster-22447.52369,Cluster-22447.45534,Cluster-22447.49123,Cluster-22447.52915,Cluster-22447.50439…
GO:0006026	aminoglycan catabolic process	biological_process	3.6337e-06	0.0002263	14	1642	97	49179	11	Cluster-22447.26170,Cluster-22447.35390,Cluster-22447.41642,Cluster-22447.11541,Cluster-22447.11542,Cluster-8678.1,Cluster-22447.47866,Cluster-22447.54322,Cluster-22447.29774,Cluster-22447.76977,Cluster-22447.17560	3	Cluster-22447.40307,Cluster-22447.40308,Cluster-22447.52807
GO:0071554	cell wall organization or biogenesis	biological_process	3.6981e-06	0.00022757	26	1642	296	49179	20	Cluster-22447.17560,Cluster-22447.54322,Cluster-8678.1,Cluster-22447.11541,Cluster-22447.53142,Cluster-22447.26170,Cluster-22447.76977,Cluster-22447.46053,Cluster-22447.76572,Cluster-22447.47866,Cluster-22447.24510,Cluster-22447.29117,Cluster-22447.29774,Cluster-22447.50562,Cluster-22447.54640,Cluster-22447.36332,Cluster-22447.41642,Cluster-22447.11542,Cluster-22447.35390,Cluster-22447.3872	6	Cluster-22447.38819,Cluster-22447.51793,Cluster-22447.59454,Cluster-22447.54305,Cluster-22447.57071,Cluster-22447.47683
GO:0006096	glycolytic process	biological_process	4.2963e-06	0.00024139	20	1642	179	49179	5	Cluster-22447.29368,Cluster-22447.28064,Cluster-22447.58377,Cluster-22447.15507,Cluster-22447.44008	15	Cluster-22447.52225,Cluster-22447.51618,Cluster-22447.51072,Cluster-22447.51988,Cluster-22447.51690,Cluster-22447.45767,Cluster-22447.51978,Cluster-22447.50887,Cluster-22447.52915,Cluster-22447.53178,Cluster-22447.49949,Cluster-22447.54735,Cluster-22447.47957,Cluster-22447.53177,Cluster-22447.51535
GO:0006757	ATP generation from ADP	biological_process	4.2963e-06	0.00024139	20	1642	179	49179	5	Cluster-22447.15507,Cluster-22447.58377,Cluster-22447.44008,Cluster-22447.28064,Cluster-22447.29368	15	Cluster-22447.49949,Cluster-22447.53178,Cluster-22447.51535,Cluster-22447.53177,Cluster-22447.47957,Cluster-22447.54735,Cluster-22447.51988,Cluster-22447.51690,Cluster-22447.51072,Cluster-22447.51618,Cluster-22447.52225,Cluster-22447.52915,Cluster-22447.50887,Cluster-22447.51978,Cluster-22447.45767
GO:0009135	purine nucleoside diphosphate metabolic process	biological_process	4.2963e-06	0.00024139	20	1642	179	49179	5	Cluster-22447.44008,Cluster-22447.58377,Cluster-22447.15507,Cluster-22447.29368,Cluster-22447.28064	15	Cluster-22447.54735,Cluster-22447.53177,Cluster-22447.51535,Cluster-22447.47957,Cluster-22447.49949,Cluster-22447.53178,Cluster-22447.45767,Cluster-22447.50887,Cluster-22447.52915,Cluster-22447.51978,Cluster-22447.51618,Cluster-22447.52225,Cluster-22447.51690,Cluster-22447.51988,Cluster-22447.51072
GO:0009179	purine ribonucleoside diphosphate metabolic process	biological_process	4.2963e-06	0.00024139	20	1642	179	49179	5	Cluster-22447.29368,Cluster-22447.28064,Cluster-22447.58377,Cluster-22447.15507,Cluster-22447.44008	15	Cluster-22447.51618,Cluster-22447.52225,Cluster-22447.51072,Cluster-22447.51988,Cluster-22447.51690,Cluster-22447.45767,Cluster-22447.51978,Cluster-22447.50887,Cluster-22447.52915,Cluster-22447.53178,Cluster-22447.49949,Cluster-22447.54735,Cluster-22447.47957,Cluster-22447.51535,Cluster-22447.53177
GO:0009185	ribonucleoside diphosphate metabolic process	biological_process	4.2963e-06	0.00024139	20	1642	179	49179	5	Cluster-22447.44008,Cluster-22447.58377,Cluster-22447.15507,Cluster-22447.29368,Cluster-22447.28064	15	Cluster-22447.54735,Cluster-22447.53177,Cluster-22447.51535,Cluster-22447.47957,Cluster-22447.49949,Cluster-22447.53178,Cluster-22447.45767,Cluster-22447.52915,Cluster-22447.50887,Cluster-22447.51978,Cluster-22447.51618,Cluster-22447.52225,Cluster-22447.51988,Cluster-22447.51690,Cluster-22447.51072
GO:0046031	ADP metabolic process	biological_process	4.2963e-06	0.00024139	20	1642	179	49179	5	Cluster-22447.15507,Cluster-22447.58377,Cluster-22447.44008,Cluster-22447.28064,Cluster-22447.29368	15	Cluster-22447.49949,Cluster-22447.53178,Cluster-22447.51535,Cluster-22447.53177,Cluster-22447.47957,Cluster-22447.54735,Cluster-22447.51988,Cluster-22447.51690,Cluster-22447.51072,Cluster-22447.51618,Cluster-22447.52225,Cluster-22447.50887,Cluster-22447.52915,Cluster-22447.51978,Cluster-22447.45767
GO:0016798	hydrolase activity, acting on glycosyl bonds	molecular_function	4.0398e-06	0.00024139	62	1642	977	49179	44	Cluster-22447.12353,Cluster-22447.77136,Cluster-22447.47866,Cluster-22447.29774,Cluster-22447.90794,Cluster-22447.46345,Cluster-22447.80154,Cluster-22447.7495,Cluster-22447.43405,Cluster-22447.33107,Cluster-22447.88538,Cluster-22447.75618,Cluster-22447.54322,Cluster-22447.91793,Cluster-22447.88328,Cluster-22447.91523,Cluster-22447.11998,Cluster-22447.76977,Cluster-22447.11604,Cluster-22447.76572,…	18	Cluster-22447.43966,Cluster-22447.61340,Cluster-22447.71098,Cluster-22447.52084,Cluster-22447.64192,Cluster-22447.45228,Cluster-22447.57417,Cluster-22447.53823,Cluster-22447.52440,Cluster-22447.52807,Cluster-22447.51481,Cluster-22447.51718,Cluster-22447.40308,Cluster-22447.55927,Cluster-22447.40307,Cluster-22447.53197,Cluster-22447.30934,Cluster-22447.53621
GO:0048037	cofactor binding	molecular_function	4.2835e-06	0.00024139	85	1642	1404	49179	55	Cluster-22447.11474,Cluster-22447.9664,Cluster-22447.11424,Cluster-22447.59975,Cluster-22447.56603,Cluster-22447.22811,Cluster-22447.82165,Cluster-22447.41464,Cluster-22447.48312,Cluster-22447.90589,Cluster-22447.28051,Cluster-22447.28053,Cluster-22447.87968,Cluster-22447.88375,Cluster-22447.11374,Cluster-22447.91898,Cluster-22447.89785,Cluster-22447.89836,Cluster-22447.65463,Cluster-22447.89632,…	30	Cluster-22447.49690,Cluster-22447.37650,Cluster-22447.58668,Cluster-22447.51686,Cluster-22447.49566,Cluster-22447.66684,Cluster-22447.50819,Cluster-22447.51529,Cluster-22447.47055,Cluster-22447.54128,Cluster-22447.51887,Cluster-22447.52764,Cluster-22447.48373,Cluster-22447.47210,Cluster-22447.59793,Cluster-22447.50554,Cluster-22447.49123,Cluster-22447.45534,Cluster-22447.54660,Cluster-22447.51803…
GO:0022414	reproductive process	biological_process	5.2218e-06	0.00028805	29	1642	327	49179	27	Cluster-27006.0,Cluster-22447.39284,Cluster-22447.88459,Cluster-22447.11960,Cluster-22447.91406,Cluster-22447.19946,Cluster-22447.34020,Cluster-450.1,Cluster-22447.88510,Cluster-22447.67648,Cluster-22447.91935,Cluster-22447.11076,Cluster-22447.11169,Cluster-22447.75387,Cluster-22447.70137,Cluster-22447.93896,Cluster-22447.89123,Cluster-22447.73758,Cluster-22447.93221,Cluster-22447.76879,Cluster-2…	2	Cluster-22447.53442,Cluster-22447.51356
GO:0006094	gluconeogenesis	biological_process	5.3498e-06	0.00028805	21	1642	201	49179	5	Cluster-22447.15507,Cluster-22447.58377,Cluster-22447.44008,Cluster-22447.28064,Cluster-22447.29368	16	Cluster-22447.53178,Cluster-22447.49949,Cluster-22447.47957,Cluster-22447.51535,Cluster-22447.53177,Cluster-22447.54735,Cluster-22447.51072,Cluster-22447.51988,Cluster-22447.51690,Cluster-22447.52225,Cluster-22447.51618,Cluster-22447.51978,Cluster-22447.52915,Cluster-22447.52094,Cluster-22447.50887,Cluster-22447.45767
GO:0019319	hexose biosynthetic process	biological_process	5.3498e-06	0.00028805	21	1642	201	49179	5	Cluster-22447.28064,Cluster-22447.29368,Cluster-22447.44008,Cluster-22447.15507,Cluster-22447.58377	16	Cluster-22447.51978,Cluster-22447.52915,Cluster-22447.50887,Cluster-22447.52094,Cluster-22447.45767,Cluster-22447.51072,Cluster-22447.51690,Cluster-22447.51988,Cluster-22447.52225,Cluster-22447.51618,Cluster-22447.47957,Cluster-22447.51535,Cluster-22447.53177,Cluster-22447.54735,Cluster-22447.53178,Cluster-22447.49949
GO:0046364	monosaccharide biosynthetic process	biological_process	5.3498e-06	0.00028805	21	1642	201	49179	5	Cluster-22447.28064,Cluster-22447.29368,Cluster-22447.15507,Cluster-22447.58377,Cluster-22447.44008	16	Cluster-22447.51072,Cluster-22447.51988,Cluster-22447.51690,Cluster-22447.52225,Cluster-22447.51618,Cluster-22447.51978,Cluster-22447.52915,Cluster-22447.52094,Cluster-22447.50887,Cluster-22447.45767,Cluster-22447.53178,Cluster-22447.49949,Cluster-22447.47957,Cluster-22447.53177,Cluster-22447.51535,Cluster-22447.54735
GO:0046165	alcohol biosynthetic process	biological_process	5.871e-06	0.00031286	7	1642	20	49179	5	Cluster-22447.90472,Cluster-22447.11716,Cluster-22447.10315,Cluster-22447.11754,Cluster-22447.26874	2	Cluster-22447.52219,Cluster-22447.50439
GO:0044699	single-organism process	biological_process	9.4697e-06	0.00049948	765	1642	19804	49179	575	Cluster-22447.12280,Cluster-22447.13604,Cluster-22447.10142,Cluster-22447.82053,Cluster-22447.12282,Cluster-22447.36332,Cluster-22447.91828,Cluster-22447.89229,Cluster-22447.84123,Cluster-22447.19946,Cluster-22447.11112,Cluster-22447.46889,Cluster-22447.93095,Cluster-22447.41456,Cluster-22447.49354,Cluster-22447.11733,Cluster-22447.39284,Cluster-22447.19326,Cluster-22447.9134,Cluster-22447.88553,…	190	Cluster-22447.49566,Cluster-22447.45603,Cluster-22447.56334,Cluster-22447.51150,Cluster-22447.51832,Cluster-22447.55927,Cluster-22447.50756,Cluster-22447.51010,Cluster-22447.58632,Cluster-22447.52826,Cluster-22447.49273,Cluster-22447.74700,Cluster-22447.52807,Cluster-22447.62069,Cluster-22447.52465,Cluster-22447.52219,Cluster-22447.45633,Cluster-22447.40178,Cluster-22447.46588,Cluster-22447.52094…
GO:0006480	N-terminal protein amino acid methylation	biological_process	9.728e-06	0.00050144	6	1642	16	49179	3	Cluster-22447.51367,Cluster-22447.11925,Cluster-22447.11924	3	Cluster-22447.55095,Cluster-22447.54458,Cluster-22447.63674
GO:0031365	N-terminal protein amino acid modification	biological_process	9.728e-06	0.00050144	6	1642	16	49179	3	Cluster-22447.11924,Cluster-22447.11925,Cluster-22447.51367	3	Cluster-22447.54458,Cluster-22447.63674,Cluster-22447.55095
GO:0016830	carbon-carbon lyase activity	molecular_function	9.7979e-06	0.00050144	29	1642	325	49179	11	Cluster-22447.55060,Cluster-22447.57021,Cluster-22447.82764,Cluster-22447.41464,Cluster-22447.9707,Cluster-22447.44008,Cluster-22447.59075,Cluster-22447.91898,Cluster-22447.88715,Cluster-22447.11177,Cluster-22447.58377	18	Cluster-22447.51978,Cluster-22447.52915,Cluster-22447.52094,Cluster-22447.54660,Cluster-22447.51502,Cluster-22447.45767,Cluster-22447.51072,Cluster-22447.51988,Cluster-22447.51598,Cluster-22447.52225,Cluster-22447.53177,Cluster-22447.51535,Cluster-22447.54735,Cluster-22447.53178,Cluster-22447.49949,Cluster-22447.51305,Cluster-22447.42358,Cluster-22447.68473
GO:0016684	oxidoreductase activity, acting on peroxide as acceptor	molecular_function	1.025e-05	0.00051945	17	1642	162	49179	12	Cluster-22447.49841,Cluster-22447.6171,Cluster-22447.22535,Cluster-22447.9581,Cluster-22447.22536,Cluster-22447.12334,Cluster-22447.9675,Cluster-22447.89793,Cluster-22447.55750,Cluster-22447.53507,Cluster-22447.11584,Cluster-22447.9496	5	Cluster-22447.51736,Cluster-22447.58632,Cluster-22447.51877,Cluster-22447.38254,Cluster-22447.55054
GO:0006804	obsolete peroxidase reaction	biological_process	1.0982e-05	0.00054583	16	1642	148	49179	12	Cluster-22447.49841,Cluster-22447.6171,Cluster-22447.22535,Cluster-22447.9581,Cluster-22447.22536,Cluster-22447.12334,Cluster-22447.9675,Cluster-22447.89793,Cluster-22447.55750,Cluster-22447.53507,Cluster-22447.9496,Cluster-22447.11584	4	Cluster-22447.51736,Cluster-22447.58632,Cluster-22447.51877,Cluster-22447.38254
GO:0004601	peroxidase activity	molecular_function	1.0982e-05	0.00054583	16	1642	148	49179	12	Cluster-22447.55750,Cluster-22447.9675,Cluster-22447.89793,Cluster-22447.53507,Cluster-22447.11584,Cluster-22447.9496,Cluster-22447.6171,Cluster-22447.22535,Cluster-22447.49841,Cluster-22447.22536,Cluster-22447.12334,Cluster-22447.9581	4	Cluster-22447.38254,Cluster-22447.51736,Cluster-22447.51877,Cluster-22447.58632
GO:0006082	organic acid metabolic process	biological_process	1.1178e-05	0.0005503	136	1642	2685	49179	88	Cluster-22447.57160,Cluster-22447.86920,Cluster-22447.71620,Cluster-22447.58377,Cluster-22447.69501,Cluster-22447.53726,Cluster-22447.28064,Cluster-22447.55385,Cluster-22447.57371,Cluster-22447.64338,Cluster-22447.30585,Cluster-22447.61656,Cluster-22447.76645,Cluster-22447.30583,Cluster-22447.34976,Cluster-22447.39142,Cluster-22447.41301,Cluster-22447.79831,Cluster-22447.24953,Cluster-22447.13319…	48	Cluster-22447.47069,Cluster-22447.53177,Cluster-22447.54735,Cluster-22447.51598,Cluster-22447.52603,Cluster-22447.62069,Cluster-22447.51305,Cluster-22447.51988,Cluster-22447.52040,Cluster-22447.51793,Cluster-22447.52369,Cluster-22447.48373,Cluster-22447.47055,Cluster-22447.51072,Cluster-22447.51618,Cluster-22447.51502,Cluster-22447.45422,Cluster-22447.47957,Cluster-22447.51535,Cluster-22447.51487…
GO:0006165	nucleoside diphosphate phosphorylation	biological_process	1.2276e-05	0.00059301	20	1642	194	49179	5	Cluster-22447.44008,Cluster-22447.58377,Cluster-22447.15507,Cluster-22447.29368,Cluster-22447.28064	15	Cluster-22447.54735,Cluster-22447.53177,Cluster-22447.51535,Cluster-22447.47957,Cluster-22447.49949,Cluster-22447.53178,Cluster-22447.45767,Cluster-22447.52915,Cluster-22447.50887,Cluster-22447.51978,Cluster-22447.51618,Cluster-22447.52225,Cluster-22447.51690,Cluster-22447.51988,Cluster-22447.51072
GO:0046939	nucleotide phosphorylation	biological_process	1.2276e-05	0.00059301	20	1642	194	49179	5	Cluster-22447.15507,Cluster-22447.58377,Cluster-22447.44008,Cluster-22447.28064,Cluster-22447.29368	15	Cluster-22447.49949,Cluster-22447.53178,Cluster-22447.51535,Cluster-22447.53177,Cluster-22447.47957,Cluster-22447.54735,Cluster-22447.51690,Cluster-22447.51988,Cluster-22447.51072,Cluster-22447.52225,Cluster-22447.51618,Cluster-22447.50887,Cluster-22447.52915,Cluster-22447.51978,Cluster-22447.45767
GO:0019725	cellular homeostasis	biological_process	1.394e-05	0.00066719	30	1642	380	49179	25	Cluster-22447.75644,Cluster-22447.57008,Cluster-22447.10141,Cluster-22447.10142,Cluster-22447.51443,Cluster-22447.75648,Cluster-22447.81912,Cluster-22447.81911,Cluster-22447.75645,Cluster-22447.10140,Cluster-22447.75643,Cluster-22447.88437,Cluster-22447.18213,Cluster-22447.11112,Cluster-22447.89103,Cluster-8868.0,Cluster-22447.90506,Cluster-22447.48312,Cluster-22447.41456,Cluster-22447.89838,Clus…	5	Cluster-22447.52084,Cluster-22447.34252,Cluster-22447.58478,Cluster-22447.47055,Cluster-22447.51481
GO:0043436	oxoacid metabolic process	biological_process	1.4312e-05	0.00067872	135	1642	2675	49179	87	Cluster-22447.33769,Cluster-22447.9140,Cluster-22447.11077,Cluster-22447.64337,Cluster-22447.61658,Cluster-22447.59075,Cluster-22447.67883,Cluster-22447.71092,Cluster-22447.9913,Cluster-22447.73858,Cluster-22447.50146,Cluster-22447.73115,Cluster-22447.51929,Cluster-22447.55060,Cluster-22447.86919,Cluster-22447.64336,Cluster-22447.89319,Cluster-22447.91655,Cluster-22447.88715,Cluster-22447.84090,C…	48	Cluster-22447.49949,Cluster-22447.48871,Cluster-22447.51493,Cluster-22447.63358,Cluster-22447.52915,Cluster-22447.49066,Cluster-22447.57071,Cluster-22447.58485,Cluster-22447.76786,Cluster-22447.54660,Cluster-22447.52716,Cluster-22447.50887,Cluster-22447.55095,Cluster-22447.53178,Cluster-22447.51356,Cluster-22447.54458,Cluster-22447.52225,Cluster-22447.45635,Cluster-22447.45767,Cluster-22447.51978…
GO:0016301	kinase activity	molecular_function	1.5096e-05	0.00070938	170	1642	3462	49179	154	Cluster-22447.63408,Cluster-22447.78325,Cluster-22447.8443,Cluster-22447.67287,Cluster-22447.68736,Cluster-22447.89683,Cluster-22447.9001,Cluster-22447.79854,Cluster-22447.10234,Cluster-22447.88507,Cluster-22447.50414,Cluster-22447.92972,Cluster-22447.68104,Cluster-22447.91246,Cluster-22447.18443,Cluster-22447.73758,Cluster-22447.55565,Cluster-22447.41301,Cluster-22447.84401,Cluster-22447.57371,C…	16	Cluster-22447.63118,Cluster-22447.58461,Cluster-22447.52505,Cluster-22447.53437,Cluster-22447.51618,Cluster-22447.58485,Cluster-22447.48983,Cluster-22447.55822,Cluster-22447.47065,Cluster-22447.63358,Cluster-22447.51493,Cluster-22447.56553,Cluster-22447.51690,Cluster-22447.51995,Cluster-22447.49700,Cluster-22447.54694
GO:0006118	obsolete electron transport	biological_process	1.5301e-05	0.00071253	48	1642	704	49179	32	Cluster-22447.30441,Cluster-22447.88308,Cluster-22447.12201,Cluster-22447.93033,Cluster-22447.11112,Cluster-22447.79484,Cluster-22447.89442,Cluster-22447.89751,Cluster-22447.91181,Cluster-22447.38591,Cluster-22447.10141,Cluster-22447.51221,Cluster-22447.10142,Cluster-22447.9467,Cluster-22447.89116,Cluster-22447.6743,Cluster-22447.9194,Cluster-22447.55298,Cluster-22447.79811,Cluster-22447.90506,Cl…	16	Cluster-22447.48963,Cluster-22447.54304,Cluster-22447.52831,Cluster-22447.51010,Cluster-22447.51991,Cluster-22447.51316,Cluster-22447.58478,Cluster-22447.51155,Cluster-22447.51481,Cluster-22447.51397,Cluster-22447.51347,Cluster-22447.58799,Cluster-22447.51987,Cluster-22447.51849,Cluster-22447.57562,Cluster-22447.52084
GO:0032787	monocarboxylic acid metabolic process	biological_process	1.5847e-05	0.00073137	57	1642	890	49179	29	Cluster-22447.30584,Cluster-22447.67287,Cluster-22447.41047,Cluster-22447.41046,Cluster-22447.64002,Cluster-22447.50992,Cluster-22447.39142,Cluster-22447.11424,Cluster-22447.79831,Cluster-22447.61656,Cluster-22447.15507,Cluster-22447.10594,Cluster-22447.76645,Cluster-22447.88715,Cluster-22447.30583,Cluster-22447.51929,Cluster-22447.30585,Cluster-22447.9707,Cluster-22447.28064,Cluster-22447.73858,…	28	Cluster-22447.50887,Cluster-22447.52716,Cluster-22447.52369,Cluster-22447.54660,Cluster-22447.76786,Cluster-22447.51988,Cluster-22447.51690,Cluster-22447.51487,Cluster-22447.47957,Cluster-22447.52219,Cluster-22447.51535,Cluster-22447.49690,Cluster-22447.51305,Cluster-22447.51978,Cluster-22447.52915,Cluster-22447.45767,Cluster-22447.62069,Cluster-22447.51502,Cluster-22447.51072,Cluster-22447.51598…
GO:0044036	cell wall macromolecule metabolic process	biological_process	1.681e-05	0.00076235	16	1642	147	49179	14	Cluster-22447.3872,Cluster-22447.35390,Cluster-22447.11542,Cluster-22447.41642,Cluster-22447.36332,Cluster-22447.76572,Cluster-22447.47866,Cluster-22447.29774,Cluster-22447.76977,Cluster-22447.26170,Cluster-22447.11541,Cluster-8678.1,Cluster-22447.54322,Cluster-22447.17560	2	Cluster-22447.57071,Cluster-22447.51793
GO:0004089	carbonate dehydratase activity	molecular_function	1.6813e-05	0.00076235	6	1642	18	49179	3	Cluster-22447.10928,Cluster-22447.61160,Cluster-22447.76341	3	Cluster-22447.51159,Cluster-22447.51834,Cluster-22447.51337
GO:0019752	carboxylic acid metabolic process	biological_process	1.7274e-05	0.00077318	132	1642	2618	49179	85	Cluster-22447.90589,Cluster-22447.59169,Cluster-22447.50128,Cluster-22447.87968,Cluster-22447.29555,Cluster-22447.93004,Cluster-22447.79836,Cluster-22447.33771,Cluster-22447.91898,Cluster-22447.11076,Cluster-22447.54971,Cluster-22447.9707,Cluster-22447.9194,Cluster-22447.11424,Cluster-22447.90956,Cluster-22447.92060,Cluster-22447.70889,Cluster-22447.53726,Cluster-22447.69501,Cluster-22447.58377,C…	47	Cluster-22447.47055,Cluster-22447.48373,Cluster-22447.51502,Cluster-22447.51618,Cluster-22447.51072,Cluster-22447.47957,Cluster-22447.51535,Cluster-22447.45422,Cluster-22447.51529,Cluster-22447.51150,Cluster-22447.51487,Cluster-22447.56334,Cluster-22447.54735,Cluster-22447.47069,Cluster-22447.53177,Cluster-22447.62069,Cluster-22447.52603,Cluster-22447.51598,Cluster-22447.51305,Cluster-22447.51793…
GO:0009507	chloroplast	cellular_component	1.7351e-05	0.00077318	17	1642	144	49179	0		17	Cluster-22447.51733,Cluster-22447.48489,Cluster-22447.51832,Cluster-22447.51305,Cluster-22447.52240,Cluster-22447.51575,Cluster-22447.51556,Cluster-22447.50561,Cluster-22447.54935,Cluster-22447.51598,Cluster-22447.51758,Cluster-22447.51730,Cluster-22447.51977,Cluster-22447.52102,Cluster-22447.51502,Cluster-22447.51775,Cluster-22447.50333
GO:0016999	antibiotic metabolic process	biological_process	1.8299e-05	0.0007817	7	1642	23	49179	5	Cluster-22447.26874,Cluster-22447.10315,Cluster-22447.11754,Cluster-22447.11716,Cluster-22447.90472	2	Cluster-22447.52219,Cluster-22447.50439
GO:0017000	antibiotic biosynthetic process	biological_process	1.8299e-05	0.0007817	7	1642	23	49179	5	Cluster-22447.10315,Cluster-22447.11754,Cluster-22447.26874,Cluster-22447.90472,Cluster-22447.11716	2	Cluster-22447.50439,Cluster-22447.52219
GO:0017144	drug metabolic process	biological_process	1.8299e-05	0.0007817	7	1642	23	49179	5	Cluster-22447.11716,Cluster-22447.90472,Cluster-22447.26874,Cluster-22447.10315,Cluster-22447.11754	2	Cluster-22447.52219,Cluster-22447.50439
GO:0004866	endopeptidase inhibitor activity	molecular_function	1.8122e-05	0.0007817	16	1642	153	49179	16	Cluster-22447.27734,Cluster-22447.47993,Cluster-22447.17198,Cluster-22447.11634,Cluster-22447.88405,Cluster-22447.11289,Cluster-22447.93586,Cluster-22447.91485,Cluster-22447.88335,Cluster-22447.48026,Cluster-22447.71784,Cluster-22447.71783,Cluster-22447.84176,Cluster-22447.7530,Cluster-22447.19160,Cluster-22447.51294	0
GO:0061135	endopeptidase regulator activity	molecular_function	1.8122e-05	0.0007817	16	1642	153	49179	16	Cluster-22447.93586,Cluster-22447.91485,Cluster-22447.11289,Cluster-22447.88405,Cluster-22447.11634,Cluster-22447.17198,Cluster-22447.47993,Cluster-22447.27734,Cluster-22447.19160,Cluster-22447.51294,Cluster-22447.7530,Cluster-22447.71783,Cluster-22447.84176,Cluster-22447.48026,Cluster-22447.71784,Cluster-22447.88335	0
GO:0001871	pattern binding	molecular_function	1.9437e-05	0.00081682	15	1642	115	49179	15	Cluster-22447.79854,Cluster-22447.21834,Cluster-22447.93004,Cluster-22447.89319,Cluster-22447.11352,Cluster-22447.88762,Cluster-22447.11076,Cluster-22447.63408,Cluster-22447.8342,Cluster-22447.11077,Cluster-9339.0,Cluster-22447.81762,Cluster-22447.56410,Cluster-22447.60068,Cluster-22447.79069	0
GO:0030247	polysaccharide binding	molecular_function	1.9437e-05	0.00081682	15	1642	115	49179	15	Cluster-22447.60068,Cluster-22447.56410,Cluster-22447.81762,Cluster-22447.79069,Cluster-22447.89319,Cluster-22447.11352,Cluster-22447.88762,Cluster-22447.11076,Cluster-22447.93004,Cluster-22447.21834,Cluster-22447.79854,Cluster-9339.0,Cluster-22447.11077,Cluster-22447.8342,Cluster-22447.63408	0
GO:1990204	oxidoreductase complex	cellular_component	2.1527e-05	0.00089735	20	1642	204	49179	0		20	Cluster-22447.51631,Cluster-22447.48586,Cluster-22447.45493,Cluster-22447.53501,Cluster-22447.49658,Cluster-22447.50791,Cluster-22447.51775,Cluster-22447.40602,Cluster-22447.51234,Cluster-22447.51645,Cluster-22447.51953,Cluster-22447.51628,Cluster-22447.51722,Cluster-22447.51977,Cluster-22447.48733,Cluster-22447.51640,Cluster-22447.44552,Cluster-22447.50064,Cluster-22447.51391,Cluster-22447.51400
GO:0009536	plastid	cellular_component	2.1804e-05	0.00090164	17	1642	147	49179	0		17	Cluster-22447.51977,Cluster-22447.51598,Cluster-22447.51730,Cluster-22447.51758,Cluster-22447.51502,Cluster-22447.52102,Cluster-22447.50333,Cluster-22447.51775,Cluster-22447.51832,Cluster-22447.51733,Cluster-22447.48489,Cluster-22447.51305,Cluster-22447.51575,Cluster-22447.52240,Cluster-22447.54935,Cluster-22447.51556,Cluster-22447.50561
GO:0009620	response to fungus	biological_process	2.3768e-05	0.00096603	7	1642	28	49179	6	Cluster-22447.49400,Cluster-22447.35661,Cluster-22447.43647,Cluster-22447.12145,Cluster-22447.34299,Cluster-22447.11971	1	Cluster-22447.60259
GO:0050832	defense response to fungus	biological_process	2.3768e-05	0.00096603	7	1642	28	49179	6	Cluster-22447.43647,Cluster-22447.35661,Cluster-22447.49400,Cluster-22447.34299,Cluster-22447.12145,Cluster-22447.11971	1	Cluster-22447.60259
GO:0016836	hydro-lyase activity	molecular_function	2.4101e-05	0.00096603	24	1642	228	49179	12	Cluster-22447.73858,Cluster-22447.10928,Cluster-22447.30584,Cluster-22447.76341,Cluster-22447.30585,Cluster-22447.23254,Cluster-22447.61160,Cluster-22447.51959,Cluster-22447.73670,Cluster-22447.30583,Cluster-22447.65646,Cluster-22447.8998	12	Cluster-22447.51010,Cluster-22447.52831,Cluster-22447.50887,Cluster-22447.51337,Cluster-22447.51849,Cluster-22447.51834,Cluster-22447.49872,Cluster-22447.51155,Cluster-22447.56748,Cluster-22447.51159,Cluster-22447.58269,Cluster-22447.42556
GO:0043565	sequence-specific DNA binding	molecular_function	2.4109e-05	0.00096603	62	1642	1060	49179	61	Cluster-22447.88694,Cluster-22447.12175,Cluster-22447.41301,Cluster-22447.16956,Cluster-22447.9290,Cluster-22447.57284,Cluster-22447.79831,Cluster-22447.90398,Cluster-22447.12173,Cluster-22447.88710,Cluster-22447.11316,Cluster-22447.16957,Cluster-22447.11860,Cluster-22447.11108,Cluster-22447.66838,Cluster-22447.66389,Cluster-22447.48812,Cluster-22447.75919,Cluster-22447.90827,Cluster-22447.89725,…	1	Cluster-22447.54666
GO:0019898	extrinsic component of membrane	cellular_component	2.5701e-05	0.0010219	19	1642	190	49179	2	Cluster-22447.80538,Cluster-22447.6602	17	Cluster-22447.48733,Cluster-22447.51977,Cluster-22447.51722,Cluster-22447.44552,Cluster-22447.51640,Cluster-22447.50064,Cluster-22447.51400,Cluster-22447.51391,Cluster-22447.40602,Cluster-22447.51775,Cluster-22447.51953,Cluster-22447.51645,Cluster-22447.51234,Cluster-22447.51628,Cluster-22447.49658,Cluster-22447.51631,Cluster-22447.48586
GO:0033013	tetrapyrrole metabolic process	biological_process	2.6833e-05	0.0010588	32	1642	398	49179	26	Cluster-22447.87968,Cluster-22447.79329,Cluster-22447.37941,Cluster-22447.57099,Cluster-22447.8998,Cluster-22447.16835,Cluster-22447.75228,Cluster-22447.18382,Cluster-22447.7795,Cluster-22447.8350,Cluster-22447.80355,Cluster-22447.30585,Cluster-22447.18384,Cluster-5922.0,Cluster-22447.10616,Cluster-22447.30583,Cluster-22447.11632,Cluster-22447.49255,Cluster-22447.54408,Cluster-22447.89838,Cluster…	6	Cluster-22447.42358,Cluster-22447.51290,Cluster-22447.51832,Cluster-22447.68473,Cluster-22447.52408,Cluster-22447.76786
GO:1901564	organonitrogen compound metabolic process	biological_process	2.8512e-05	0.0011165	283	1642	6603	49179	174	Cluster-22447.5465,Cluster-22447.50146,Cluster-22447.71092,Cluster-22447.90800,Cluster-22447.47866,Cluster-22447.46196,Cluster-22447.9140,Cluster-22447.11077,Cluster-22447.57099,Cluster-22447.64337,Cluster-22447.43030,Cluster-22447.82764,Cluster-22447.84090,Cluster-22447.16033,Cluster-22447.49255,Cluster-22447.91655,Cluster-9339.0,Cluster-22447.41642,Cluster-22447.38382,Cluster-22447.89319,Cluste…	109	Cluster-22447.52915,Cluster-22447.63358,Cluster-22447.51493,Cluster-22447.48871,Cluster-22447.51290,Cluster-22447.49949,Cluster-22447.51877,Cluster-22447.49199,Cluster-22447.54660,Cluster-22447.49878,Cluster-22447.58485,Cluster-22447.84774,Cluster-22447.54317,Cluster-22447.49066,Cluster-22447.48489,Cluster-22447.68473,Cluster-22447.45767,Cluster-22447.53920,Cluster-22447.51119,Cluster-22447.54458…
GO:0019684	photosynthesis, light reaction	biological_process	3.1081e-05	0.0012028	16	1642	106	49179	1	Cluster-22447.51959	15	Cluster-22447.51849,Cluster-22447.51733,Cluster-22447.50322,Cluster-22447.51556,Cluster-22447.51155,Cluster-22447.51631,Cluster-22447.51575,Cluster-22447.51758,Cluster-22447.52831,Cluster-22447.51640,Cluster-22447.51010,Cluster-22447.51391,Cluster-22447.51539,Cluster-22447.51704,Cluster-22447.51628
GO:0016773	phosphotransferase activity, alcohol group as acceptor	molecular_function	3.1181e-05	0.0012028	163	1642	3340	49179	151	Cluster-22447.89405,Cluster-22447.12450,Cluster-22447.33769,Cluster-22447.11077,Cluster-22447.9217,Cluster-22447.9140,Cluster-22447.79876,Cluster-22447.84420,Cluster-22447.72340,Cluster-22447.50822,Cluster-22447.21834,Cluster-22447.90002,Cluster-22447.9913,Cluster-22447.34020,Cluster-22447.91773,Cluster-22447.56015,Cluster-22447.55199,Cluster-22447.11960,Cluster-22447.76620,Cluster-22447.92973,Cl…	12	Cluster-22447.51493,Cluster-22447.63358,Cluster-22447.55822,Cluster-22447.49066,Cluster-22447.58485,Cluster-22447.48983,Cluster-22447.54694,Cluster-22447.51995,Cluster-22447.58461,Cluster-22447.63118,Cluster-22447.50641,Cluster-22447.53437
GO:0009573	chloroplast ribulose bisphosphate carboxylase complex	cellular_component	3.2431e-05	0.0012326	4	1642	7	49179	0		4	Cluster-22447.51502,Cluster-22447.54935,Cluster-22447.51598,Cluster-22447.51305
GO:0048492	ribulose bisphosphate carboxylase complex	cellular_component	3.2431e-05	0.0012326	4	1642	7	49179	0		4	Cluster-22447.51502,Cluster-22447.54935,Cluster-22447.51598,Cluster-22447.51305
GO:0006022	aminoglycan metabolic process	biological_process	3.3888e-05	0.0012734	21	1642	233	49179	16	Cluster-22447.26170,Cluster-22447.80344,Cluster-22447.11541,Cluster-8678.1,Cluster-22447.54322,Cluster-22447.73246,Cluster-22447.17560,Cluster-22447.35390,Cluster-22447.43405,Cluster-22447.46345,Cluster-22447.11542,Cluster-22447.41642,Cluster-22447.36332,Cluster-22447.47866,Cluster-22447.29774,Cluster-22447.76977	5	Cluster-22447.57071,Cluster-22447.52807,Cluster-22447.51793,Cluster-22447.40307,Cluster-22447.40308
GO:0042440	pigment metabolic process	biological_process	3.3996e-05	0.0012734	29	1642	341	49179	25	Cluster-22447.16835,Cluster-22447.8998,Cluster-22447.49255,Cluster-22447.18382,Cluster-22447.75228,Cluster-22447.37941,Cluster-22447.57099,Cluster-22447.30583,Cluster-22447.11374,Cluster-22447.87968,Cluster-22447.79329,Cluster-5922.0,Cluster-22447.30584,Cluster-22447.18384,Cluster-22447.10616,Cluster-22447.89798,Cluster-22447.20751,Cluster-22447.30585,Cluster-22447.65463,Cluster-22447.23254,Clust…	4	Cluster-22447.55431,Cluster-22447.51290,Cluster-22447.66684,Cluster-22447.76786
GO:0006778	porphyrin-containing compound metabolic process	biological_process	4.1713e-05	0.0015512	26	1642	296	49179	20	Cluster-22447.20751,Cluster-22447.23254,Cluster-22447.30585,Cluster-22447.18384,Cluster-22447.30584,Cluster-5922.0,Cluster-22447.10616,Cluster-22447.54408,Cluster-22447.8350,Cluster-22447.80355,Cluster-22447.8998,Cluster-22447.16835,Cluster-22447.75228,Cluster-22447.18382,Cluster-22447.49255,Cluster-22447.87968,Cluster-22447.30583,Cluster-22447.79329,Cluster-22447.37941,Cluster-22447.57099	6	Cluster-22447.76786,Cluster-22447.51290,Cluster-22447.52408,Cluster-22447.51832,Cluster-22447.42358,Cluster-22447.68473
GO:0006040	amino sugar metabolic process	biological_process	4.9558e-05	0.0018297	10	1642	67	49179	10	Cluster-8678.1,Cluster-22447.29774,Cluster-22447.47866,Cluster-22447.54322,Cluster-22447.17560,Cluster-22447.35390,Cluster-22447.80344,Cluster-22447.11542,Cluster-22447.11541,Cluster-22447.41642	0
GO:0030414	peptidase inhibitor activity	molecular_function	5.0592e-05	0.0018416	16	1642	166	49179	16	Cluster-22447.84176,Cluster-22447.71783,Cluster-22447.88335,Cluster-22447.71784,Cluster-22447.48026,Cluster-22447.51294,Cluster-22447.19160,Cluster-22447.7530,Cluster-22447.17198,Cluster-22447.11634,Cluster-22447.88405,Cluster-22447.27734,Cluster-22447.47993,Cluster-22447.93586,Cluster-22447.91485,Cluster-22447.11289	0
GO:0061134	peptidase regulator activity	molecular_function	5.0592e-05	0.0018416	16	1642	166	49179	16	Cluster-22447.19160,Cluster-22447.51294,Cluster-22447.7530,Cluster-22447.71783,Cluster-22447.84176,Cluster-22447.48026,Cluster-22447.71784,Cluster-22447.88335,Cluster-22447.93586,Cluster-22447.91485,Cluster-22447.11289,Cluster-22447.88405,Cluster-22447.11634,Cluster-22447.17198,Cluster-22447.47993,Cluster-22447.27734	0
GO:0004497	monooxygenase activity	molecular_function	5.6592e-05	0.0020456	17	1642	156	49179	12	Cluster-22447.57021,Cluster-22447.9239,Cluster-22447.89798,Cluster-22447.68404,Cluster-22447.88308,Cluster-22447.12201,Cluster-22447.47845,Cluster-22447.40605,Cluster-22447.55385,Cluster-22447.11375,Cluster-22447.8349,Cluster-22447.11371	5	Cluster-22447.51502,Cluster-22447.49878,Cluster-22447.51598,Cluster-22447.49566,Cluster-22447.51305
GO:0006979	response to oxidative stress	biological_process	5.7659e-05	0.0020697	19	1642	215	49179	15	Cluster-22447.49841,Cluster-22447.22535,Cluster-22447.6171,Cluster-22447.9581,Cluster-22447.12334,Cluster-22447.92189,Cluster-22447.22536,Cluster-22447.89793,Cluster-22447.9675,Cluster-22447.55750,Cluster-22447.92188,Cluster-22447.11584,Cluster-22447.9496,Cluster-22447.41456,Cluster-22447.53507	4	Cluster-22447.51736,Cluster-22447.58632,Cluster-22447.51877,Cluster-22447.38254
GO:0005996	monosaccharide metabolic process	biological_process	6.2845e-05	0.0022403	32	1642	433	49179	9	Cluster-22447.73858,Cluster-22447.28064,Cluster-22447.29368,Cluster-22447.91530,Cluster-22447.44008,Cluster-22447.90601,Cluster-22447.58377,Cluster-22447.57222,Cluster-22447.15507	23	Cluster-22447.52915,Cluster-22447.52807,Cluster-22447.51978,Cluster-22447.45767,Cluster-22447.52023,Cluster-22447.52556,Cluster-22447.51072,Cluster-22447.52225,Cluster-22447.51618,Cluster-22447.53177,Cluster-22447.54735,Cluster-22447.49949,Cluster-22447.53178,Cluster-22447.51803,Cluster-22447.50887,Cluster-22447.52094,Cluster-22447.51690,Cluster-22447.51988,Cluster-22447.51541,Cluster-22447.51535…
GO:0006000	fructose metabolic process	biological_process	6.5709e-05	0.0023264	17	1642	162	49179	5	Cluster-22447.29368,Cluster-22447.58377,Cluster-22447.15507,Cluster-22447.44008,Cluster-22447.91530	12	Cluster-22447.52225,Cluster-22447.51988,Cluster-22447.51072,Cluster-22447.45767,Cluster-22447.52915,Cluster-22447.51978,Cluster-22447.49949,Cluster-22447.53178,Cluster-22447.54735,Cluster-22447.53177,Cluster-22447.51535,Cluster-22447.47957
GO:0019318	hexose metabolic process	biological_process	7.0463e-05	0.0024777	31	1642	417	49179	8	Cluster-22447.57222,Cluster-22447.15507,Cluster-22447.90601,Cluster-22447.58377,Cluster-22447.91530,Cluster-22447.44008,Cluster-22447.28064,Cluster-22447.29368	23	Cluster-22447.49949,Cluster-22447.53178,Cluster-22447.40307,Cluster-22447.53177,Cluster-22447.51535,Cluster-22447.47957,Cluster-22447.40308,Cluster-22447.54735,Cluster-22447.51988,Cluster-22447.52556,Cluster-22447.51690,Cluster-22447.51072,Cluster-22447.51618,Cluster-22447.52225,Cluster-22447.51541,Cluster-22447.52807,Cluster-22447.51803,Cluster-22447.52915,Cluster-22447.52094,Cluster-22447.50887…
GO:0004867	serine-type endopeptidase inhibitor activity	molecular_function	7.6853e-05	0.0026841	10	1642	77	49179	10	Cluster-22447.11289,Cluster-22447.7530,Cluster-22447.51294,Cluster-22447.19160,Cluster-22447.93586,Cluster-22447.91485,Cluster-22447.47993,Cluster-22447.71784,Cluster-22447.17198,Cluster-22447.71783	0
GO:0006733	oxidoreduction coenzyme metabolic process	biological_process	7.7384e-05	0.0026846	37	1642	531	49179	16	Cluster-22447.57778,Cluster-22447.30585,Cluster-22447.28064,Cluster-22447.29368,Cluster-22439.1,Cluster-22447.61658,Cluster-22447.53892,Cluster-22447.44008,Cluster-22447.58377,Cluster-22447.87968,Cluster-22447.30584,Cluster-22447.55565,Cluster-22447.9664,Cluster-22447.15507,Cluster-22447.61656,Cluster-22447.30583	21	Cluster-22447.52915,Cluster-22447.51978,Cluster-22447.53920,Cluster-22447.45767,Cluster-22447.62069,Cluster-22447.51072,Cluster-22447.52225,Cluster-22447.51618,Cluster-22447.53177,Cluster-22447.54735,Cluster-22447.49949,Cluster-22447.48373,Cluster-22447.53178,Cluster-22447.51803,Cluster-22447.50887,Cluster-22447.51988,Cluster-22447.51690,Cluster-22447.76786,Cluster-22447.51535,Cluster-22447.49690…
GO:0006090	pyruvate metabolic process	biological_process	8.047e-05	0.002773	25	1642	298	49179	8	Cluster-22447.44008,Cluster-22447.79831,Cluster-22447.58377,Cluster-22447.79836,Cluster-22447.15507,Cluster-22447.88715,Cluster-22447.29368,Cluster-22447.28064	17	Cluster-22447.54735,Cluster-22447.47957,Cluster-22447.53177,Cluster-22447.51535,Cluster-22447.53178,Cluster-22447.49949,Cluster-22447.52716,Cluster-22447.45767,Cluster-22447.54660,Cluster-22447.51978,Cluster-22447.52915,Cluster-22447.50887,Cluster-22447.51618,Cluster-22447.52225,Cluster-22447.51072,Cluster-22447.51988,Cluster-22447.51690
GO:0030288	outer membrane-bounded periplasmic space	cellular_component	8.3155e-05	0.0028465	6	1642	22	49179	5	Cluster-22447.90313,Cluster-22447.86919,Cluster-22447.86920,Cluster-22447.39284,Cluster-22447.13319	1	Cluster-22447.59454
GO:0016854	racemase and epimerase activity	molecular_function	9.3958e-05	0.0031952	9	1642	50	49179	8	Cluster-22447.24953,Cluster-22447.10315,Cluster-22447.11716,Cluster-22447.29555,Cluster-22447.26874,Cluster-22447.73246,Cluster-22447.11754,Cluster-22447.90472	1	Cluster-22447.51356
GO:0043648	dicarboxylic acid metabolic process	biological_process	9.9331e-05	0.0033205	24	1642	285	49179	17	Cluster-22447.64338,Cluster-22447.9239,Cluster-22447.71092,Cluster-22447.40605,Cluster-22447.55385,Cluster-22447.83369,Cluster-22447.24953,Cluster-22447.67883,Cluster-22447.11879,Cluster-22447.59169,Cluster-22447.50128,Cluster-22447.41301,Cluster-22447.29555,Cluster-22447.64336,Cluster-22447.89319,Cluster-22447.11077,Cluster-22447.64337	7	Cluster-22447.51529,Cluster-22447.45635,Cluster-22447.51150,Cluster-22447.45633,Cluster-22447.48871,Cluster-22447.47069,Cluster-22447.45422
GO:0015994	chlorophyll metabolic process	biological_process	0.00010041	0.0033205	19	1642	200	49179	14	Cluster-22447.80355,Cluster-22447.54408,Cluster-22447.10616,Cluster-22447.18384,Cluster-5922.0,Cluster-22447.23254,Cluster-22447.20751,Cluster-22447.57099,Cluster-22447.37941,Cluster-22447.79329,Cluster-22447.49255,Cluster-22447.18382,Cluster-22447.8998,Cluster-22447.16835	5	Cluster-22447.42358,Cluster-22447.68473,Cluster-22447.51832,Cluster-22447.52408,Cluster-22447.51290
GO:0030638	polyketide metabolic process	biological_process	0.00010086	0.0033205	5	1642	13	49179	5	Cluster-22447.11754,Cluster-22447.10315,Cluster-22447.26874,Cluster-22447.90472,Cluster-22447.11716	0
GO:0030639	polyketide biosynthetic process	biological_process	0.00010086	0.0033205	5	1642	13	49179	5	Cluster-22447.11754,Cluster-22447.10315,Cluster-22447.26874,Cluster-22447.90472,Cluster-22447.11716	0
GO:0008830	dTDP-4-dehydrorhamnose 3,5-epimerase activity	molecular_function	0.00010086	0.0033205	5	1642	13	49179	5	Cluster-22447.26874,Cluster-22447.11754,Cluster-22447.10315,Cluster-22447.11716,Cluster-22447.90472	0
GO:0009853	photorespiration	biological_process	0.000102	0.003337	3	1642	4	49179	0		3	Cluster-22447.51598,Cluster-22447.51305,Cluster-22447.51502
GO:0006091	generation of precursor metabolites and energy	biological_process	0.00010495	0.0034025	59	1642	1020	49179	21	Cluster-22447.51959,Cluster-22447.11077,Cluster-22447.75396,Cluster-22447.79836,Cluster-22447.58377,Cluster-22447.10237,Cluster-22439.1,Cluster-22447.90589,Cluster-22447.44008,Cluster-22447.28064,Cluster-22447.90800,Cluster-22447.29368,Cluster-22447.45107,Cluster-22447.15507,Cluster-22447.43787,Cluster-22447.89319,Cluster-22447.79831,Cluster-22447.83369,Cluster-22447.79484,Cluster-22447.55750,Clu…	38	Cluster-22447.49949,Cluster-22447.51849,Cluster-22447.53178,Cluster-22447.53177,Cluster-22447.47069,Cluster-22447.51575,Cluster-22447.61416,Cluster-22447.54735,Cluster-22447.51072,Cluster-22447.51618,Cluster-22447.52225,Cluster-22447.51391,Cluster-22447.52915,Cluster-22447.51978,Cluster-22447.51628,Cluster-22447.62069,Cluster-22447.51347,Cluster-22447.45767,Cluster-22447.51733,Cluster-22447.50322…
GO:0016051	carbohydrate biosynthetic process	biological_process	0.0001057	0.0034025	42	1642	641	49179	18	Cluster-22447.3880,Cluster-22447.53218,Cluster-22447.94346,Cluster-22447.12055,Cluster-22447.31690,Cluster-22447.10638,Cluster-22447.56685,Cluster-22447.38382,Cluster-22447.92189,Cluster-22447.15507,Cluster-22447.89214,Cluster-22447.29368,Cluster-22447.28064,Cluster-22447.44008,Cluster-22447.60705,Cluster-22447.58377,Cluster-22447.76627,Cluster-22447.60704	24	Cluster-22447.50887,Cluster-22447.52094,Cluster-22447.63674,Cluster-22447.51690,Cluster-22447.51988,Cluster-22447.51535,Cluster-22447.52219,Cluster-22447.47957,Cluster-22447.49066,Cluster-22447.49545,Cluster-22447.45767,Cluster-22447.52915,Cluster-22447.51457,Cluster-22447.51978,Cluster-22447.52225,Cluster-22447.51618,Cluster-22447.51072,Cluster-22447.54735,Cluster-22447.53177,Cluster-22447.54458…
GO:0044281	small molecule metabolic process	biological_process	0.00010598	0.0034025	223	1642	5012	49179	147	Cluster-22447.59169,Cluster-22447.50128,Cluster-22447.90589,Cluster-22447.28051,Cluster-22447.28053,Cluster-22447.10237,Cluster-22447.93004,Cluster-22447.79836,Cluster-22447.10736,Cluster-22447.29555,Cluster-22447.87968,Cluster-22447.46345,Cluster-22447.91898,Cluster-22447.33771,Cluster-22447.43405,Cluster-22447.51959,Cluster-22447.10315,Cluster-22447.90472,Cluster-22447.11076,Cluster-22447.27522…	76	Cluster-22447.47055,Cluster-22447.51834,Cluster-22447.48373,Cluster-22447.51502,Cluster-22447.51618,Cluster-22447.51072,Cluster-22447.51535,Cluster-22447.47957,Cluster-22447.45422,Cluster-22447.45867,Cluster-22447.51529,Cluster-22447.52471,Cluster-22447.56334,Cluster-22447.50820,Cluster-22447.51487,Cluster-22447.51150,Cluster-22447.50657,Cluster-22447.61416,Cluster-22447.54735,Cluster-22447.58461…
GO:0043169	cation binding	molecular_function	0.00011419	0.0036435	287	1642	6693	49179	225	Cluster-22447.55750,Cluster-22447.89804,Cluster-22447.56924,Cluster-22447.47902,Cluster-22447.9114,Cluster-22447.8236,Cluster-22447.11541,Cluster-22447.88884,Cluster-22447.79484,Cluster-22447.91138,Cluster-22447.63655,Cluster-22447.88323,Cluster-22447.14577,Cluster-22447.10638,Cluster-22447.15222,Cluster-22447.79564,Cluster-22447.89195,Cluster-22447.34079,Cluster-22447.93559,Cluster-22447.12125,C…	62	Cluster-22447.50887,Cluster-22447.61153,Cluster-22447.52150,Cluster-22447.51631,Cluster-22447.49017,Cluster-22447.51284,Cluster-22447.57417,Cluster-22447.51645,Cluster-22447.56553,Cluster-22447.51337,Cluster-22447.51775,Cluster-22447.51584,Cluster-22447.51159,Cluster-22447.51686,Cluster-22447.51977,Cluster-22447.63253,Cluster-22447.45493,Cluster-22447.51793,Cluster-22447.52369,Cluster-22447.59131…
GO:0046365	monosaccharide catabolic process	biological_process	0.00012204	0.0038701	6	1642	23	49179	3	Cluster-22447.28064,Cluster-22447.90601,Cluster-22447.73858	3	Cluster-22447.52023,Cluster-22447.51541,Cluster-22447.52556
GO:0071704	organic substance metabolic process	biological_process	0.00012473	0.0039312	862	1642	22814	49179	631	Cluster-22447.58311,Cluster-22447.9467,Cluster-22447.5465,Cluster-22447.62112,Cluster-22447.89873,Cluster-22447.11960,Cluster-22447.50146,Cluster-22447.11998,Cluster-22447.91773,Cluster-22447.12823,Cluster-22447.90800,Cluster-22447.88328,Cluster-22447.71092,Cluster-22447.91793,Cluster-22447.11371,Cluster-22447.50822,Cluster-22447.14928,Cluster-22447.46196,Cluster-22447.88538,Cluster-22447.64337,C…	231	Cluster-22447.51791,Cluster-22447.49545,Cluster-22447.48035,Cluster-22447.61340,Cluster-22447.51290,Cluster-22447.49949,Cluster-22447.50439,Cluster-22447.37843,Cluster-22447.51877,Cluster-22447.55130,Cluster-22447.49199,Cluster-22447.52716,Cluster-22447.58485,Cluster-22447.49878,Cluster-22447.51603,Cluster-22447.84774,Cluster-22447.40446,Cluster-22447.50000,Cluster-22447.45767,Cluster-22447.52094…
GO:0046872	metal ion binding	molecular_function	0.0001257	0.0039377	284	1642	6623	49179	223	Cluster-22447.93898,Cluster-22447.89802,Cluster-22447.22536,Cluster-22447.72361,Cluster-22447.50694,Cluster-22447.88359,Cluster-22447.89838,Cluster-22447.11187,Cluster-22447.48892,Cluster-22447.75228,Cluster-22447.11732,Cluster-22447.93004,Cluster-22447.12821,Cluster-22447.93094,Cluster-22447.45107,Cluster-22447.64559,Cluster-22447.55693,Cluster-22447.11352,Cluster-22447.14576,Cluster-22447.8249,…	61	Cluster-22447.51473,Cluster-22447.45867,Cluster-22447.51316,Cluster-22447.50064,Cluster-22447.51487,Cluster-22447.44552,Cluster-22447.51640,Cluster-22447.51953,Cluster-22447.51347,Cluster-22447.50865,Cluster-22447.52614,Cluster-22447.54847,Cluster-22447.49658,Cluster-22447.52369,Cluster-22447.51793,Cluster-22447.59131,Cluster-22447.63943,Cluster-22447.51987,Cluster-22447.59863,Cluster-22447.51159…
GO:0006013	mannose metabolic process	biological_process	0.0001324	0.0041229	17	1642	171	49179	5	Cluster-22447.29368,Cluster-22447.44008,Cluster-22447.91530,Cluster-22447.58377,Cluster-22447.15507	12	Cluster-22447.45767,Cluster-22447.51978,Cluster-22447.52915,Cluster-22447.52225,Cluster-22447.51072,Cluster-22447.51988,Cluster-22447.54735,Cluster-22447.47957,Cluster-22447.53177,Cluster-22447.51535,Cluster-22447.53178,Cluster-22447.49949
GO:0006007	glucose catabolic process	biological_process	0.00013623	0.0041422	5	1642	16	49179	2	Cluster-22447.28064,Cluster-22447.90601	3	Cluster-22447.52556,Cluster-22447.51541,Cluster-22447.52023
GO:0019320	hexose catabolic process	biological_process	0.00013623	0.0041422	5	1642	16	49179	2	Cluster-22447.90601,Cluster-22447.28064	3	Cluster-22447.52556,Cluster-22447.52023,Cluster-22447.51541
GO:0046537	2,3-bisphosphoglycerate-independent phosphoglycerate mutase activity	molecular_function	0.00013601	0.0041422	4	1642	10	49179	1	Cluster-22447.90601	3	Cluster-22447.51541,Cluster-22447.52023,Cluster-22447.52556
GO:0004619	phosphoglycerate mutase activity	molecular_function	0.00013623	0.0041422	5	1642	16	49179	2	Cluster-22447.90601,Cluster-22447.28064	3	Cluster-22447.52556,Cluster-22447.52023,Cluster-22447.51541
GO:0009132	nucleoside diphosphate metabolic process	biological_process	0.00014321	0.004329	20	1642	229	49179	5	Cluster-22447.29368,Cluster-22447.28064,Cluster-22447.58377,Cluster-22447.15507,Cluster-22447.44008	15	Cluster-22447.51618,Cluster-22447.52225,Cluster-22447.51690,Cluster-22447.51988,Cluster-22447.51072,Cluster-22447.45767,Cluster-22447.52915,Cluster-22447.50887,Cluster-22447.51978,Cluster-22447.49949,Cluster-22447.53178,Cluster-22447.54735,Cluster-22447.53177,Cluster-22447.51535,Cluster-22447.47957
GO:0044262	cellular carbohydrate metabolic process	biological_process	0.0001635	0.0049135	47	1642	760	49179	23	Cluster-22447.31690,Cluster-22447.94346,Cluster-22447.30584,Cluster-22447.53218,Cluster-22447.61656,Cluster-22447.34407,Cluster-22447.38382,Cluster-22447.92189,Cluster-22447.30583,Cluster-22447.10638,Cluster-22447.11998,Cluster-22447.75618,Cluster-22447.30585,Cluster-22447.89214,Cluster-22447.88538,Cluster-22447.60704,Cluster-22447.76627,Cluster-22447.58377,Cluster-22447.87968,Cluster-22447.54684…	24	Cluster-22447.51988,Cluster-22447.76786,Cluster-22447.54305,Cluster-22447.54456,Cluster-22447.53197,Cluster-22447.49066,Cluster-22447.51535,Cluster-22447.49690,Cluster-22447.52219,Cluster-22447.51072,Cluster-22447.52225,Cluster-22447.51457,Cluster-22447.52915,Cluster-22447.51978,Cluster-22447.49545,Cluster-22447.45767,Cluster-22447.38819,Cluster-22447.49949,Cluster-22447.50439,Cluster-22447.53178…
GO:0030312	external encapsulating structure	cellular_component	0.00018867	0.0056371	21	1642	262	49179	14	Cluster-22447.13319,Cluster-22447.11998,Cluster-22447.53142,Cluster-22447.12145,Cluster-22447.39284,Cluster-22447.11971,Cluster-22447.86919,Cluster-22447.75618,Cluster-22447.86920,Cluster-22447.24510,Cluster-22447.50562,Cluster-22447.54640,Cluster-22447.46053,Cluster-22447.90313	7	Cluster-22447.48284,Cluster-22447.54305,Cluster-22447.59454,Cluster-22447.38819,Cluster-22447.53197,Cluster-22447.50321,Cluster-22447.48035
GO:0016984	ribulose-bisphosphate carboxylase activity	molecular_function	0.00021058	0.0062556	3	1642	5	49179	0		3	Cluster-22447.51502,Cluster-22447.51305,Cluster-22447.51598
GO:0005618	cell wall	cellular_component	0.00022571	0.0066289	15	1642	162	49179	9	Cluster-22447.53142,Cluster-22447.11998,Cluster-22447.46053,Cluster-22447.50562,Cluster-22447.24510,Cluster-22447.12145,Cluster-22447.75618,Cluster-22447.11971,Cluster-22447.54640	6	Cluster-22447.54305,Cluster-22447.53197,Cluster-22447.48284,Cluster-22447.38819,Cluster-22447.48035,Cluster-22447.50321
GO:0015035	protein disulfide oxidoreductase activity	molecular_function	0.00022479	0.0066289	14	1642	142	49179	11	Cluster-22447.6743,Cluster-22447.93033,Cluster-22447.88437,Cluster-22447.10140,Cluster-22447.81911,Cluster-22447.30441,Cluster-22447.81912,Cluster-22447.10142,Cluster-22447.90506,Cluster-22447.10141,Cluster-22447.11112	3	Cluster-22447.51481,Cluster-22447.58478,Cluster-22447.52084
GO:0015036	disulfide oxidoreductase activity	molecular_function	0.00024627	0.007192	14	1642	143	49179	11	Cluster-22447.10141,Cluster-22447.11112,Cluster-22447.10142,Cluster-22447.90506,Cluster-22447.10140,Cluster-22447.81911,Cluster-22447.81912,Cluster-22447.30441,Cluster-22447.88437,Cluster-22447.6743,Cluster-22447.93033	3	Cluster-22447.52084,Cluster-22447.58478,Cluster-22447.51481
GO:0006793	phosphorus metabolic process	biological_process	0.00028478	0.0082408	227	1642	5193	49179	186	Cluster-22447.32011,Cluster-22447.58377,Cluster-22447.86920,Cluster-22447.84400,Cluster-22447.76879,Cluster-22447.64112,Cluster-22447.69501,Cluster-22447.26874,Cluster-22439.1,Cluster-22447.84401,Cluster-22447.57371,Cluster-22447.84424,Cluster-22447.19758,Cluster-22447.28064,Cluster-22447.28177,Cluster-22447.89214,Cluster-22447.30585,Cluster-22447.64076,Cluster-22447.10769,Cluster-22447.79854,Clu…	41	Cluster-22447.61416,Cluster-22447.54735,Cluster-22447.63118,Cluster-22447.58461,Cluster-22447.53177,Cluster-22447.62069,Cluster-22447.51988,Cluster-22447.51803,Cluster-22447.48373,Cluster-22447.51618,Cluster-22447.51072,Cluster-22447.53437,Cluster-22447.47957,Cluster-22447.51535,Cluster-22447.50098,Cluster-22447.52471,Cluster-22447.50439,Cluster-22447.49949,Cluster-22447.63358,Cluster-22447.49545…
GO:0008061	chitin binding	molecular_function	0.00028538	0.0082408	6	1642	29	49179	6	Cluster-8678.1,Cluster-22447.47866,Cluster-22447.12312,Cluster-22447.35661,Cluster-22447.12134,Cluster-22447.17560	0
GO:0009627	systemic acquired resistance	biological_process	0.00029155	0.0082531	4	1642	14	49179	4	Cluster-22447.42364,Cluster-22447.5927,Cluster-22447.12086,Cluster-22447.6886	0
GO:0009814	defense response, incompatible interaction	biological_process	0.00029155	0.0082531	4	1642	14	49179	4	Cluster-22447.6886,Cluster-22447.5927,Cluster-22447.42364,Cluster-22447.12086	0
GO:0010112	regulation of systemic acquired resistance	biological_process	0.00029155	0.0082531	4	1642	14	49179	4	Cluster-22447.42364,Cluster-22447.5927,Cluster-22447.12086,Cluster-22447.6886	0
GO:0006732	coenzyme metabolic process	biological_process	0.00029294	0.0082531	60	1642	1069	49179	28	Cluster-22447.11077,Cluster-22447.58377,Cluster-22447.87968,Cluster-22447.28051,Cluster-22439.1,Cluster-22447.28053,Cluster-22447.61658,Cluster-22447.64974,Cluster-22447.44008,Cluster-22447.53892,Cluster-22447.28064,Cluster-22447.29368,Cluster-22447.73115,Cluster-22447.57778,Cluster-22447.30585,Cluster-22447.57021,Cluster-22447.76645,Cluster-22447.15507,Cluster-22447.61656,Cluster-22447.89319,Clu…	32	Cluster-22447.49949,Cluster-22447.48373,Cluster-22447.53178,Cluster-22447.55095,Cluster-22447.53177,Cluster-22447.47069,Cluster-22447.54458,Cluster-22447.54735,Cluster-22447.51072,Cluster-22447.52225,Cluster-22447.51618,Cluster-22447.45635,Cluster-22447.52915,Cluster-22447.52603,Cluster-22447.51978,Cluster-22447.53920,Cluster-22447.62069,Cluster-22447.45767,Cluster-22447.49872,Cluster-22447.49066…
GO:0015996	chlorophyll catabolic process	biological_process	0.00029538	0.0082531	10	1642	74	49179	10	Cluster-22447.49255,Cluster-22447.16835,Cluster-22447.20751,Cluster-22447.10616,Cluster-5922.0,Cluster-22447.79329,Cluster-22447.54408,Cluster-22447.57099,Cluster-22447.80355,Cluster-22447.37941	0
GO:0047746	chlorophyllase activity	molecular_function	0.00029538	0.0082531	10	1642	74	49179	10	Cluster-22447.37941,Cluster-22447.80355,Cluster-22447.57099,Cluster-22447.54408,Cluster-22447.79329,Cluster-5922.0,Cluster-22447.10616,Cluster-22447.20751,Cluster-22447.16835,Cluster-22447.49255	0
GO:0006694	steroid biosynthetic process	biological_process	0.00029839	0.0082922	22	1642	274	49179	13	Cluster-22447.7143,Cluster-22447.11375,Cluster-22447.11371,Cluster-22447.28051,Cluster-22447.11424,Cluster-22447.28053,Cluster-22447.28054,Cluster-22447.73451,Cluster-22447.66927,Cluster-22447.32303,Cluster-22447.34757,Cluster-22447.68404,Cluster-22447.89798	9	Cluster-22447.49123,Cluster-22447.54128,Cluster-22447.51686,Cluster-22447.45534,Cluster-22447.37650,Cluster-22447.59793,Cluster-22447.47210,Cluster-22447.52303,Cluster-22447.51529
GO:0005199	structural constituent of cell wall	molecular_function	0.00033673	0.0093078	5	1642	25	49179	5	Cluster-22447.53142,Cluster-22447.46053,Cluster-22447.54640,Cluster-22447.24510,Cluster-22447.50562	0
GO:0050660	flavin adenine dinucleotide binding	molecular_function	0.00034566	0.0095038	26	1642	328	49179	19	Cluster-22447.48312,Cluster-22447.40605,Cluster-22447.66098,Cluster-22447.11376,Cluster-22447.8350,Cluster-22447.68404,Cluster-22447.65463,Cluster-22447.57021,Cluster-22447.9239,Cluster-22447.89798,Cluster-22447.89642,Cluster-22447.88375,Cluster-22447.11374,Cluster-22447.89785,Cluster-22447.60861,Cluster-22447.57008,Cluster-22447.11474,Cluster-22447.11375,Cluster-22447.11371	7	Cluster-22447.51412,Cluster-22447.62069,Cluster-22447.49566,Cluster-22447.66684,Cluster-22447.47055,Cluster-22447.51290,Cluster-22447.55431
GO:0044723	single-organism carbohydrate metabolic process	biological_process	0.00039714	0.010861	75	1642	1439	49179	36	Cluster-22447.89214,Cluster-22447.30585,Cluster-22447.28064,Cluster-22447.73858,Cluster-22447.24089,Cluster-22447.61658,Cluster-22447.58377,Cluster-22447.88538,Cluster-22447.58559,Cluster-22447.12055,Cluster-22447.31690,Cluster-22447.56685,Cluster-22447.10638,Cluster-22447.30583,Cluster-22447.38382,Cluster-22447.34407,Cluster-22447.61656,Cluster-22447.59421,Cluster-22447.29368,Cluster-22447.44008…	39	Cluster-22447.38819,Cluster-22447.52023,Cluster-22447.49545,Cluster-22447.52915,Cluster-22447.52807,Cluster-22447.51457,Cluster-22447.54735,Cluster-22447.53177,Cluster-22447.64192,Cluster-22447.50439,Cluster-22447.51223,Cluster-22447.49949,Cluster-22447.50887,Cluster-22447.51803,Cluster-22447.54305,Cluster-22447.76786,Cluster-22447.51988,Cluster-22447.40308,Cluster-22447.49066,Cluster-22447.45767…
GO:0042743	hydrogen peroxide metabolic process	biological_process	0.00043169	0.011683	2	1642	2	49179	2	Cluster-22447.22536,Cluster-22447.22535	0
GO:0042744	hydrogen peroxide catabolic process	biological_process	0.00043169	0.011683	2	1642	2	49179	2	Cluster-22447.22535,Cluster-22447.22536	0
GO:0006796	phosphate-containing compound metabolic process	biological_process	0.00045869	0.012349	224	1642	5156	49179	183	Cluster-22447.9960,Cluster-22447.74022,Cluster-22447.76602,Cluster-22447.11600,Cluster-22447.75226,Cluster-22447.30584,Cluster-22447.94346,Cluster-22447.42917,Cluster-22447.60014,Cluster-22447.56410,Cluster-22447.15507,Cluster-22447.86623,Cluster-22447.8342,Cluster-22447.31211,Cluster-22447.89702,Cluster-22447.9664,Cluster-22447.70601,Cluster-22447.61328,Cluster-22447.90159,Cluster-22447.56363,Cl…	41	Cluster-22447.51690,Cluster-22447.51995,Cluster-22447.49700,Cluster-22447.52219,Cluster-22447.49690,Cluster-22447.52225,Cluster-22447.51978,Cluster-22447.54694,Cluster-22447.45767,Cluster-22447.53920,Cluster-22447.45493,Cluster-22447.53178,Cluster-22447.76786,Cluster-22447.58485,Cluster-22447.54520,Cluster-22447.48983,Cluster-22447.50887,Cluster-22447.55822,Cluster-22447.52915,Cluster-22447.49545…
GO:0008202	steroid metabolic process	biological_process	0.00050767	0.013516	22	1642	284	49179	13	Cluster-22447.73451,Cluster-22447.66927,Cluster-22447.28054,Cluster-22447.34757,Cluster-22447.32303,Cluster-22447.89798,Cluster-22447.68404,Cluster-22447.11375,Cluster-22447.7143,Cluster-22447.28053,Cluster-22447.28051,Cluster-22447.11424,Cluster-22447.11371	9	Cluster-22447.52303,Cluster-22447.47210,Cluster-22447.59793,Cluster-22447.51529,Cluster-22447.51686,Cluster-22447.54128,Cluster-22447.49123,Cluster-22447.45534,Cluster-22447.37650
GO:0008285	negative regulation of cell proliferation	biological_process	0.00050807	0.013516	4	1642	10	49179	4	Cluster-22447.90090,Cluster-22447.9081,Cluster-22447.90089,Cluster-22447.90088	0
GO:0009532	plastid stroma	cellular_component	0.00051252	0.013516	4	1642	13	49179	0		4	Cluster-22447.54935,Cluster-22447.51598,Cluster-22447.51305,Cluster-22447.51502
GO:0009570	chloroplast stroma	cellular_component	0.00051252	0.013516	4	1642	13	49179	0		4	Cluster-22447.51502,Cluster-22447.54935,Cluster-22447.51598,Cluster-22447.51305
GO:0052689	carboxylic ester hydrolase activity	molecular_function	0.00054205	0.014223	19	1642	233	49179	13	Cluster-22447.20751,Cluster-22447.10616,Cluster-5922.0,Cluster-22447.7832,Cluster-22447.54408,Cluster-22447.80355,Cluster-22447.46656,Cluster-22447.49255,Cluster-22447.16835,Cluster-22447.79329,Cluster-22447.57099,Cluster-22447.48749,Cluster-22447.37941	6	Cluster-22447.56321,Cluster-22447.38819,Cluster-22447.54305,Cluster-22447.44568,Cluster-22447.40178,Cluster-22447.58668
GO:0010333	terpene synthase activity	molecular_function	0.00054951	0.014345	10	1642	96	49179	10	Cluster-22447.12823,Cluster-22447.11177,Cluster-22447.28456,Cluster-22447.88996,Cluster-22447.88791,Cluster-22447.12821,Cluster-22447.91530,Cluster-22447.88366,Cluster-22447.12125,Cluster-22447.28455	0
GO:0018580	nitronate monooxygenase activity	molecular_function	0.00056722	0.014734	6	1642	29	49179	5	Cluster-22447.55385,Cluster-22447.40605,Cluster-22447.47845,Cluster-22447.9239,Cluster-22447.57021	1	Cluster-22447.49878
GO:1901136	carbohydrate derivative catabolic process	biological_process	0.00057334	0.014818	15	1642	163	49179	11	Cluster-22447.26170,Cluster-22447.35390,Cluster-22447.11541,Cluster-22447.41642,Cluster-22447.11542,Cluster-8678.1,Cluster-22447.47866,Cluster-22447.54322,Cluster-22447.29774,Cluster-22447.76977,Cluster-22447.17560	4	Cluster-22447.48373,Cluster-22447.40307,Cluster-22447.40308,Cluster-22447.52807
GO:0006720	isoprenoid metabolic process	biological_process	0.00061373	0.015705	19	1642	228	49179	15	Cluster-22447.11374,Cluster-22447.52816,Cluster-22447.64974,Cluster-22447.11375,Cluster-22447.28051,Cluster-22447.11371,Cluster-22447.28053,Cluster-22447.11376,Cluster-22447.8350,Cluster-22447.12823,Cluster-22447.68404,Cluster-22447.65463,Cluster-22447.89798,Cluster-22447.64972,Cluster-22447.51929	4	Cluster-22447.51686,Cluster-22447.66684,Cluster-22447.51290,Cluster-22447.55431
GO:0008299	isoprenoid biosynthetic process	biological_process	0.00061373	0.015705	19	1642	228	49179	15	Cluster-22447.11374,Cluster-22447.52816,Cluster-22447.64974,Cluster-22447.11375,Cluster-22447.28051,Cluster-22447.11371,Cluster-22447.28053,Cluster-22447.11376,Cluster-22447.8350,Cluster-22447.12823,Cluster-22447.68404,Cluster-22447.65463,Cluster-22447.89798,Cluster-22447.64972,Cluster-22447.51929	4	Cluster-22447.51686,Cluster-22447.66684,Cluster-22447.55431,Cluster-22447.51290
GO:0004190	aspartic-type endopeptidase activity	molecular_function	0.00065548	0.016609	29	1642	426	49179	18	Cluster-22447.61217,Cluster-22447.10768,Cluster-22447.89214,Cluster-22447.79718,Cluster-22447.22382,Cluster-22447.10769,Cluster-22447.41456,Cluster-22447.89838,Cluster-22447.65015,Cluster-22447.24367,Cluster-22447.5927,Cluster-22447.63258,Cluster-22447.89768,Cluster-22447.16956,Cluster-22447.10396,Cluster-22447.6602,Cluster-22447.9962,Cluster-22447.77820	11	Cluster-22447.62816,Cluster-22447.51517,Cluster-22447.55130,Cluster-22447.51603,Cluster-22447.40350,Cluster-22447.59741,Cluster-22447.51944,Cluster-22447.51832,Cluster-22447.52874,Cluster-22447.55911,Cluster-22447.50192
GO:0070001	aspartic-type peptidase activity	molecular_function	0.00065548	0.016609	29	1642	426	49179	18	Cluster-22447.6602,Cluster-22447.77820,Cluster-22447.9962,Cluster-22447.89768,Cluster-22447.24367,Cluster-22447.5927,Cluster-22447.63258,Cluster-22447.16956,Cluster-22447.10396,Cluster-22447.41456,Cluster-22447.89838,Cluster-22447.65015,Cluster-22447.79718,Cluster-22447.61217,Cluster-22447.89214,Cluster-22447.10768,Cluster-22447.10769,Cluster-22447.22382	11	Cluster-22447.52874,Cluster-22447.51832,Cluster-22447.50192,Cluster-22447.55911,Cluster-22447.59741,Cluster-22447.51944,Cluster-22447.40350,Cluster-22447.51603,Cluster-22447.62816,Cluster-22447.51517,Cluster-22447.55130
GO:0016667	oxidoreductase activity, acting on a sulfur group of donors	molecular_function	0.00066756	0.016777	24	1642	340	49179	19	Cluster-22447.13604,Cluster-22447.10142,Cluster-22447.10141,Cluster-22447.88437,Cluster-27885.0,Cluster-22447.81912,Cluster-22447.81911,Cluster-22447.10140,Cluster-183.1,Cluster-22447.90506,Cluster-22447.89103,Cluster-22447.11112,Cluster-22447.9876,Cluster-22447.11987,Cluster-22447.28410,Cluster-22447.93033,Cluster-22447.6743,Cluster-22447.30441,Cluster-22447.38175	5	Cluster-22447.52084,Cluster-22447.51481,Cluster-22447.58478,Cluster-22447.34252,Cluster-22447.60259
GO:0016857	racemase and epimerase activity, acting on carbohydrates and derivatives	molecular_function	0.00066861	0.016777	7	1642	40	49179	6	Cluster-22447.73246,Cluster-22447.26874,Cluster-22447.10315,Cluster-22447.11754,Cluster-22447.11716,Cluster-22447.90472	1	Cluster-22447.51356
GO:1901617	organic hydroxy compound biosynthetic process	biological_process	0.0007325	0.018291	9	1642	68	49179	7	Cluster-22447.10315,Cluster-22447.12342,Cluster-22447.11716,Cluster-22447.11754,Cluster-22447.26874,Cluster-22447.90472,Cluster-22447.57021	2	Cluster-22447.50439,Cluster-22447.52219
GO:0018759	methenyltetrahydromethanopterin cyclohydrolase activity	molecular_function	0.00075675	0.018806	3	1642	6	49179	0		3	Cluster-22447.45635,Cluster-22447.51150,Cluster-22447.45633
GO:1901575	organic substance catabolic process	biological_process	0.00077766	0.019233	91	1642	1842	49179	58	Cluster-22447.11424,Cluster-22447.56753,Cluster-22447.76977,Cluster-22447.10594,Cluster-22447.15507,Cluster-22447.48749,Cluster-22447.11542,Cluster-8678.1,Cluster-22447.30584,Cluster-22447.64972,Cluster-22447.17560,Cluster-22447.26170,Cluster-22447.54408,Cluster-22447.17105,Cluster-22447.29774,Cluster-22447.54659,Cluster-22447.44008,Cluster-22447.89282,Cluster-22447.65622,Cluster-22447.64974,Clus…	33	Cluster-22447.47957,Cluster-22447.58668,Cluster-22447.51535,Cluster-22447.40307,Cluster-22447.50791,Cluster-22447.51943,Cluster-22447.56321,Cluster-22447.40178,Cluster-22447.51690,Cluster-22447.38268,Cluster-22447.51541,Cluster-22447.54458,Cluster-22447.47055,Cluster-22447.48373,Cluster-22447.53178,Cluster-22447.55095,Cluster-22447.51978,Cluster-22447.45767,Cluster-22447.51072,Cluster-22447.52556…
GO:0009664	plant-type cell wall organization	biological_process	0.00085621	0.020975	6	1642	38	49179	5	Cluster-22447.54640,Cluster-22447.50562,Cluster-22447.24510,Cluster-22447.53142,Cluster-22447.46053	1	Cluster-22447.47683
GO:0071669	plant-type cell wall organization or biogenesis	biological_process	0.00085621	0.020975	6	1642	38	49179	5	Cluster-22447.46053,Cluster-22447.53142,Cluster-22447.50562,Cluster-22447.24510,Cluster-22447.54640	1	Cluster-22447.47683
GO:0004144	diacylglycerol O-acyltransferase activity	molecular_function	0.00091592	0.022227	4	1642	15	49179	3	Cluster-22447.67343,Cluster-7678.1,Cluster-22447.67344	1	Cluster-22447.63305
GO:0016411	acylglycerol O-acyltransferase activity	molecular_function	0.00091592	0.022227	4	1642	15	49179	3	Cluster-22447.67343,Cluster-7678.1,Cluster-22447.67344	1	Cluster-22447.63305
GO:0044255	cellular lipid metabolic process	biological_process	0.0009346	0.022574	72	1642	1388	49179	50	Cluster-22447.89798,Cluster-22447.41046,Cluster-22447.11376,Cluster-22447.50992,Cluster-22447.9328,Cluster-22447.55565,Cluster-22447.30583,Cluster-22447.76645,Cluster-22447.61656,Cluster-22447.68404,Cluster-22447.30585,Cluster-22447.51929,Cluster-22447.12823,Cluster-22447.11375,Cluster-22447.16835,Cluster-22447.61658,Cluster-22447.29117,Cluster-22447.11371,Cluster-22447.24695,Cluster-22447.3880,C…	22	Cluster-22447.52716,Cluster-22447.52369,Cluster-22447.40308,Cluster-22447.52807,Cluster-22447.55431,Cluster-22447.51290,Cluster-22447.50439,Cluster-22447.51223,Cluster-22447.56321,Cluster-22447.51487,Cluster-22447.50098,Cluster-22447.40178,Cluster-22447.52219,Cluster-22447.58668,Cluster-22447.63305,Cluster-22447.51686,Cluster-22447.40307,Cluster-22447.66684,Cluster-22447.44568,Cluster-22447.47055…
GO:0004420	hydroxymethylglutaryl-CoA reductase (NADPH) activity	molecular_function	0.0010328	0.024831	3	1642	7	49179	3	Cluster-22447.28054,Cluster-22447.28053,Cluster-22447.28051	0
GO:0004857	enzyme inhibitor activity	molecular_function	0.0011271	0.026972	25	1642	392	49179	22	Cluster-24122.0,Cluster-22447.91485,Cluster-22447.93586,Cluster-22447.16347,Cluster-22447.11289,Cluster-22447.17198,Cluster-22447.11899,Cluster-22447.88405,Cluster-22447.11634,Cluster-22447.27734,Cluster-22447.90467,Cluster-22447.47993,Cluster-22447.51294,Cluster-22447.19160,Cluster-22447.15222,Cluster-22447.7530,Cluster-22447.84176,Cluster-22447.71783,Cluster-22447.42811,Cluster-22447.88335,Clus…	3	Cluster-22447.51803,Cluster-22447.50887,Cluster-22447.54305
GO:0016884	carbon-nitrogen ligase activity, with glutamine as amido-N-donor	molecular_function	0.0011808	0.028126	6	1642	31	49179	4	Cluster-22447.67883,Cluster-22447.64338,Cluster-22447.64336,Cluster-22447.64337	2	Cluster-22447.56229,Cluster-22447.56231
GO:0043094	cellular metabolic compound salvage	biological_process	0.0012987	0.030792	3	1642	8	49179	0		3	Cluster-22447.51305,Cluster-22447.51598,Cluster-22447.51502
GO:0016772	transferase activity, transferring phosphorus-containing groups	molecular_function	0.0013184	0.031119	215	1642	4908	49179	185	Cluster-22447.60068,Cluster-22447.16033,Cluster-22447.49255,Cluster-22447.84090,Cluster-22447.79069,Cluster-22447.77839,Cluster-22447.93210,Cluster-22447.83417,Cluster-22447.89319,Cluster-22447.38382,Cluster-22447.80025,Cluster-22447.74636,Cluster-22447.93221,Cluster-22447.91655,Cluster-22447.9000,Cluster-22447.60743,Cluster-22447.75339,Cluster-22447.85216,Cluster-22447.83172,Cluster-22447.81762,…	30	Cluster-22447.68473,Cluster-22447.55822,Cluster-22447.49066,Cluster-22447.47065,Cluster-22447.48983,Cluster-22447.58485,Cluster-22447.48035,Cluster-22447.56553,Cluster-22447.51493,Cluster-22447.63358,Cluster-22447.51155,Cluster-22447.49700,Cluster-22447.51995,Cluster-22447.51690,Cluster-22447.54694,Cluster-22447.52831,Cluster-22447.51010,Cluster-22447.50657,Cluster-22447.58461,Cluster-22447.63118…
GO:0003012	muscle system process	biological_process	0.0014411	0.033107	4	1642	13	49179	4	Cluster-22447.82065,Cluster-22447.82061,Cluster-22447.69872,Cluster-22447.53467	0
GO:0006936	muscle contraction	biological_process	0.0014411	0.033107	4	1642	13	49179	4	Cluster-22447.82065,Cluster-22447.82061,Cluster-22447.69872,Cluster-22447.53467	0
GO:0006937	regulation of muscle contraction	biological_process	0.0014411	0.033107	4	1642	13	49179	4	Cluster-22447.53467,Cluster-22447.69872,Cluster-22447.82061,Cluster-22447.82065	0
GO:0006939	smooth muscle contraction	biological_process	0.0014411	0.033107	4	1642	13	49179	4	Cluster-22447.53467,Cluster-22447.82065,Cluster-22447.82061,Cluster-22447.69872	0
GO:0006940	regulation of smooth muscle contraction	biological_process	0.0014411	0.033107	4	1642	13	49179	4	Cluster-22447.82065,Cluster-22447.82061,Cluster-22447.69872,Cluster-22447.53467	0
GO:0090257	regulation of muscle system process	biological_process	0.0014411	0.033107	4	1642	13	49179	4	Cluster-22447.53467,Cluster-22447.82061,Cluster-22447.82065,Cluster-22447.69872	0
GO:0044283	small molecule biosynthetic process	biological_process	0.0014934	0.034156	66	1642	1306	49179	44	Cluster-22447.11424,Cluster-22447.65646,Cluster-22447.30584,Cluster-22447.41047,Cluster-22447.83369,Cluster-22447.89838,Cluster-22447.18382,Cluster-22447.41045,Cluster-22447.10315,Cluster-22447.10193,Cluster-22447.87968,Cluster-22447.29555,Cluster-22447.90472,Cluster-22447.57021,Cluster-22447.9707,Cluster-22447.12342,Cluster-22447.40605,Cluster-22447.7795,Cluster-22447.39142,Cluster-22447.11632,C…	22	Cluster-22447.52219,Cluster-22447.45422,Cluster-22447.51529,Cluster-22447.45633,Cluster-22447.51150,Cluster-22447.56334,Cluster-22447.51356,Cluster-22447.47055,Cluster-22447.48373,Cluster-22447.45635,Cluster-22447.49066,Cluster-22447.50887,Cluster-22447.51793,Cluster-22447.52716,Cluster-22447.52369,Cluster-22447.49878,Cluster-22447.76786,Cluster-22447.57071,Cluster-22447.48871,Cluster-22447.47069…
GO:0042597	periplasmic space	cellular_component	0.0015147	0.034492	7	1642	49	49179	6	Cluster-22447.13319,Cluster-22447.75396,Cluster-22447.86920,Cluster-22447.39284,Cluster-22447.86919,Cluster-22447.90313	1	Cluster-22447.59454
GO:0019538	protein metabolic process	biological_process	0.001791	0.040603	357	1642	8857	49179	256	Cluster-22447.67648,Cluster-450.1,Cluster-22447.14576,Cluster-22447.11352,Cluster-22447.73759,Cluster-22447.89632,Cluster-22447.49323,Cluster-22447.51959,Cluster-22447.93094,Cluster-22447.67344,Cluster-22447.43405,Cluster-22447.67288,Cluster-22447.93004,Cluster-22447.31720,Cluster-22447.77703,Cluster-22447.51367,Cluster-22447.40834,Cluster-22447.89082,Cluster-22447.65413,Cluster-22447.60015,Clust…	101	Cluster-22447.51475,Cluster-22447.54295,Cluster-22447.50641,Cluster-22447.43885,Cluster-22447.58269,Cluster-22447.50035,Cluster-22447.49116,Cluster-22447.51943,Cluster-22447.54456,Cluster-22447.56321,Cluster-22447.45867,Cluster-22447.49031,Cluster-22447.50036,Cluster-22447.49833,Cluster-22447.56748,Cluster-22447.59741,Cluster-22447.41539,Cluster-22447.59863,Cluster-22447.51987,Cluster-22447.52856…
GO:0016838	carbon-oxygen lyase activity, acting on phosphates	molecular_function	0.0018315	0.04134	10	1642	109	49179	10	Cluster-22447.91530,Cluster-22447.12125,Cluster-22447.88366,Cluster-22447.28455,Cluster-22447.12823,Cluster-22447.11177,Cluster-22447.28456,Cluster-22447.88996,Cluster-22447.88791,Cluster-22447.12821	0
GO:0006550	isoleucine catabolic process	biological_process	0.0019355	0.042938	12	1642	127	49179	10	Cluster-22447.30584,Cluster-22447.11424,Cluster-22447.64972,Cluster-22447.30585,Cluster-22447.64974,Cluster-22447.61658,Cluster-22447.61656,Cluster-22447.10193,Cluster-22447.30583,Cluster-22447.87968	2	Cluster-22447.47055,Cluster-22447.48373
GO:0006552	leucine catabolic process	biological_process	0.0019355	0.042938	12	1642	127	49179	10	Cluster-22447.87968,Cluster-22447.30583,Cluster-22447.10193,Cluster-22447.61656,Cluster-22447.61658,Cluster-22447.30585,Cluster-22447.64974,Cluster-22447.11424,Cluster-22447.64972,Cluster-22447.30584	2	Cluster-22447.48373,Cluster-22447.47055
GO:0006574	valine catabolic process	biological_process	0.0019355	0.042938	12	1642	127	49179	10	Cluster-22447.64972,Cluster-22447.11424,Cluster-22447.30584,Cluster-22447.64974,Cluster-22447.30585,Cluster-22447.61658,Cluster-22447.10193,Cluster-22447.61656,Cluster-22447.30583,Cluster-22447.87968	2	Cluster-22447.47055,Cluster-22447.48373
GO:0009083	branched-chain amino acid catabolic process	biological_process	0.0019355	0.042938	12	1642	127	49179	10	Cluster-22447.61658,Cluster-22447.30585,Cluster-22447.64974,Cluster-22447.30584,Cluster-22447.64972,Cluster-22447.11424,Cluster-22447.87968,Cluster-22447.30583,Cluster-22447.10193,Cluster-22447.61656	2	Cluster-22447.47055,Cluster-22447.48373
GO:0016740	transferase activity	molecular_function	0.0020302	0.044847	371	1642	9167	49179	308	Cluster-22447.85216,Cluster-22447.9239,Cluster-22447.75339,Cluster-22447.47902,Cluster-27006.0,Cluster-22447.63237,Cluster-22447.80538,Cluster-22447.8981,Cluster-22447.66131,Cluster-22447.88307,Cluster-22447.50992,Cluster-22447.90515,Cluster-22447.93210,Cluster-22447.6685,Cluster-22447.77839,Cluster-22447.14577,Cluster-22447.10638,Cluster-22447.80025,Cluster-22447.42798,Cluster-22447.9000,Cluster…	63	Cluster-22447.48983,Cluster-22447.52150,Cluster-22447.55822,Cluster-22447.47065,Cluster-22447.56553,Cluster-22447.51690,Cluster-22447.63674,Cluster-22447.52408,Cluster-22447.51155,Cluster-22447.63305,Cluster-22447.51686,Cluster-22447.47128,Cluster-22447.51995,Cluster-22447.55095,Cluster-22447.59131,Cluster-22447.50922,Cluster-22447.38715,Cluster-22447.54847,Cluster-22447.59863,Cluster-22447.52603…
GO:0030246	carbohydrate binding	molecular_function	0.002065	0.045421	21	1642	294	49179	17	Cluster-22447.56410,Cluster-22447.81762,Cluster-22447.11076,Cluster-22447.11352,Cluster-22447.21834,Cluster-22447.63408,Cluster-22447.8441,Cluster-22447.60068,Cluster-22447.79069,Cluster-22447.93004,Cluster-22447.88762,Cluster-22447.89319,Cluster-22447.79854,Cluster-22447.8342,Cluster-22447.11077,Cluster-22447.91246,Cluster-9339.0	4	Cluster-22447.53823,Cluster-22447.52807,Cluster-22447.55543,Cluster-22447.45228
GO:0046148	pigment biosynthetic process	biological_process	0.0021172	0.045732	19	1642	242	49179	15	Cluster-22447.89798,Cluster-22447.65463,Cluster-22447.30585,Cluster-22447.68404,Cluster-22447.23254,Cluster-22447.30584,Cluster-22447.18384,Cluster-22447.11376,Cluster-22447.8350,Cluster-22447.8998,Cluster-22447.18382,Cluster-22447.75228,Cluster-22447.11374,Cluster-22447.30583,Cluster-22447.87968	4	Cluster-22447.76786,Cluster-22447.51290,Cluster-22447.55431,Cluster-22447.66684
GO:0046149	pigment catabolic process	biological_process	0.0021185	0.045732	10	1642	95	49179	10	Cluster-22447.37941,Cluster-22447.57099,Cluster-22447.80355,Cluster-22447.54408,Cluster-22447.79329,Cluster-5922.0,Cluster-22447.10616,Cluster-22447.16835,Cluster-22447.20751,Cluster-22447.49255	0
GO:0010393	galacturonan metabolic process	biological_process	0.0021322	0.045732	3	1642	7	49179	3	Cluster-22447.77199,Cluster-22447.54659,Cluster-22447.53666	0
GO:0045488	pectin metabolic process	biological_process	0.0021322	0.045732	3	1642	7	49179	3	Cluster-22447.53666,Cluster-22447.77199,Cluster-22447.54659	0
GO:0045490	pectin catabolic process	biological_process	0.0021322	0.045732	3	1642	7	49179	3	Cluster-22447.53666,Cluster-22447.77199,Cluster-22447.54659	0
GO:0047487	oligogalacturonide lyase activity	molecular_function	0.0021322	0.045732	3	1642	7	49179	3	Cluster-22447.53666,Cluster-22447.77199,Cluster-22447.54659	0
GO:0006021	inositol biosynthetic process	biological_process	0.0022834	0.048372	2	1642	3	49179	0		2	Cluster-22447.50439,Cluster-22447.52219
GO:0004512	inositol-3-phosphate synthase activity	molecular_function	0.0022834	0.048372	2	1642	3	49179	0		2	Cluster-22447.50439,Cluster-22447.52219
GO:0033014	tetrapyrrole biosynthetic process	biological_process	0.0023618	0.04983	21	1642	290	49179	16	Cluster-22447.8998,Cluster-22447.11632,Cluster-22447.75228,Cluster-22447.18382,Cluster-22447.87968,Cluster-22447.30583,Cluster-22447.18384,Cluster-22447.30584,Cluster-22447.82764,Cluster-22447.23254,Cluster-22447.41464,Cluster-22447.30585,Cluster-22447.11691,Cluster-22447.8350,Cluster-22447.7795,Cluster-22447.89838	5	Cluster-22447.52408,Cluster-22447.51290,Cluster-22447.42358,Cluster-22447.68473,Cluster-22447.76786
GO:0004506	squalene monooxygenase activity	molecular_function	0.0026553	0.055794	4	1642	16	49179	4	Cluster-22447.11371,Cluster-22447.68404,Cluster-22447.11375,Cluster-22447.89798	0
GO:0016168	chlorophyll binding	molecular_function	0.0027726	0.058022	6	1642	11	49179	1	Cluster-22447.51959	5	Cluster-22447.51849,Cluster-22447.52831,Cluster-22447.50746,Cluster-22447.51155,Cluster-22447.51010
GO:0042301	phosphate ion binding	molecular_function	0.0029138	0.060731	7	1642	20	49179	3	Cluster-22447.51959,Cluster-22447.77702,Cluster-22447.77708	4	Cluster-22447.52831,Cluster-22447.51849,Cluster-22447.51010,Cluster-22447.51155
GO:0006787	porphyrin-containing compound catabolic process	biological_process	0.0029657	0.061318	10	1642	99	49179	10	Cluster-22447.20751,Cluster-22447.16835,Cluster-22447.49255,Cluster-5922.0,Cluster-22447.10616,Cluster-22447.54408,Cluster-22447.79329,Cluster-22447.37941,Cluster-22447.80355,Cluster-22447.57099	0
GO:0033015	tetrapyrrole catabolic process	biological_process	0.0029657	0.061318	10	1642	99	49179	10	Cluster-5922.0,Cluster-22447.10616,Cluster-22447.20751,Cluster-22447.16835,Cluster-22447.49255,Cluster-22447.37941,Cluster-22447.80355,Cluster-22447.57099,Cluster-22447.54408,Cluster-22447.79329	0
GO:0044434	chloroplast part	cellular_component	0.0031306	0.064214	7	1642	46	49179	0		7	Cluster-22447.54935,Cluster-22447.51977,Cluster-22447.51305,Cluster-22447.51775,Cluster-22447.51598,Cluster-22447.51502,Cluster-22447.51832
GO:0044435	plastid part	cellular_component	0.0031306	0.064214	7	1642	46	49179	0		7	Cluster-22447.51832,Cluster-22447.51502,Cluster-22447.51977,Cluster-22447.54935,Cluster-22447.51775,Cluster-22447.51598,Cluster-22447.51305
GO:0005840	ribosome	cellular_component	0.00327	0.066809	61	1642	1310	49179	17	Cluster-22447.10417,Cluster-22447.25893,Cluster-22447.83824,Cluster-22447.10961,Cluster-22447.93094,Cluster-22447.51959,Cluster-22447.91530,Cluster-413.0,Cluster-22447.64875,Cluster-22447.89838,Cluster-22447.85216,Cluster-22447.91915,Cluster-22447.12055,Cluster-22447.86732,Cluster-22447.54644,Cluster-22447.89768,Cluster-22447.57950	44	Cluster-22447.39557,Cluster-22447.51119,Cluster-22447.51475,Cluster-22447.50582,Cluster-22447.43129,Cluster-22447.54295,Cluster-22447.51406,Cluster-22447.44350,Cluster-22447.51849,Cluster-22447.52856,Cluster-22447.50641,Cluster-22447.43885,Cluster-22447.43801,Cluster-22447.50978,Cluster-22447.51010,Cluster-22447.41748,Cluster-22447.53352,Cluster-22447.52729,Cluster-22447.54040,Cluster-22447.52831…
GO:0006464	cellular protein modification process	biological_process	0.0034471	0.069876	198	1642	4632	49179	174	Cluster-22447.74636,Cluster-22447.80025,Cluster-22447.89319,Cluster-22447.9000,Cluster-22447.91655,Cluster-22447.89195,Cluster-22447.93221,Cluster-22447.84090,Cluster-22447.60068,Cluster-22447.16033,Cluster-22447.83417,Cluster-22447.93210,Cluster-22447.11416,Cluster-22447.77839,Cluster-22447.14577,Cluster-22447.79069,Cluster-22447.63237,Cluster-22447.66131,Cluster-22447.80538,Cluster-22447.83172,…	24	Cluster-22447.49066,Cluster-22447.55822,Cluster-22447.49017,Cluster-22447.48983,Cluster-22447.56553,Cluster-22447.51995,Cluster-22447.49700,Cluster-22447.63674,Cluster-22447.59454,Cluster-22447.55095,Cluster-22447.54458,Cluster-22447.52614,Cluster-22447.59131,Cluster-22447.51469,Cluster-22447.51987,Cluster-22447.63118,Cluster-22447.58461,Cluster-22447.59863,Cluster-22447.47955,Cluster-22447.53437…
GO:0036211	protein modification process	biological_process	0.0034471	0.069876	198	1642	4632	49179	174	Cluster-22447.94346,Cluster-22447.42917,Cluster-22447.60014,Cluster-22447.56410,Cluster-22447.15645,Cluster-22447.53894,Cluster-22447.76602,Cluster-22447.9960,Cluster-22447.74022,Cluster-22447.70601,Cluster-22447.31211,Cluster-22447.8342,Cluster-22447.89702,Cluster-22447.11924,Cluster-22447.6641,Cluster-22447.79476,Cluster-22447.69502,Cluster-22447.10768,Cluster-22447.81048,Cluster-22447.61328,Cl…	24	Cluster-22447.59454,Cluster-22447.63674,Cluster-22447.49700,Cluster-22447.51995,Cluster-22447.54458,Cluster-22447.55095,Cluster-22447.48983,Cluster-22447.49017,Cluster-22447.55822,Cluster-22447.49066,Cluster-22447.56553,Cluster-22447.45867,Cluster-22447.50035,Cluster-22447.41539,Cluster-22447.50036,Cluster-22447.53437,Cluster-22447.51469,Cluster-22447.59131,Cluster-22447.52614,Cluster-22447.47955…
GO:0009877	nodulation	biological_process	0.0035037	0.070744	9	1642	92	49179	6	Cluster-22447.86920,Cluster-22447.27734,Cluster-22447.13319,Cluster-22447.86919,Cluster-22447.12055,Cluster-22447.53892	3	Cluster-22447.63674,Cluster-22447.55095,Cluster-22447.54458
GO:0042592	homeostatic process	biological_process	0.0036018	0.072442	35	1642	638	49179	30	Cluster-22447.75643,Cluster-22447.88437,Cluster-22447.10140,Cluster-22447.81911,Cluster-22447.81912,Cluster-22447.51443,Cluster-22447.6743,Cluster-22447.48772,Cluster-22447.71021,Cluster-8868.0,Cluster-22447.90506,Cluster-22447.88854,Cluster-22447.89103,Cluster-22447.75648,Cluster-22447.75645,Cluster-22447.10142,Cluster-22447.10141,Cluster-22447.57008,Cluster-22447.75644,Cluster-22447.93033,Clust…	5	Cluster-22447.47055,Cluster-22447.52084,Cluster-22447.51481,Cluster-22447.34252,Cluster-22447.58478
GO:0016747	transferase activity, transferring acyl groups other than amino-acyl groups	molecular_function	0.0036212	0.072551	34	1642	602	49179	27	Cluster-22447.62465,Cluster-22447.93095,Cluster-22447.11600,Cluster-22447.8981,Cluster-22447.50992,Cluster-22447.84123,Cluster-22447.37633,Cluster-22447.42797,Cluster-22447.6120,Cluster-22447.39746,Cluster-22447.47902,Cluster-22447.51231,Cluster-22447.64972,Cluster-22447.9154,Cluster-22447.42798,Cluster-22447.88715,Cluster-22447.90515,Cluster-22447.67343,Cluster-22447.65247,Cluster-22447.9447,Clu…	7	Cluster-22447.48752,Cluster-22447.56334,Cluster-22447.52150,Cluster-22447.52532,Cluster-22447.54847,Cluster-22447.63305,Cluster-22447.51188
GO:0045088	regulation of innate immune response	biological_process	0.0036497	0.072821	4	1642	23	49179	4	Cluster-22447.6886,Cluster-22447.5927,Cluster-22447.42364,Cluster-22447.12086	0
GO:0031647	regulation of protein stability	biological_process	0.003677	0.072821	7	1642	22	49179	3	Cluster-22447.77708,Cluster-22447.77702,Cluster-22447.51959	4	Cluster-22447.51155,Cluster-22447.51010,Cluster-22447.51849,Cluster-22447.52831
GO:0050821	protein stabilization	biological_process	0.003677	0.072821	7	1642	22	49179	3	Cluster-22447.51959,Cluster-22447.77702,Cluster-22447.77708	4	Cluster-22447.52831,Cluster-22447.51849,Cluster-22447.51155,Cluster-22447.51010
GO:0051187	cofactor catabolic process	biological_process	0.0037655	0.07429	10	1642	102	49179	10	Cluster-22447.49255,Cluster-22447.16835,Cluster-22447.20751,Cluster-22447.10616,Cluster-5922.0,Cluster-22447.79329,Cluster-22447.54408,Cluster-22447.57099,Cluster-22447.80355,Cluster-22447.37941	0
GO:0044238	primary metabolic process	biological_process	0.0039253	0.077148	811	1642	21896	49179	592	Cluster-22447.10417,Cluster-22447.7795,Cluster-22447.32282,Cluster-22447.61328,Cluster-22447.81048,Cluster-22447.68838,Cluster-22447.57021,Cluster-22447.12301,Cluster-22447.9817,Cluster-22447.88374,Cluster-22447.72734,Cluster-22447.61976,Cluster-22447.11374,Cluster-22447.88762,Cluster-22447.52816,Cluster-22447.79908,Cluster-22447.94348,Cluster-22447.5729,Cluster-22447.54659,Cluster-22447.11084,Cl…	219	Cluster-22447.51119,Cluster-22447.49115,Cluster-22447.53920,Cluster-22447.54128,Cluster-22447.46291,Cluster-22447.43966,Cluster-22447.51188,Cluster-22447.54458,Cluster-22447.53621,Cluster-22447.50333,Cluster-22447.47108,Cluster-22447.50530,Cluster-22447.49700,Cluster-22447.53501,Cluster-22447.55027,Cluster-22447.50215,Cluster-22447.51481,Cluster-22447.49690,Cluster-22447.52023,Cluster-22447.63358…
GO:0065008	regulation of biological quality	biological_process	0.0040594	0.079481	71	1642	1444	49179	52	Cluster-22447.73451,Cluster-22447.22924,Cluster-645.0,Cluster-22447.32303,Cluster-22447.42797,Cluster-22447.30441,Cluster-22447.12055,Cluster-22447.90223,Cluster-22447.57008,Cluster-22447.75644,Cluster-22447.42798,Cluster-22447.7143,Cluster-22447.75645,Cluster-22447.75648,Cluster-8868.0,Cluster-22447.90506,Cluster-22447.88854,Cluster-22447.89103,Cluster-22447.34757,Cluster-22447.48772,Cluster-224…	19	Cluster-22447.52303,Cluster-22447.52831,Cluster-22447.51010,Cluster-22447.50887,Cluster-22447.49123,Cluster-22447.45534,Cluster-22447.58478,Cluster-22447.52084,Cluster-22447.51849,Cluster-22447.51529,Cluster-22447.51481,Cluster-22447.37650,Cluster-22447.56748,Cluster-22447.51155,Cluster-22447.34252,Cluster-22447.59793,Cluster-22447.47210,Cluster-22447.54128,Cluster-22447.47055
GO:0016053	organic acid biosynthetic process	biological_process	0.004242	0.082432	50	1642	975	49179	30	Cluster-22447.30583,Cluster-22447.89319,Cluster-22447.64336,Cluster-22447.61656,Cluster-22447.65646,Cluster-22447.39142,Cluster-22447.11424,Cluster-22447.64002,Cluster-22447.24953,Cluster-22447.50992,Cluster-22447.83369,Cluster-22447.9239,Cluster-22447.41046,Cluster-22447.30584,Cluster-22447.41047,Cluster-22447.29555,Cluster-22447.87968,Cluster-22447.10193,Cluster-22447.64337,Cluster-22447.11077,…	20	Cluster-22447.49066,Cluster-22447.45422,Cluster-22447.52219,Cluster-22447.57071,Cluster-22447.51150,Cluster-22447.56334,Cluster-22447.45633,Cluster-22447.76786,Cluster-22447.52369,Cluster-22447.51793,Cluster-22447.52716,Cluster-22447.51529,Cluster-22447.50887,Cluster-22447.48373,Cluster-22447.47055,Cluster-22447.47069,Cluster-22447.48871,Cluster-22447.51356,Cluster-22447.45635,Cluster-22447.62069
GO:0046394	carboxylic acid biosynthetic process	biological_process	0.004242	0.082432	50	1642	975	49179	30	Cluster-22447.10193,Cluster-22447.64337,Cluster-22447.11077,Cluster-22447.29555,Cluster-22447.87968,Cluster-22447.67883,Cluster-22447.41045,Cluster-22447.61658,Cluster-22447.9707,Cluster-22447.40605,Cluster-22447.55385,Cluster-22447.71092,Cluster-22447.64338,Cluster-22447.57021,Cluster-22447.30585,Cluster-22447.61656,Cluster-22447.30583,Cluster-22447.89319,Cluster-22447.64336,Cluster-22447.39142,…	20	Cluster-22447.48373,Cluster-22447.48871,Cluster-22447.47069,Cluster-22447.51356,Cluster-22447.47055,Cluster-22447.45635,Cluster-22447.62069,Cluster-22447.45422,Cluster-22447.49066,Cluster-22447.52219,Cluster-22447.45633,Cluster-22447.76786,Cluster-22447.57071,Cluster-22447.51150,Cluster-22447.56334,Cluster-22447.51529,Cluster-22447.50887,Cluster-22447.51793,Cluster-22447.52369,Cluster-22447.52716
GO:0043168	anion binding	molecular_function	0.0045955	0.088967	305	1642	7386	49179	267	Cluster-22447.14333,Cluster-22447.77839,Cluster-22447.93210,Cluster-22447.43452,Cluster-22447.89801,Cluster-22447.80025,Cluster-22447.79564,Cluster-22447.9000,Cluster-22447.85216,Cluster-22447.9239,Cluster-22447.88654,Cluster-22447.75339,Cluster-27006.0,Cluster-22447.11376,Cluster-22447.63237,Cluster-22447.66131,Cluster-22447.88307,Cluster-22447.6548,Cluster-22447.13564,Cluster-22447.72340,Cluste…	38	Cluster-22447.55822,Cluster-22447.47065,Cluster-22447.48983,Cluster-22447.50887,Cluster-22447.51155,Cluster-22447.62555,Cluster-22447.51995,Cluster-22447.51686,Cluster-22447.66684,Cluster-22447.49393,Cluster-22447.51690,Cluster-22447.55431,Cluster-22447.51510,Cluster-22447.58461,Cluster-22447.51849,Cluster-22447.52603,Cluster-22447.47079,Cluster-22447.48925,Cluster-22447.51529,Cluster-22447.52505…
GO:0016614	oxidoreductase activity, acting on CH-OH group of donors	molecular_function	0.0046192	0.089091	35	1642	610	49179	20	Cluster-22447.30584,Cluster-22447.32303,Cluster-22447.28054,Cluster-22447.73451,Cluster-22447.11424,Cluster-22447.79831,Cluster-22447.7143,Cluster-22447.61656,Cluster-22447.30583,Cluster-22447.91732,Cluster-22447.30585,Cluster-22447.34757,Cluster-22447.66927,Cluster-22447.28051,Cluster-22447.90794,Cluster-22447.28053,Cluster-22447.61658,Cluster-22447.10193,Cluster-22447.79836,Cluster-22447.87968	15	Cluster-22447.51803,Cluster-22447.51529,Cluster-22447.76786,Cluster-22447.52303,Cluster-22447.49690,Cluster-22447.37650,Cluster-22447.45534,Cluster-22447.66684,Cluster-22447.49123,Cluster-22447.62069,Cluster-22447.47210,Cluster-22447.59793,Cluster-22447.47055,Cluster-22447.48373,Cluster-22447.54128
GO:0010109	regulation of photosynthesis	biological_process	0.0047296	0.089881	4	1642	21	49179	0		4	Cluster-22447.51628,Cluster-22447.51391,Cluster-22447.51631,Cluster-22447.51640
GO:0042548	regulation of photosynthesis, light reaction	biological_process	0.0047296	0.089881	4	1642	21	49179	0		4	Cluster-22447.51640,Cluster-22447.51631,Cluster-22447.51391,Cluster-22447.51628
GO:0042549	photosystem II stabilization	biological_process	0.0047296	0.089881	4	1642	21	49179	0		4	Cluster-22447.51640,Cluster-22447.51391,Cluster-22447.51628,Cluster-22447.51631
GO:0043467	regulation of generation of precursor metabolites and energy	biological_process	0.0047296	0.089881	4	1642	21	49179	0		4	Cluster-22447.51640,Cluster-22447.51628,Cluster-22447.51391,Cluster-22447.51631
GO:0016703	oxidoreductase activity, acting on single donors with incorporation of molecular oxygen, incorporation of one atom of oxygen (internal monooxygenases or internal mixed function oxidases)	molecular_function	0.0048846	0.092485	6	1642	42	49179	5	Cluster-22447.9239,Cluster-22447.57021,Cluster-22447.55385,Cluster-22447.40605,Cluster-22447.47845	1	Cluster-22447.49878
GO:0003735	structural constituent of ribosome	molecular_function	0.0049057	0.092546	50	1642	1050	49179	11	Cluster-22447.57950,Cluster-22447.54644,Cluster-22447.91915,Cluster-22447.85216,Cluster-22447.86732,Cluster-22447.64875,Cluster-22447.10961,Cluster-22447.51959,Cluster-22447.83824,Cluster-22447.25893,Cluster-22447.10417	39	Cluster-22447.49979,Cluster-22447.51374,Cluster-22447.52329,Cluster-22447.54317,Cluster-22447.50215,Cluster-22447.51079,Cluster-22447.51155,Cluster-22447.48489,Cluster-22447.47108,Cluster-22447.49833,Cluster-22447.50530,Cluster-22447.51832,Cluster-22447.48189,Cluster-22447.47130,Cluster-22447.49031,Cluster-22447.54660,Cluster-22447.48935,Cluster-22447.52455,Cluster-22447.50333,Cluster-22447.49199…
GO:0015977	carbon fixation	biological_process	0.0049572	0.093178	4	1642	25	49179	0		4	Cluster-22447.51502,Cluster-22447.51305,Cluster-22447.52094,Cluster-22447.51598
GO:0006529	asparagine biosynthetic process	biological_process	0.0050767	0.094735	4	1642	18	49179	4	Cluster-22447.64337,Cluster-22447.64336,Cluster-22447.67883,Cluster-22447.64338	0
GO:0004066	asparagine synthase (glutamine-hydrolyzing) activity	molecular_function	0.0050767	0.094735	4	1642	18	49179	4	Cluster-22447.64337,Cluster-22447.64338,Cluster-22447.67883,Cluster-22447.64336	0
GO:0003796	lysozyme activity	molecular_function	0.0058778	0.10929	2	1642	4	49179	2	Cluster-22447.26170,Cluster-22447.76977	0
GO:0008207	C21-steroid hormone metabolic process	biological_process	0.0060562	0.11023	14	1642	181	49179	6	Cluster-22447.73451,Cluster-22447.66927,Cluster-22447.34757,Cluster-22447.32303,Cluster-22447.7143,Cluster-22447.11424	8	Cluster-22447.54128,Cluster-22447.47210,Cluster-22447.49123,Cluster-22447.59793,Cluster-22447.52303,Cluster-22447.45534,Cluster-22447.51529,Cluster-22447.37650
GO:0008209	androgen metabolic process	biological_process	0.0060562	0.11023	14	1642	181	49179	6	Cluster-22447.34757,Cluster-22447.32303,Cluster-22447.73451,Cluster-22447.66927,Cluster-22447.11424,Cluster-22447.7143	8	Cluster-22447.45534,Cluster-22447.54128,Cluster-22447.47210,Cluster-22447.59793,Cluster-22447.49123,Cluster-22447.52303,Cluster-22447.37650,Cluster-22447.51529
GO:0008210	estrogen metabolic process	biological_process	0.0060562	0.11023	14	1642	181	49179	6	Cluster-22447.34757,Cluster-22447.32303,Cluster-22447.73451,Cluster-22447.66927,Cluster-22447.11424,Cluster-22447.7143	8	Cluster-22447.45534,Cluster-22447.52303,Cluster-22447.54128,Cluster-22447.47210,Cluster-22447.59793,Cluster-22447.49123,Cluster-22447.37650,Cluster-22447.51529
GO:0003854	3-beta-hydroxy-delta5-steroid dehydrogenase activity	molecular_function	0.0060562	0.11023	14	1642	181	49179	6	Cluster-22447.7143,Cluster-22447.11424,Cluster-22447.73451,Cluster-22447.66927,Cluster-22447.34757,Cluster-22447.32303	8	Cluster-22447.51529,Cluster-22447.37650,Cluster-22447.52303,Cluster-22447.54128,Cluster-22447.47210,Cluster-22447.49123,Cluster-22447.59793,Cluster-22447.45534
GO:0016229	steroid dehydrogenase activity	molecular_function	0.0060562	0.11023	14	1642	181	49179	6	Cluster-22447.11424,Cluster-22447.7143,Cluster-22447.34757,Cluster-22447.32303,Cluster-22447.73451,Cluster-22447.66927	8	Cluster-22447.37650,Cluster-22447.51529,Cluster-22447.45534,Cluster-22447.52303,Cluster-22447.54128,Cluster-22447.47210,Cluster-22447.49123,Cluster-22447.59793
GO:0033764	steroid dehydrogenase activity, acting on the CH-OH group of donors, NAD or NADP as acceptor	molecular_function	0.0060562	0.11023	14	1642	181	49179	6	Cluster-22447.73451,Cluster-22447.66927,Cluster-22447.34757,Cluster-22447.32303,Cluster-22447.7143,Cluster-22447.11424	8	Cluster-22447.54128,Cluster-22447.47210,Cluster-22447.49123,Cluster-22447.59793,Cluster-22447.52303,Cluster-22447.45534,Cluster-22447.37650,Cluster-22447.51529
GO:0006779	porphyrin-containing compound biosynthetic process	biological_process	0.0061895	0.11226	14	1642	174	49179	10	Cluster-22447.8350,Cluster-22447.30583,Cluster-22447.87968,Cluster-22447.30584,Cluster-22447.18384,Cluster-22447.8998,Cluster-22447.30585,Cluster-22447.18382,Cluster-22447.23254,Cluster-22447.75228	4	Cluster-22447.76786,Cluster-22447.68473,Cluster-22447.42358,Cluster-22447.51290
GO:0007050	cell cycle arrest	biological_process	0.0063817	0.11517	6	1642	47	49179	6	Cluster-22447.90089,Cluster-22447.90088,Cluster-22447.51231,Cluster-22447.9081,Cluster-22447.90090,Cluster-22447.37633	0
GO:1901605	alpha-amino acid metabolic process	biological_process	0.0063946	0.11517	77	1642	1630	49179	56	Cluster-22447.57021,Cluster-22447.69502,Cluster-22447.40605,Cluster-22447.11076,Cluster-22447.10417,Cluster-22447.9194,Cluster-22447.54971,Cluster-22447.11879,Cluster-22447.64974,Cluster-22447.77667,Cluster-22447.70137,Cluster-22447.93004,Cluster-22447.29555,Cluster-22447.87968,Cluster-22447.54782,Cluster-22447.10193,Cluster-22447.64972,Cluster-22447.70889,Cluster-22447.30584,Cluster-22447.83369,…	21	Cluster-22447.45635,Cluster-22447.47055,Cluster-22447.51356,Cluster-22447.54458,Cluster-22447.55095,Cluster-22447.48373,Cluster-22447.51529,Cluster-22447.56334,Cluster-22447.51150,Cluster-22447.45633,Cluster-22447.45422,Cluster-22447.51493,Cluster-22447.63358,Cluster-22447.52603,Cluster-22447.48871,Cluster-22447.47069,Cluster-22447.54660,Cluster-22447.51793,Cluster-22447.50887,Cluster-22447.57071…
GO:0042537	benzene-containing compound metabolic process	biological_process	0.0065171	0.11686	13	1642	162	49179	11	Cluster-22447.30585,Cluster-22447.61658,Cluster-22447.67287,Cluster-22447.30584,Cluster-22447.11424,Cluster-22447.30583,Cluster-22447.87968,Cluster-22447.61656,Cluster-22447.64002,Cluster-22447.10193,Cluster-22447.10594	2	Cluster-22447.47055,Cluster-22447.48373
GO:0016758	transferase activity, transferring hexosyl groups	molecular_function	0.0065337	0.11686	43	1642	830	49179	37	Cluster-22447.17703,Cluster-22447.88824,Cluster-22447.29939,Cluster-11562.0,Cluster-22447.88444,Cluster-22447.4313,Cluster-22447.12337,Cluster-22447.12055,Cluster-22447.93141,Cluster-22447.38116,Cluster-22447.3880,Cluster-22447.9239,Cluster-22447.47845,Cluster-22447.50172,Cluster-22447.38382,Cluster-22447.10638,Cluster-22447.92655,Cluster-22447.88510,Cluster-22447.11998,Cluster-22447.38117,Cluste…	6	Cluster-22447.54456,Cluster-22447.53197,Cluster-22447.49066,Cluster-22447.49545,Cluster-22447.51223,Cluster-22447.51188
GO:0071949	FAD binding	molecular_function	0.0066412	0.11837	13	1642	149	49179	9	Cluster-22447.66098,Cluster-22447.11374,Cluster-22447.11376,Cluster-22447.8350,Cluster-22447.11375,Cluster-22447.89798,Cluster-22447.68404,Cluster-22447.65463,Cluster-22447.11371	4	Cluster-22447.55431,Cluster-22447.51290,Cluster-22447.47055,Cluster-22447.62069
GO:0031012	extracellular matrix	cellular_component	0.0070949	0.12603	15	1642	222	49179	15	Cluster-22447.14084,Cluster-22447.73670,Cluster-22447.50414,Cluster-22447.35877,Cluster-22447.53894,Cluster-22447.56363,Cluster-22447.89195,Cluster-22447.63655,Cluster-22447.82764,Cluster-22447.82100,Cluster-22447.9134,Cluster-22447.41464,Cluster-22447.14994,Cluster-22447.62112,Cluster-22447.32105	0
GO:0016616	oxidoreductase activity, acting on the CH-OH group of donors, NAD or NADP as acceptor	molecular_function	0.0074154	0.13127	32	1642	566	49179	18	Cluster-22447.34757,Cluster-22447.66927,Cluster-22447.30585,Cluster-22447.10193,Cluster-22447.87968,Cluster-22447.90794,Cluster-22447.28051,Cluster-22447.28053,Cluster-22447.61658,Cluster-22447.32303,Cluster-22447.28054,Cluster-22447.73451,Cluster-22447.30584,Cluster-22447.61656,Cluster-22447.91732,Cluster-22447.30583,Cluster-22447.11424,Cluster-22447.7143	14	Cluster-22447.59793,Cluster-22447.47210,Cluster-22447.62069,Cluster-22447.48373,Cluster-22447.54128,Cluster-22447.47055,Cluster-22447.76786,Cluster-22447.52303,Cluster-22447.51529,Cluster-22447.51803,Cluster-22447.45534,Cluster-22447.49123,Cluster-22447.37650,Cluster-22447.49690
GO:0045229	external encapsulating structure organization	biological_process	0.0078353	0.13823	10	1642	127	49179	6	Cluster-22447.92189,Cluster-22447.53142,Cluster-22447.50562,Cluster-22447.24510,Cluster-22447.54640,Cluster-22447.46053	4	Cluster-22447.47683,Cluster-22447.54305,Cluster-22447.59454,Cluster-22447.38819
GO:0016837	carbon-oxygen lyase activity, acting on polysaccharides	molecular_function	0.0081977	0.14413	4	1642	21	49179	4	Cluster-22447.54659,Cluster-22447.77199,Cluster-22447.68333,Cluster-22447.53666	0
GO:0018874	benzoate metabolic process	biological_process	0.0082281	0.14417	11	1642	131	49179	9	Cluster-22447.11424,Cluster-22447.67287,Cluster-22447.30584,Cluster-22447.61658,Cluster-22447.30585,Cluster-22447.61656,Cluster-22447.10193,Cluster-22447.87968,Cluster-22447.30583	2	Cluster-22447.47055,Cluster-22447.48373
GO:1901576	organic substance biosynthetic process	biological_process	0.0083531	0.14567	420	1642	11038	49179	293	Cluster-20546.0,Cluster-22447.55565,Cluster-22447.12175,Cluster-22447.41301,Cluster-22447.79831,Cluster-22447.7143,Cluster-22447.7393,Cluster-22447.11350,Cluster-22447.10744,Cluster-22447.61656,Cluster-22447.9154,Cluster-22447.30583,Cluster-22447.75919,Cluster-22447.12055,Cluster-22447.42797,Cluster-22447.19756,Cluster-22447.24953,Cluster-22447.63408,Cluster-22447.75922,Cluster-22447.10516,Cluste…	127	Cluster-22447.51374,Cluster-22447.48189,Cluster-22447.49872,Cluster-22447.51832,Cluster-22447.52831,Cluster-22447.52729,Cluster-22447.51010,Cluster-22447.41748,Cluster-22447.43801,Cluster-22447.50657,Cluster-22447.51406,Cluster-22447.51761,Cluster-22447.50582,Cluster-22447.62069,Cluster-22447.37650,Cluster-22447.47957,Cluster-22447.42556,Cluster-22447.54666,Cluster-22447.56334,Cluster-22447.48752…
GO:0006631	fatty acid metabolic process	biological_process	0.0083696	0.14567	20	1642	323	49179	15	Cluster-22447.50992,Cluster-22447.9707,Cluster-22447.41047,Cluster-22447.51929,Cluster-22447.30584,Cluster-22447.30585,Cluster-22447.41046,Cluster-22447.76645,Cluster-22447.10193,Cluster-22447.61656,Cluster-22447.87968,Cluster-22447.30583,Cluster-22447.11424,Cluster-22447.61658,Cluster-22447.41045	5	Cluster-22447.51487,Cluster-22447.52369,Cluster-22447.52716,Cluster-22447.48373,Cluster-22447.47055
GO:0015696	ammonium transport	biological_process	0.008602	0.14832	3	1642	13	49179	3	Cluster-22447.46296,Cluster-22447.88780,Cluster-22447.19930	0
GO:0060567	negative regulation of DNA-templated transcription, termination	biological_process	0.0087388	0.14832	2	1642	5	49179	2	Cluster-22447.9675,Cluster-22447.12334	0
GO:0016108	tetraterpenoid metabolic process	biological_process	0.0087647	0.14832	9	1642	93	49179	6	Cluster-22447.8350,Cluster-22447.11374,Cluster-22447.11376,Cluster-22447.65463,Cluster-22447.68404,Cluster-22447.89798	3	Cluster-22447.66684,Cluster-22447.55431,Cluster-22447.51290
GO:0016109	tetraterpenoid biosynthetic process	biological_process	0.0087647	0.14832	9	1642	93	49179	6	Cluster-22447.8350,Cluster-22447.11376,Cluster-22447.11374,Cluster-22447.89798,Cluster-22447.68404,Cluster-22447.65463	3	Cluster-22447.66684,Cluster-22447.51290,Cluster-22447.55431
GO:0016116	carotenoid metabolic process	biological_process	0.0087647	0.14832	9	1642	93	49179	6	Cluster-22447.8350,Cluster-22447.11374,Cluster-22447.11376,Cluster-22447.65463,Cluster-22447.68404,Cluster-22447.89798	3	Cluster-22447.66684,Cluster-22447.51290,Cluster-22447.55431
GO:0016117	carotenoid biosynthetic process	biological_process	0.0087647	0.14832	9	1642	93	49179	6	Cluster-22447.11374,Cluster-22447.11376,Cluster-22447.8350,Cluster-22447.89798,Cluster-22447.65463,Cluster-22447.68404	3	Cluster-22447.66684,Cluster-22447.55431,Cluster-22447.51290
GO:0006950	response to stress	biological_process	0.008809	0.14832	114	1642	2639	49179	95	Cluster-22447.94490,Cluster-22447.46296,Cluster-22447.46684,Cluster-22447.5904,Cluster-22447.22535,Cluster-22447.5927,Cluster-22447.9976,Cluster-22447.91608,Cluster-22447.62113,Cluster-22447.43647,Cluster-22447.12055,Cluster-22447.91485,Cluster-22447.93586,Cluster-22447.88654,Cluster-22447.9810,Cluster-22447.55750,Cluster-22447.17703,Cluster-22447.92596,Cluster-22447.11144,Cluster-22447.11584,Clu…	19	Cluster-22447.50865,Cluster-22447.48733,Cluster-22447.41748,Cluster-22447.47069,Cluster-22447.63118,Cluster-22447.62078,Cluster-22447.74828,Cluster-22447.58632,Cluster-22447.51877,Cluster-22447.71098,Cluster-22447.38254,Cluster-22447.51736,Cluster-22447.52094,Cluster-22447.54935,Cluster-22447.48218,Cluster-22447.43966,Cluster-22447.60259,Cluster-22447.51397,Cluster-22447.51119
GO:0008519	ammonium transmembrane transporter activity	molecular_function	0.008602	0.14832	3	1642	13	49179	3	Cluster-22447.46296,Cluster-22447.88780,Cluster-22447.19930	0
GO:0000166	nucleotide binding	molecular_function	0.008791	0.14832	299	1642	7350	49179	262	Cluster-22447.76879,Cluster-22447.10910,Cluster-22447.37866,Cluster-22447.69501,Cluster-22447.84401,Cluster-22447.84424,Cluster-22447.90076,Cluster-22447.10769,Cluster-22447.71021,Cluster-22447.82952,Cluster-22447.88507,Cluster-22447.50414,Cluster-22447.34976,Cluster-22447.9001,Cluster-22447.79854,Cluster-22447.10234,Cluster-22447.90761,Cluster-22447.92972,Cluster-22447.5275,Cluster-22447.73758,C…	37	Cluster-22447.51987,Cluster-22447.51510,Cluster-22447.55431,Cluster-22447.58461,Cluster-22447.47079,Cluster-22447.51803,Cluster-22447.47055,Cluster-22447.51618,Cluster-22447.48925,Cluster-22447.52505,Cluster-22447.51529,Cluster-22447.55822,Cluster-22447.47065,Cluster-22447.76786,Cluster-22447.50887,Cluster-22447.48983,Cluster-22447.51995,Cluster-22447.66684,Cluster-22447.58668,Cluster-22447.62555…
GO:1901265	nucleoside phosphate binding	molecular_function	0.008791	0.14832	299	1642	7350	49179	262	Cluster-22447.89319,Cluster-22447.74636,Cluster-22447.91732,Cluster-22447.91655,Cluster-22447.93221,Cluster-22447.60068,Cluster-22447.49255,Cluster-22447.84090,Cluster-22447.89189,Cluster-22447.46684,Cluster-22447.79069,Cluster-22447.83417,Cluster-22447.14332,Cluster-22447.25340,Cluster-22447.64017,Cluster-22447.81762,Cluster-22447.83172,Cluster-22447.82764,Cluster-22447.91329,Cluster-22447.89405…	37	Cluster-22447.52303,Cluster-22447.54660,Cluster-22447.37843,Cluster-22447.51290,Cluster-22447.51412,Cluster-22447.61514,Cluster-22447.52139,Cluster-22447.50554,Cluster-22447.74828,Cluster-22447.63118,Cluster-22447.62069,Cluster-22447.52141,Cluster-22447.53437,Cluster-22447.49566,Cluster-22447.37650,Cluster-22447.48373,Cluster-22447.55822,Cluster-22447.47065,Cluster-22447.76786,Cluster-22447.50887…
GO:0008171	O-methyltransferase activity	molecular_function	0.0089849	0.15079	14	1642	200	49179	9	Cluster-22447.82402,Cluster-22447.51367,Cluster-22447.11925,Cluster-22447.11924,Cluster-22447.88957,Cluster-22447.82403,Cluster-22447.69186,Cluster-22447.38651,Cluster-22447.82404	5	Cluster-22447.51469,Cluster-22447.54458,Cluster-22447.55095,Cluster-22447.49066,Cluster-22447.63674
GO:0006633	fatty acid biosynthetic process	biological_process	0.0090495	0.15138	17	1642	266	49179	13	Cluster-22447.9707,Cluster-22447.50992,Cluster-22447.41046,Cluster-22447.30585,Cluster-22447.30584,Cluster-22447.41047,Cluster-22447.30583,Cluster-22447.87968,Cluster-22447.10193,Cluster-22447.61656,Cluster-22447.41045,Cluster-22447.61658,Cluster-22447.11424	4	Cluster-22447.52716,Cluster-22447.52369,Cluster-22447.48373,Cluster-22447.47055
GO:0016620	oxidoreductase activity, acting on the aldehyde or oxo group of donors, NAD or NADP as acceptor	molecular_function	0.0093801	0.15641	10	1642	118	49179	3	Cluster-22447.82764,Cluster-22447.41464,Cluster-22447.7143	7	Cluster-22447.52303,Cluster-22447.53901,Cluster-22447.51699,Cluster-22447.76786,Cluster-22447.53899,Cluster-22447.51529,Cluster-22447.37650
GO:0009058	biosynthetic process	biological_process	0.0095253	0.15718	434	1642	11441	49179	302	Cluster-22447.32303,Cluster-22447.64002,Cluster-6174.0,Cluster-22447.8981,Cluster-22447.88307,Cluster-22447.50992,Cluster-22447.11376,Cluster-22447.9114,Cluster-22447.58559,Cluster-22447.9239,Cluster-22447.85216,Cluster-22447.11057,Cluster-22447.10737,Cluster-22447.66838,Cluster-22447.43452,Cluster-22447.64336,Cluster-22447.12317,Cluster-22447.57950,Cluster-22447.10638,Cluster-22447.55060,Cluster…	132	Cluster-22447.76786,Cluster-22447.52150,Cluster-22447.57071,Cluster-22447.49111,Cluster-22447.48983,Cluster-22447.50887,Cluster-22447.51731,Cluster-22447.46988,Cluster-22447.51079,Cluster-22447.49979,Cluster-22447.56553,Cluster-22447.43129,Cluster-22447.51690,Cluster-22447.63674,Cluster-22447.52455,Cluster-22447.66684,Cluster-22447.51686,Cluster-22447.47128,Cluster-22447.51155,Cluster-22447.52408…
GO:0034754	cellular hormone metabolic process	biological_process	0.0095256	0.15718	14	1642	191	49179	6	Cluster-22447.7143,Cluster-22447.11424,Cluster-22447.66927,Cluster-22447.73451,Cluster-22447.32303,Cluster-22447.34757	8	Cluster-22447.37650,Cluster-22447.51529,Cluster-22447.52303,Cluster-22447.49123,Cluster-22447.59793,Cluster-22447.47210,Cluster-22447.54128,Cluster-22447.45534
GO:0044267	cellular protein metabolic process	biological_process	0.009548	0.15718	275	1642	6914	49179	201	Cluster-22447.14576,Cluster-22447.11352,Cluster-22447.67648,Cluster-450.1,Cluster-22447.49323,Cluster-22447.73759,Cluster-22447.93004,Cluster-22447.67288,Cluster-22447.93094,Cluster-22447.51959,Cluster-22447.51367,Cluster-22447.77703,Cluster-22447.31720,Cluster-22447.89838,Cluster-22447.65413,Cluster-22447.60015,Cluster-22447.89082,Cluster-22447.50694,Cluster-22447.84422,Cluster-22447.70889,Clust…	74	Cluster-22447.51475,Cluster-22447.54295,Cluster-22447.43885,Cluster-22447.50641,Cluster-22447.50035,Cluster-22447.49031,Cluster-22447.45867,Cluster-22447.54456,Cluster-22447.49833,Cluster-22447.50036,Cluster-22447.41539,Cluster-22447.59863,Cluster-22447.51849,Cluster-22447.52856,Cluster-22447.51987,Cluster-22447.58461,Cluster-22447.51845,Cluster-22447.59131,Cluster-22447.50978,Cluster-22447.53352…
GO:0016746	transferase activity, transferring acyl groups	molecular_function	0.0095205	0.15718	41	1642	807	49179	31	Cluster-22447.39746,Cluster-22447.6120,Cluster-22447.64972,Cluster-22447.51231,Cluster-22447.47902,Cluster-22447.37633,Cluster-22447.42797,Cluster-22447.8981,Cluster-22447.84123,Cluster-22447.50992,Cluster-22447.62465,Cluster-22447.11600,Cluster-22447.93095,Cluster-22447.46686,Cluster-22447.46684,Cluster-22447.90515,Cluster-22447.42798,Cluster-22447.88715,Cluster-22447.56603,Cluster-22447.9154,Cl…	10	Cluster-22447.51943,Cluster-22447.52150,Cluster-22447.48752,Cluster-22447.56334,Cluster-22447.54847,Cluster-22447.63305,Cluster-22447.52532,Cluster-22447.52103,Cluster-22447.51188,Cluster-22447.52011
GO:0006721	terpenoid metabolic process	biological_process	0.0096738	0.15824	14	1642	188	49179	10	Cluster-22447.8350,Cluster-22447.12823,Cluster-22447.11374,Cluster-22447.11376,Cluster-22447.11371,Cluster-22447.51929,Cluster-22447.65463,Cluster-22447.68404,Cluster-22447.89798,Cluster-22447.11375	4	Cluster-22447.66684,Cluster-22447.51686,Cluster-22447.55431,Cluster-22447.51290
GO:0016114	terpenoid biosynthetic process	biological_process	0.0096738	0.15824	14	1642	188	49179	10	Cluster-22447.89798,Cluster-22447.11375,Cluster-22447.65463,Cluster-22447.68404,Cluster-22447.51929,Cluster-22447.11371,Cluster-22447.11376,Cluster-22447.11374,Cluster-22447.12823,Cluster-22447.8350	4	Cluster-22447.55431,Cluster-22447.51290,Cluster-22447.51686,Cluster-22447.66684
GO:0006553	lysine metabolic process	biological_process	0.010104	0.16475	17	1642	258	49179	10	Cluster-22447.61656,Cluster-22447.10193,Cluster-22447.30583,Cluster-22447.87968,Cluster-22447.29555,Cluster-22447.11424,Cluster-22447.61658,Cluster-22447.24953,Cluster-22447.30584,Cluster-22447.30585	7	Cluster-22447.45422,Cluster-22447.48373,Cluster-22447.55095,Cluster-22447.54458,Cluster-22447.48871,Cluster-22447.47055,Cluster-22447.51529
GO:0009084	glutamine family amino acid biosynthetic process	biological_process	0.010157	0.1651	6	1642	50	49179	3	Cluster-22447.9239,Cluster-22447.40605,Cluster-22447.55385	3	Cluster-22447.51793,Cluster-22447.57071,Cluster-22447.56334
GO:0010817	regulation of hormone levels	biological_process	0.010495	0.16953	14	1642	193	49179	6	Cluster-22447.7143,Cluster-22447.11424,Cluster-22447.66927,Cluster-22447.73451,Cluster-22447.32303,Cluster-22447.34757	8	Cluster-22447.37650,Cluster-22447.51529,Cluster-22447.49123,Cluster-22447.59793,Cluster-22447.47210,Cluster-22447.54128,Cluster-22447.52303,Cluster-22447.45534
GO:0042445	hormone metabolic process	biological_process	0.010495	0.16953	14	1642	193	49179	6	Cluster-22447.7143,Cluster-22447.11424,Cluster-22447.73451,Cluster-22447.66927,Cluster-22447.32303,Cluster-22447.34757	8	Cluster-22447.37650,Cluster-22447.51529,Cluster-22447.49123,Cluster-22447.59793,Cluster-22447.54128,Cluster-22447.47210,Cluster-22447.52303,Cluster-22447.45534
GO:0036094	small molecule binding	molecular_function	0.010626	0.1711	305	1642	7553	49179	266	Cluster-22447.41464,Cluster-22447.56410,Cluster-22447.82165,Cluster-22447.94308,Cluster-22447.94346,Cluster-22447.60014,Cluster-22447.91466,Cluster-22447.48312,Cluster-22447.33263,Cluster-22447.37802,Cluster-22447.91184,Cluster-22447.9960,Cluster-22447.74022,Cluster-22447.9081,Cluster-22447.90089,Cluster-22447.70601,Cluster-22447.37868,Cluster-22447.74483,Cluster-22447.65646,Cluster-22447.57138,C…	39	Cluster-22447.49393,Cluster-22447.51690,Cluster-22447.58668,Cluster-22447.62555,Cluster-22447.51995,Cluster-22447.51686,Cluster-22447.66684,Cluster-22447.50887,Cluster-22447.48983,Cluster-22447.76786,Cluster-22447.55822,Cluster-22447.47065,Cluster-22447.51529,Cluster-22447.52505,Cluster-22447.48925,Cluster-22447.51618,Cluster-22447.47055,Cluster-22447.51803,Cluster-22447.47079,Cluster-22447.51510…
GO:0006549	isoleucine metabolic process	biological_process	0.01078	0.17251	12	1642	157	49179	10	Cluster-22447.30584,Cluster-22447.64972,Cluster-22447.11424,Cluster-22447.61658,Cluster-22447.64974,Cluster-22447.30585,Cluster-22447.10193,Cluster-22447.61656,Cluster-22447.87968,Cluster-22447.30583	2	Cluster-22447.47055,Cluster-22447.48373
GO:0006573	valine metabolic process	biological_process	0.01078	0.17251	12	1642	157	49179	10	Cluster-22447.87968,Cluster-22447.30583,Cluster-22447.10193,Cluster-22447.61656,Cluster-22447.61658,Cluster-22447.30585,Cluster-22447.64974,Cluster-22447.30584,Cluster-22447.64972,Cluster-22447.11424	2	Cluster-22447.48373,Cluster-22447.47055
GO:0007128	meiotic prophase I	biological_process	0.011517	0.18095	3	1642	14	49179	3	Cluster-22447.19756,Cluster-22447.71371,Cluster-22447.19758	0
GO:0051324	prophase	biological_process	0.011517	0.18095	3	1642	14	49179	3	Cluster-22447.71371,Cluster-22447.19756,Cluster-22447.19758	0
GO:0098762	meiotic cell cycle phase	biological_process	0.011517	0.18095	3	1642	14	49179	3	Cluster-22447.19758,Cluster-22447.71371,Cluster-22447.19756	0
GO:0098764	meiosis I cell cycle phase	biological_process	0.011517	0.18095	3	1642	14	49179	3	Cluster-22447.19758,Cluster-22447.19756,Cluster-22447.71371	0
GO:0004026	alcohol O-acetyltransferase activity	molecular_function	0.011498	0.18095	3	1642	14	49179	2	Cluster-22447.42797,Cluster-7678.1	1	Cluster-22447.63305
GO:0034318	alcohol O-acyltransferase activity	molecular_function	0.011498	0.18095	3	1642	14	49179	2	Cluster-22447.42797,Cluster-7678.1	1	Cluster-22447.63305
GO:0006783	heme biosynthetic process	biological_process	0.011629	0.18215	11	1642	130	49179	10	Cluster-22447.8350,Cluster-22447.87968,Cluster-22447.30583,Cluster-22447.18384,Cluster-22447.30584,Cluster-22447.75228,Cluster-22447.23254,Cluster-22447.30585,Cluster-22447.18382,Cluster-22447.8998	1	Cluster-22447.76786
GO:0009653	anatomical structure morphogenesis	biological_process	0.011704	0.18277	17	1642	273	49179	17	Cluster-22447.32337,Cluster-22447.57634,Cluster-22447.32282,Cluster-22447.13319,Cluster-22447.27734,Cluster-22447.81716,Cluster-22447.39284,Cluster-22447.86919,Cluster-22447.89801,Cluster-22447.49487,Cluster-22447.86920,Cluster-22447.81718,Cluster-22447.81717,Cluster-22447.53892,Cluster-22447.11084,Cluster-22447.83716,Cluster-22447.13894	0
GO:0003857	3-hydroxyacyl-CoA dehydrogenase activity	molecular_function	0.011826	0.18412	10	1642	119	49179	8	Cluster-22447.87968,Cluster-22447.30583,Cluster-22447.10193,Cluster-22447.61656,Cluster-22447.61658,Cluster-22447.30585,Cluster-22447.30584,Cluster-22447.11424	2	Cluster-22447.48373,Cluster-22447.47055
GO:0009987	cellular process	biological_process	0.011947	0.1844	990	1642	27683	49179	718	Cluster-22447.10768,Cluster-22447.55457,Cluster-22447.69341,Cluster-22447.32337,Cluster-22447.59421,Cluster-22447.29368,Cluster-22447.62657,Cluster-22447.9447,Cluster-22447.90159,Cluster-22447.80355,Cluster-22447.65622,Cluster-22447.18880,Cluster-22447.14994,Cluster-22447.53467,Cluster-22447.86334,Cluster-22447.11799,Cluster-22447.83824,Cluster-22447.10193,Cluster-22447.80422,Cluster-22447.53218,…	272	Cluster-22447.52225,Cluster-22447.51977,Cluster-22447.39557,Cluster-22447.62513,Cluster-22447.63253,Cluster-22447.42963,Cluster-22447.45493,Cluster-22447.53178,Cluster-22447.45840,Cluster-22447.52502,Cluster-22447.63674,Cluster-22447.51690,Cluster-22447.51159,Cluster-22447.62555,Cluster-22447.63305,Cluster-22447.50321,Cluster-22447.51995,Cluster-22447.51686,Cluster-22447.66684,Cluster-22447.38819…
GO:0046950	cellular ketone body metabolic process	biological_process	0.011951	0.1844	2	1642	8	49179	2	Cluster-22447.64972,Cluster-22447.64974	0
GO:0004421	hydroxymethylglutaryl-CoA synthase activity	molecular_function	0.011951	0.1844	2	1642	8	49179	2	Cluster-22447.64974,Cluster-22447.64972	0
GO:0005198	structural molecule activity	molecular_function	0.012294	0.18913	78	1642	1829	49179	31	Cluster-22447.53142,Cluster-22447.69799,Cluster-22447.14861,Cluster-22447.10961,Cluster-22447.46053,Cluster-22447.64875,Cluster-22447.80538,Cluster-22447.85216,Cluster-22447.14860,Cluster-22447.57950,Cluster-22447.10417,Cluster-22447.45670,Cluster-22447.25893,Cluster-22447.70493,Cluster-22447.45107,Cluster-22447.11924,Cluster-22447.46345,Cluster-22447.43405,Cluster-22447.51959,Cluster-22447.83824…	47	Cluster-22447.50582,Cluster-22447.43129,Cluster-22447.51406,Cluster-22447.51849,Cluster-22447.51987,Cluster-22447.52856,Cluster-22447.44350,Cluster-22447.43801,Cluster-22447.50978,Cluster-22447.53352,Cluster-22447.52729,Cluster-22447.52831,Cluster-22447.51010,Cluster-22447.41748,Cluster-22447.54660,Cluster-22447.48935,Cluster-22447.49199,Cluster-22447.55543,Cluster-22447.48489,Cluster-22447.51832…
GO:0001669	acrosomal vesicle	cellular_component	0.012545	0.19242	2	1642	5	49179	2	Cluster-22447.77686,Cluster-22447.54326	0
GO:0006457	protein folding	biological_process	0.012751	0.1945	21	1642	355	49179	8	Cluster-22447.70776,Cluster-22447.60156,Cluster-22447.76271,Cluster-22447.7795,Cluster-22447.91184,Cluster-22447.89082,Cluster-22447.54939,Cluster-22447.38591	13	Cluster-22447.47955,Cluster-22447.59454,Cluster-22447.48284,Cluster-22447.62513,Cluster-22447.50035,Cluster-22447.44884,Cluster-22447.40520,Cluster-22447.41539,Cluster-22447.51845,Cluster-22447.53387,Cluster-22447.50721,Cluster-22447.45840,Cluster-22447.50036
GO:0006531	aspartate metabolic process	biological_process	0.012756	0.1945	6	1642	53	49179	6	Cluster-22447.67883,Cluster-22447.64338,Cluster-22447.71092,Cluster-22447.64336,Cluster-22447.11879,Cluster-22447.64337	0
GO:0044550	secondary metabolite biosynthetic process	biological_process	0.012885	0.19546	6	1642	54	49179	6	Cluster-22447.11716,Cluster-22447.90472,Cluster-22447.26874,Cluster-22447.11754,Cluster-22447.10315,Cluster-22447.64002	0
GO:0006576	cellular biogenic amine metabolic process	biological_process	0.012932	0.19546	23	1642	401	49179	20	Cluster-22447.87968,Cluster-22447.30583,Cluster-22447.10594,Cluster-22447.10193,Cluster-22447.61656,Cluster-22447.37866,Cluster-22447.65646,Cluster-22447.37868,Cluster-22447.61658,Cluster-22447.59075,Cluster-22447.11424,Cluster-22447.9502,Cluster-22447.71092,Cluster-22447.17105,Cluster-22447.84123,Cluster-22447.57021,Cluster-22447.30585,Cluster-22447.55060,Cluster-22447.30584,Cluster-22447.89156	3	Cluster-22447.48373,Cluster-22447.47055,Cluster-22447.50887
GO:0044106	cellular amine metabolic process	biological_process	0.012932	0.19546	23	1642	401	49179	20	Cluster-22447.84123,Cluster-22447.71092,Cluster-22447.17105,Cluster-22447.89156,Cluster-22447.30584,Cluster-22447.55060,Cluster-22447.30585,Cluster-22447.57021,Cluster-22447.10594,Cluster-22447.61656,Cluster-22447.10193,Cluster-22447.30583,Cluster-22447.87968,Cluster-22447.9502,Cluster-22447.11424,Cluster-22447.59075,Cluster-22447.37868,Cluster-22447.61658,Cluster-22447.65646,Cluster-22447.37866	3	Cluster-22447.50887,Cluster-22447.48373,Cluster-22447.47055
GO:0072593	reactive oxygen species metabolic process	biological_process	0.013349	0.20116	5	1642	42	49179	2	Cluster-22447.22536,Cluster-22447.22535	3	Cluster-22447.51181,Cluster-22447.51284,Cluster-22447.51584
GO:0003725	double-stranded RNA binding	molecular_function	0.013858	0.20823	3	1642	14	49179	0		3	Cluster-22447.47133,Cluster-22447.47135,Cluster-22447.47138
GO:0016701	oxidoreductase activity, acting on single donors with incorporation of molecular oxygen	molecular_function	0.015044	0.22539	11	1642	143	49179	9	Cluster-22447.24716,Cluster-22447.55385,Cluster-22447.40605,Cluster-22447.88323,Cluster-22447.24715,Cluster-22447.67287,Cluster-22447.57021,Cluster-22447.9239,Cluster-22447.47845	2	Cluster-22447.49878,Cluster-22447.50845
GO:0005727	extrachromosomal circular DNA	cellular_component	0.015173	0.22548	5	1642	10	49179	1	Cluster-22447.51959	4	Cluster-22447.52831,Cluster-22447.51849,Cluster-22447.51010,Cluster-22447.51155
GO:0046821	extrachromosomal DNA	cellular_component	0.015173	0.22548	5	1642	10	49179	1	Cluster-22447.51959	4	Cluster-22447.52831,Cluster-22447.51849,Cluster-22447.51155,Cluster-22447.51010
GO:0004674	protein serine/threonine kinase activity	molecular_function	0.015181	0.22548	23	1642	387	49179	20	Cluster-22447.69501,Cluster-22447.41301,Cluster-22447.70137,Cluster-22447.84090,Cluster-22447.91655,Cluster-22447.92060,Cluster-22447.9140,Cluster-22447.11077,Cluster-22447.54782,Cluster-22447.90956,Cluster-22447.86623,Cluster-22447.93004,Cluster-22447.89319,Cluster-22447.70889,Cluster-22447.89683,Cluster-22447.69502,Cluster-22447.9913,Cluster-22447.11076,Cluster-22447.57371,Cluster-22447.10417	3	Cluster-22447.51493,Cluster-22447.63358,Cluster-22447.58485
GO:0010466	negative regulation of peptidase activity	biological_process	0.015302	0.22663	2	1642	7	49179	2	Cluster-22447.27734,Cluster-22447.93586	0
GO:0006520	cellular amino acid metabolic process	biological_process	0.015371	0.22667	88	1642	1980	49179	66	Cluster-22447.9140,Cluster-22447.11077,Cluster-22447.64337,Cluster-22447.86920,Cluster-22447.57160,Cluster-22447.33769,Cluster-22447.69501,Cluster-22447.53726,Cluster-22447.61658,Cluster-22447.59075,Cluster-22447.67883,Cluster-22447.9913,Cluster-22447.71092,Cluster-22447.57371,Cluster-22447.55385,Cluster-22447.73115,Cluster-22447.55060,Cluster-22447.86919,Cluster-22447.50146,Cluster-22447.30585,C…	22	Cluster-22447.47069,Cluster-22447.48871,Cluster-22447.52603,Cluster-22447.51493,Cluster-22447.63358,Cluster-22447.58485,Cluster-22447.57071,Cluster-22447.50887,Cluster-22447.54660,Cluster-22447.51793,Cluster-22447.48373,Cluster-22447.55095,Cluster-22447.51356,Cluster-22447.54458,Cluster-22447.47055,Cluster-22447.45635,Cluster-22447.45422,Cluster-22447.52219,Cluster-22447.45633,Cluster-22447.56334…
GO:0030141	secretory granule	cellular_component	0.015392	0.22667	3	1642	17	49179	2	Cluster-22447.77686,Cluster-22447.54326	1	Cluster-22447.63943
GO:0003724	RNA helicase activity	molecular_function	0.015519	0.2279	19	1642	292	49179	18	Cluster-22447.52583,Cluster-22447.10540,Cluster-22447.88654,Cluster-22447.10909,Cluster-22447.88653,Cluster-22447.17703,Cluster-22447.88307,Cluster-22447.92596,Cluster-22447.91466,Cluster-22447.17105,Cluster-22447.9502,Cluster-22447.10910,Cluster-22447.94475,Cluster-22447.48749,Cluster-22447.5067,Cluster-22447.86334,Cluster-22447.10234,Cluster-22447.96405	1	Cluster-22447.74828
GO:0048856	anatomical structure development	biological_process	0.015745	0.23045	21	1642	378	49179	20	Cluster-22447.83716,Cluster-22447.13894,Cluster-22447.53892,Cluster-22447.11084,Cluster-22447.81718,Cluster-22447.86920,Cluster-22447.81717,Cluster-22447.49487,Cluster-22447.89801,Cluster-22447.6696,Cluster-22447.86919,Cluster-22447.39284,Cluster-22447.84683,Cluster-22447.84682,Cluster-22447.81716,Cluster-22447.32282,Cluster-22447.27734,Cluster-22447.13319,Cluster-22447.32337,Cluster-22447.57634	1	Cluster-22447.47069
GO:0016042	lipid catabolic process	biological_process	0.015782	0.23045	14	1642	196	49179	9	Cluster-24578.0,Cluster-22447.55565,Cluster-22447.7832,Cluster-22447.57778,Cluster-22447.16835,Cluster-22447.80355,Cluster-22447.76645,Cluster-22447.71903,Cluster-22447.48749	5	Cluster-22447.58668,Cluster-22447.52826,Cluster-22447.56321,Cluster-22447.44568,Cluster-22447.40178
GO:0009066	aspartate family amino acid metabolic process	biological_process	0.015847	0.2306	24	1642	431	49179	17	Cluster-22447.87968,Cluster-22447.29555,Cluster-22447.30583,Cluster-22447.64336,Cluster-22447.61656,Cluster-22447.10193,Cluster-22447.64337,Cluster-22447.67883,Cluster-22447.11879,Cluster-22447.61658,Cluster-22447.11424,Cluster-22447.71092,Cluster-22447.24953,Cluster-22447.64338,Cluster-22447.30585,Cluster-22447.30584,Cluster-22447.73115	7	Cluster-22447.55095,Cluster-22447.48373,Cluster-22447.45422,Cluster-22447.47055,Cluster-22447.48871,Cluster-22447.54458,Cluster-22447.51529
GO:0019843	rRNA binding	molecular_function	0.015882	0.2306	7	1642	66	49179	1	Cluster-22447.51959	6	Cluster-22447.64994,Cluster-22447.48935,Cluster-22447.43885,Cluster-22447.51155,Cluster-22447.50333,Cluster-22447.52455
GO:0016831	carboxy-lyase activity	molecular_function	0.016213	0.23475	14	1642	200	49179	7	Cluster-22447.88715,Cluster-22447.11177,Cluster-22447.91898,Cluster-22447.9707,Cluster-22447.59075,Cluster-22447.57021,Cluster-22447.55060	7	Cluster-22447.68473,Cluster-22447.42358,Cluster-22447.51598,Cluster-22447.51305,Cluster-22447.51502,Cluster-22447.54660,Cluster-22447.52094
GO:0097223	sperm part	cellular_component	0.017162	0.2471	2	1642	6	49179	2	Cluster-22447.54326,Cluster-22447.77686	0
GO:0016853	isomerase activity	molecular_function	0.017162	0.2471	33	1642	633	49179	16	Cluster-22447.24953,Cluster-22447.11987,Cluster-22447.73246,Cluster-22447.11754,Cluster-22447.19756,Cluster-22447.11716,Cluster-22447.28064,Cluster-22447.19758,Cluster-22447.26707,Cluster-22447.90472,Cluster-22447.90601,Cluster-22447.10315,Cluster-22447.29555,Cluster-22447.26874,Cluster-22447.29117,Cluster-22447.83716	17	Cluster-22447.50035,Cluster-22447.51541,Cluster-22447.54456,Cluster-22447.59454,Cluster-22447.50036,Cluster-22447.53437,Cluster-22447.62555,Cluster-22447.52219,Cluster-22447.41539,Cluster-22447.52556,Cluster-22447.47955,Cluster-22447.53920,Cluster-22447.52023,Cluster-22447.50644,Cluster-22447.50439,Cluster-22447.51356,Cluster-22447.42963
GO:0015012	heparan sulfate proteoglycan biosynthetic process	biological_process	0.017312	0.24719	2	1642	6	49179	2	Cluster-22447.46345,Cluster-22447.43405	0
GO:0030201	heparan sulfate proteoglycan metabolic process	biological_process	0.017312	0.24719	2	1642	6	49179	2	Cluster-22447.46345,Cluster-22447.43405	0
GO:0016757	transferase activity, transferring glycosyl groups	molecular_function	0.017293	0.24719	55	1642	1170	49179	46	Cluster-22447.89029,Cluster-22447.75618,Cluster-22447.54821,Cluster-22447.10540,Cluster-22447.89214,Cluster-22447.90526,Cluster-24241.0,Cluster-22447.92655,Cluster-22447.88510,Cluster-22447.11998,Cluster-22447.38117,Cluster-22447.59421,Cluster-22447.4447,Cluster-22447.80344,Cluster-22447.40605,Cluster-22447.55385,Cluster-22447.47979,Cluster-22447.91429,Cluster-22447.29117,Cluster-22447.54684,Clus…	9	Cluster-22447.49545,Cluster-22447.54081,Cluster-22447.51188,Cluster-22447.51223,Cluster-22447.54456,Cluster-22447.47065,Cluster-22447.53197,Cluster-22447.31835,Cluster-22447.49066
GO:0009067	aspartate family amino acid biosynthetic process	biological_process	0.017378	0.24746	9	1642	113	49179	6	Cluster-22447.64337,Cluster-22447.24953,Cluster-22447.64336,Cluster-22447.29555,Cluster-22447.67883,Cluster-22447.64338	3	Cluster-22447.45422,Cluster-22447.51529,Cluster-22447.48871
GO:0071555	cell wall organization	biological_process	0.017724	0.25169	9	1642	123	49179	5	Cluster-22447.46053,Cluster-22447.24510,Cluster-22447.50562,Cluster-22447.54640,Cluster-22447.53142	4	Cluster-22447.38819,Cluster-22447.59454,Cluster-22447.54305,Cluster-22447.47683
GO:0043650	dicarboxylic acid biosynthetic process	biological_process	0.018066	0.25585	10	1642	129	49179	6	Cluster-22447.9239,Cluster-22447.89319,Cluster-22447.55385,Cluster-22447.40605,Cluster-22447.83369,Cluster-22447.11077	4	Cluster-22447.47069,Cluster-22447.51150,Cluster-22447.45635,Cluster-22447.45633
GO:0019521	D-gluconate metabolic process	biological_process	0.019095	0.26821	9	1642	106	49179	6	Cluster-22447.61656,Cluster-22447.87968,Cluster-22447.30583,Cluster-22447.30584,Cluster-22447.61658,Cluster-22447.30585	3	Cluster-22447.76786,Cluster-22447.48373,Cluster-22447.49690
GO:0046912	transferase activity, transferring acyl groups, acyl groups converted into alkyl on transfer	molecular_function	0.019092	0.26821	3	1642	22	49179	3	Cluster-22447.64974,Cluster-22447.56603,Cluster-22447.64972	0
GO:0004616	phosphogluconate dehydrogenase (decarboxylating) activity	molecular_function	0.019095	0.26821	9	1642	106	49179	6	Cluster-22447.61658,Cluster-22447.30585,Cluster-22447.30584,Cluster-22447.87968,Cluster-22447.30583,Cluster-22447.61656	3	Cluster-22447.49690,Cluster-22447.76786,Cluster-22447.48373
GO:0006551	leucine metabolic process	biological_process	0.020403	0.28581	12	1642	171	49179	10	Cluster-22447.87968,Cluster-22447.30583,Cluster-22447.10193,Cluster-22447.61656,Cluster-22447.61658,Cluster-22447.64974,Cluster-22447.30585,Cluster-22447.11424,Cluster-22447.64972,Cluster-22447.30584	2	Cluster-22447.48373,Cluster-22447.47055
GO:0005798	Golgi-associated vesicle	cellular_component	0.020547	0.28627	8	1642	63	49179	3	Cluster-22447.14860,Cluster-22447.14861,Cluster-22447.51959	5	Cluster-22447.52831,Cluster-22447.51849,Cluster-22447.51010,Cluster-22447.51155,Cluster-22447.55543
GO:0030660	Golgi-associated vesicle membrane	cellular_component	0.020547	0.28627	8	1642	63	49179	3	Cluster-22447.51959,Cluster-22447.14861,Cluster-22447.14860	5	Cluster-22447.55543,Cluster-22447.51155,Cluster-22447.51849,Cluster-22447.52831,Cluster-22447.51010
GO:0019482	beta-alanine metabolic process	biological_process	0.021012	0.29127	3	1642	18	49179	2	Cluster-22447.39142,Cluster-22447.9707	1	Cluster-22447.52219
GO:0019520	aldonic acid metabolic process	biological_process	0.021018	0.29127	9	1642	108	49179	6	Cluster-22447.30584,Cluster-22447.30585,Cluster-22447.61658,Cluster-22447.61656,Cluster-22447.30583,Cluster-22447.87968	3	Cluster-22447.49690,Cluster-22447.76786,Cluster-22447.48373
GO:0016054	organic acid catabolic process	biological_process	0.02134	0.29414	18	1642	305	49179	14	Cluster-22447.10193,Cluster-22447.10594,Cluster-22447.61656,Cluster-22447.76645,Cluster-22447.30583,Cluster-22447.87968,Cluster-22447.11424,Cluster-22447.64974,Cluster-22447.61658,Cluster-22447.64002,Cluster-22447.73858,Cluster-22447.30584,Cluster-22447.64972,Cluster-22447.30585	4	Cluster-22447.48373,Cluster-22447.55095,Cluster-22447.54458,Cluster-22447.47055
GO:0046395	carboxylic acid catabolic process	biological_process	0.02134	0.29414	18	1642	305	49179	14	Cluster-22447.30585,Cluster-22447.64972,Cluster-22447.30584,Cluster-22447.73858,Cluster-22447.64002,Cluster-22447.64974,Cluster-22447.61658,Cluster-22447.11424,Cluster-22447.30583,Cluster-22447.87968,Cluster-22447.10594,Cluster-22447.61656,Cluster-22447.10193,Cluster-22447.76645	4	Cluster-22447.47055,Cluster-22447.54458,Cluster-22447.55095,Cluster-22447.48373
GO:0033743	peptide-methionine (R)-S-oxide reductase activity	molecular_function	0.021724	0.29864	3	1642	17	49179	3	Cluster-22447.13604,Cluster-22447.28410,Cluster-22447.38175	0
GO:0008837	diaminopimelate epimerase activity	molecular_function	0.02209	0.30207	2	1642	6	49179	2	Cluster-22447.29555,Cluster-22447.24953	0
GO:0047661	amino-acid racemase activity	molecular_function	0.02209	0.30207	2	1642	6	49179	2	Cluster-22447.24953,Cluster-22447.29555	0
GO:1901135	carbohydrate derivative metabolic process	biological_process	0.022401	0.30552	102	1642	2434	49179	61	Cluster-22447.16033,Cluster-22447.9328,Cluster-22447.18970,Cluster-22447.41642,Cluster-22447.11716,Cluster-22447.30583,Cluster-9339.0,Cluster-22447.35390,Cluster-22447.61656,Cluster-22447.58559,Cluster-22447.11754,Cluster-22447.28054,Cluster-22447.11541,Cluster-22447.10516,Cluster-22447.79484,Cluster-22447.61658,Cluster-22447.24089,Cluster-22439.1,Cluster-22447.47866,Cluster-22447.29117,Cluster-2…	41	Cluster-22447.40308,Cluster-22447.49066,Cluster-22447.51793,Cluster-22447.50887,Cluster-22447.51803,Cluster-22447.57071,Cluster-22447.54520,Cluster-22447.51988,Cluster-22447.50756,Cluster-22447.76786,Cluster-22447.61416,Cluster-22447.54735,Cluster-22447.53177,Cluster-22447.58461,Cluster-22447.49949,Cluster-22447.50439,Cluster-22447.56553,Cluster-22447.62069,Cluster-22447.49545,Cluster-22447.52807…
GO:0004853	uroporphyrinogen decarboxylase activity	molecular_function	0.022506	0.3059	2	1642	8	49179	0		2	Cluster-22447.42358,Cluster-22447.68473
GO:0016903	oxidoreductase activity, acting on the aldehyde or oxo group of donors	molecular_function	0.022547	0.3059	12	1642	177	49179	4	Cluster-22447.7143,Cluster-22447.41464,Cluster-22447.82764,Cluster-22447.68838	8	Cluster-22447.37650,Cluster-22447.51529,Cluster-22447.53899,Cluster-22447.76786,Cluster-22447.51699,Cluster-22447.53901,Cluster-22447.51686,Cluster-22447.52303
GO:0009056	catabolic process	biological_process	0.023105	0.31264	102	1642	2385	49179	67	Cluster-22447.16835,Cluster-22447.61658,Cluster-22447.47866,Cluster-22447.53666,Cluster-22447.77199,Cluster-22447.65956,Cluster-22447.58377,Cluster-22447.37941,Cluster-22447.57099,Cluster-22447.30585,Cluster-22447.28064,Cluster-22447.73858,Cluster-22447.22535,Cluster-22447.79831,Cluster-22447.49255,Cluster-22447.76572,Cluster-22447.55565,Cluster-22447.30583,Cluster-22447.41642,Cluster-22447.38382…	35	Cluster-22447.54735,Cluster-22447.52826,Cluster-22447.53177,Cluster-22447.49949,Cluster-22447.62076,Cluster-22447.52023,Cluster-22447.52915,Cluster-22447.52807,Cluster-22447.40308,Cluster-22447.50887,Cluster-22447.41748,Cluster-22447.51988,Cluster-22447.47055,Cluster-22447.54458,Cluster-22447.55095,Cluster-22447.53178,Cluster-22447.48373,Cluster-22447.45767,Cluster-22447.51978,Cluster-22447.51618…
GO:0005516	calmodulin binding	molecular_function	0.024476	0.33033	9	1642	116	49179	7	Cluster-22447.5904,Cluster-22447.9976,Cluster-22447.10239,Cluster-22447.81566,Cluster-22447.11608,Cluster-22447.88317,Cluster-22447.10650	2	Cluster-22447.51645,Cluster-22447.52240
GO:0009607	response to biotic stimulus	biological_process	0.024588	0.33098	22	1642	423	49179	17	Cluster-22447.42364,Cluster-22447.43647,Cluster-22447.12086,Cluster-22447.6878,Cluster-22447.90956,Cluster-22447.34299,Cluster-22447.5927,Cluster-22447.49400,Cluster-22447.94490,Cluster-22447.14576,Cluster-22447.76602,Cluster-22447.6886,Cluster-22447.18564,Cluster-22447.35661,Cluster-22447.9810,Cluster-22447.11971,Cluster-22447.12145	5	Cluster-22447.54935,Cluster-22447.48218,Cluster-22447.62078,Cluster-22447.60259,Cluster-22447.51397
GO:0072330	monocarboxylic acid biosynthetic process	biological_process	0.025036	0.33613	22	1642	405	49179	15	Cluster-22447.11424,Cluster-22447.39142,Cluster-22447.61658,Cluster-22447.41045,Cluster-22447.61656,Cluster-22447.10193,Cluster-22447.87968,Cluster-22447.30583,Cluster-22447.41047,Cluster-22447.30584,Cluster-22447.30585,Cluster-22447.41046,Cluster-22447.50992,Cluster-22447.9707,Cluster-22447.64002	7	Cluster-22447.52219,Cluster-22447.47055,Cluster-22447.48373,Cluster-22447.62069,Cluster-22447.52716,Cluster-22447.52369,Cluster-22447.76786
GO:0009308	amine metabolic process	biological_process	0.025326	0.33826	23	1642	430	49179	20	Cluster-22447.84123,Cluster-22447.71092,Cluster-22447.17105,Cluster-22447.30584,Cluster-22447.55060,Cluster-22447.89156,Cluster-22447.57021,Cluster-22447.30585,Cluster-22447.10594,Cluster-22447.61656,Cluster-22447.10193,Cluster-22447.30583,Cluster-22447.87968,Cluster-22447.11424,Cluster-22447.9502,Cluster-22447.65646,Cluster-22447.37866,Cluster-22447.59075,Cluster-22447.61658,Cluster-22447.37868	3	Cluster-22447.50887,Cluster-22447.48373,Cluster-22447.47055
GO:0031072	heat shock protein binding	molecular_function	0.025273	0.33826	7	1642	83	49179	3	Cluster-22447.65622,Cluster-22447.23189,Cluster-22447.63483	4	Cluster-22447.51493,Cluster-22447.48748,Cluster-22447.52100,Cluster-22447.52400
GO:0051537	2 iron, 2 sulfur cluster binding	molecular_function	0.026176	0.34872	8	1642	104	49179	4	Cluster-22447.9114,Cluster-22447.81664,Cluster-22447.81665,Cluster-22447.81663	4	Cluster-22447.52040,Cluster-22447.51347,Cluster-22447.56008,Cluster-22447.51303
GO:0005578	proteinaceous extracellular matrix	cellular_component	0.026315	0.34878	13	1642	213	49179	13	Cluster-22447.14084,Cluster-22447.73670,Cluster-22447.35877,Cluster-22447.50414,Cluster-22447.53894,Cluster-22447.56363,Cluster-22447.82764,Cluster-22447.9134,Cluster-22447.82100,Cluster-22447.14994,Cluster-22447.41464,Cluster-22447.62112,Cluster-22447.32105	0
GO:0016671	oxidoreductase activity, acting on a sulfur group of donors, disulfide as acceptor	molecular_function	0.026289	0.34878	4	1642	34	49179	4	Cluster-22447.38175,Cluster-22447.11987,Cluster-22447.28410,Cluster-22447.13604	0
GO:0022613	ribonucleoprotein complex biogenesis	biological_process	0.026626	0.35045	62	1642	1452	49179	18	Cluster-22447.86732,Cluster-22447.85216,Cluster-22447.91915,Cluster-22447.56533,Cluster-22447.64875,Cluster-22447.57950,Cluster-22447.54644,Cluster-22447.70767,Cluster-22447.25893,Cluster-22447.62656,Cluster-22447.61008,Cluster-22447.10417,Cluster-22447.62657,Cluster-22447.83824,Cluster-22447.10961,Cluster-22447.49222,Cluster-22447.70766,Cluster-22447.51959	44	Cluster-22447.50333,Cluster-22447.52455,Cluster-22447.49199,Cluster-22447.48935,Cluster-22447.54660,Cluster-22447.47130,Cluster-22447.49031,Cluster-22447.51010,Cluster-22447.41748,Cluster-22447.53352,Cluster-22447.52729,Cluster-22447.52831,Cluster-22447.50978,Cluster-22447.51079,Cluster-22447.51155,Cluster-22447.58668,Cluster-22447.54317,Cluster-22447.50215,Cluster-22447.51518,Cluster-22447.38715…
GO:0019354	siroheme biosynthetic process	biological_process	0.026713	0.35045	7	1642	74	49179	6	Cluster-22447.8350,Cluster-22447.30584,Cluster-22447.75228,Cluster-22447.30585,Cluster-22447.87968,Cluster-22447.30583	1	Cluster-22447.76786
GO:0046156	siroheme metabolic process	biological_process	0.026713	0.35045	7	1642	74	49179	6	Cluster-22447.75228,Cluster-22447.30585,Cluster-22447.87968,Cluster-22447.30583,Cluster-22447.8350,Cluster-22447.30584	1	Cluster-22447.76786
GO:0043115	precorrin-2 dehydrogenase activity	molecular_function	0.026713	0.35045	7	1642	74	49179	6	Cluster-22447.87968,Cluster-22447.30583,Cluster-22447.75228,Cluster-22447.30585,Cluster-22447.30584,Cluster-22447.8350	1	Cluster-22447.76786
GO:0004592	pantoate-beta-alanine ligase activity	molecular_function	0.027167	0.35551	2	1642	7	49179	1	Cluster-22447.39142	1	Cluster-22447.52219
GO:0051704	multi-organism process	biological_process	0.027339	0.35685	109	1642	2611	49179	89	Cluster-22447.90090,Cluster-22447.43787,Cluster-22447.6602,Cluster-22447.90956,Cluster-22447.89691,Cluster-22447.61240,Cluster-22447.89123,Cluster-22447.90088,Cluster-22447.75387,Cluster-22447.37802,Cluster-22447.11169,Cluster-22447.17430,Cluster-22447.76602,Cluster-22447.41456,Cluster-22447.90089,Cluster-22447.10909,Cluster-22447.19946,Cluster-22447.9081,Cluster-22447.15645,Cluster-22447.32314,C…	20	Cluster-22447.49344,Cluster-22447.50528,Cluster-22447.56748,Cluster-22447.63674,Cluster-22447.52764,Cluster-22447.55095,Cluster-22447.54458,Cluster-22447.54935,Cluster-22447.51356,Cluster-22447.53442,Cluster-22447.60259,Cluster-22447.50508,Cluster-22447.51397,Cluster-22447.51699,Cluster-22447.49044,Cluster-22447.48733,Cluster-22447.50887,Cluster-22447.50877,Cluster-22447.62076,Cluster-22447.48423
GO:0044282	small molecule catabolic process	biological_process	0.027496	0.35801	18	1642	314	49179	14	Cluster-22447.64974,Cluster-22447.61658,Cluster-22447.11424,Cluster-22447.30583,Cluster-22447.87968,Cluster-22447.61656,Cluster-22447.10193,Cluster-22447.10594,Cluster-22447.76645,Cluster-22447.30585,Cluster-22447.30584,Cluster-22447.64972,Cluster-22447.64002,Cluster-22447.73858	4	Cluster-22447.47055,Cluster-22447.54458,Cluster-22447.55095,Cluster-22447.48373
GO:0009081	branched-chain amino acid metabolic process	biological_process	0.027829	0.36143	12	1642	181	49179	10	Cluster-22447.30585,Cluster-22447.64974,Cluster-22447.61658,Cluster-22447.30584,Cluster-22447.11424,Cluster-22447.64972,Cluster-22447.30583,Cluster-22447.87968,Cluster-22447.61656,Cluster-22447.10193	2	Cluster-22447.47055,Cluster-22447.48373
GO:1901606	alpha-amino acid catabolic process	biological_process	0.028105	0.3641	16	1642	271	49179	12	Cluster-22447.30585,Cluster-22447.64972,Cluster-22447.30584,Cluster-22447.64002,Cluster-22447.64974,Cluster-22447.61658,Cluster-22447.11424,Cluster-22447.30583,Cluster-22447.87968,Cluster-22447.10594,Cluster-22447.61656,Cluster-22447.10193	4	Cluster-22447.47055,Cluster-22447.54458,Cluster-22447.55095,Cluster-22447.48373
GO:0042254	ribosome biogenesis	biological_process	0.028919	0.3737	61	1642	1429	49179	18	Cluster-22447.10417,Cluster-22447.62657,Cluster-22447.70767,Cluster-22447.25893,Cluster-22447.62656,Cluster-22447.61008,Cluster-22447.83824,Cluster-22447.10961,Cluster-22447.49222,Cluster-22447.70766,Cluster-22447.51959,Cluster-22447.56533,Cluster-22447.64875,Cluster-22447.86732,Cluster-22447.85216,Cluster-22447.91915,Cluster-22447.54644,Cluster-22447.57950	43	Cluster-22447.39557,Cluster-22447.51119,Cluster-22447.51475,Cluster-22447.50582,Cluster-22447.44350,Cluster-22447.51849,Cluster-22447.52856,Cluster-22447.55095,Cluster-22447.54295,Cluster-22447.43129,Cluster-22447.51406,Cluster-22447.50641,Cluster-22447.43885,Cluster-22447.43801,Cluster-22447.41748,Cluster-22447.51010,Cluster-22447.53352,Cluster-22447.52831,Cluster-22447.52729,Cluster-22447.50978…
GO:0019238	cyclohydrolase activity	molecular_function	0.029545	0.38084	3	1642	21	49179	0		3	Cluster-22447.45633,Cluster-22447.51150,Cluster-22447.45635
GO:0044462	external encapsulating structure part	cellular_component	0.029664	0.38143	6	1642	65	49179	5	Cluster-22447.90313,Cluster-22447.13319,Cluster-22447.86919,Cluster-22447.86920,Cluster-22447.39284	1	Cluster-22447.59454
GO:0000902	cell morphogenesis	biological_process	0.02995	0.38319	10	1642	145	49179	10	Cluster-22447.81716,Cluster-22447.83716,Cluster-22447.13894,Cluster-22447.89801,Cluster-22447.57634,Cluster-22447.32337,Cluster-22447.49487,Cluster-22447.32282,Cluster-22447.81718,Cluster-22447.81717	0
GO:0032989	cellular component morphogenesis	biological_process	0.02995	0.38319	10	1642	145	49179	10	Cluster-22447.13894,Cluster-22447.83716,Cluster-22447.81716,Cluster-22447.32282,Cluster-22447.81718,Cluster-22447.81717,Cluster-22447.89801,Cluster-22447.57634,Cluster-22447.32337,Cluster-22447.49487	0
GO:0009072	aromatic amino acid family metabolic process	biological_process	0.030421	0.38826	21	1642	392	49179	18	Cluster-22447.30583,Cluster-22447.87968,Cluster-22447.61656,Cluster-22447.10193,Cluster-22447.10594,Cluster-22447.86920,Cluster-22447.11879,Cluster-22447.61658,Cluster-22447.65646,Cluster-22447.11424,Cluster-22447.71092,Cluster-22447.9194,Cluster-22447.13319,Cluster-22447.64002,Cluster-22447.30585,Cluster-22447.57021,Cluster-22447.30584,Cluster-22447.86919	3	Cluster-22447.48373,Cluster-22447.47055,Cluster-22447.50887
GO:0016868	intramolecular transferase activity, phosphotransferases	molecular_function	0.031603	0.40236	5	1642	48	49179	2	Cluster-22447.28064,Cluster-22447.90601	3	Cluster-22447.51541,Cluster-22447.52023,Cluster-22447.52556
GO:0016872	intramolecular lyase activity	molecular_function	0.032038	0.40689	3	1642	21	49179	0		3	Cluster-22447.52219,Cluster-22447.50439,Cluster-22447.53437
GO:0019955	cytokine binding	molecular_function	0.032311	0.40935	2	1642	9	49179	2	Cluster-22447.83824,Cluster-22447.12153	0
GO:0051191	prosthetic group biosynthetic process	biological_process	0.032689	0.41312	2	1642	8	49179	2	Cluster-22447.52469,Cluster-22447.56753	0
GO:0006528	asparagine metabolic process	biological_process	0.032776	0.41322	4	1642	31	49179	4	Cluster-22447.64337,Cluster-22447.64336,Cluster-22447.67883,Cluster-22447.64338	0
GO:0035429	gluconate transmembrane transport	biological_process	0.033257	0.41826	1	1642	1	49179	0		1	Cluster-22447.48888
GO:0005524	ATP binding	molecular_function	0.034124	0.42812	230	1642	5671	49179	210	Cluster-22447.56410,Cluster-22447.82165,Cluster-22447.94346,Cluster-22447.42917,Cluster-22447.60014,Cluster-22447.76602,Cluster-22447.91466,Cluster-22447.17105,Cluster-22447.37802,Cluster-22447.91184,Cluster-22447.9960,Cluster-22447.74022,Cluster-22447.9081,Cluster-22447.90089,Cluster-22447.88653,Cluster-22447.70601,Cluster-22447.37868,Cluster-22447.74483,Cluster-22447.57138,Cluster-22447.90088,C…	20	Cluster-22447.51690,Cluster-22447.61514,Cluster-22447.62555,Cluster-22447.51995,Cluster-22447.54660,Cluster-22447.50887,Cluster-22447.48983,Cluster-22447.55822,Cluster-22447.47065,Cluster-22447.37843,Cluster-22447.51529,Cluster-22447.52505,Cluster-22447.53437,Cluster-22447.51618,Cluster-22447.50554,Cluster-22447.47079,Cluster-22447.51510,Cluster-22447.74828,Cluster-22447.58461,Cluster-22447.63118
GO:0044057	regulation of system process	biological_process	0.034358	0.43002	4	1642	38	49179	4	Cluster-22447.53467,Cluster-22447.69872,Cluster-22447.82061,Cluster-22447.82065	0
GO:0042168	heme metabolic process	biological_process	0.03512	0.43849	11	1642	155	49179	10	Cluster-22447.18384,Cluster-22447.30584,Cluster-22447.8998,Cluster-22447.75228,Cluster-22447.23254,Cluster-22447.18382,Cluster-22447.30585,Cluster-22447.8350,Cluster-22447.87968,Cluster-22447.30583	1	Cluster-22447.76786
GO:0009063	cellular amino acid catabolic process	biological_process	0.035517	0.44238	16	1642	281	49179	12	Cluster-22447.10594,Cluster-22447.61656,Cluster-22447.10193,Cluster-22447.30583,Cluster-22447.87968,Cluster-22447.11424,Cluster-22447.64974,Cluster-22447.61658,Cluster-22447.64002,Cluster-22447.30584,Cluster-22447.64972,Cluster-22447.30585	4	Cluster-22447.48373,Cluster-22447.55095,Cluster-22447.54458,Cluster-22447.47055
GO:0031491	nucleosome binding	molecular_function	0.036133	0.44896	2	1642	8	49179	2	Cluster-22447.70450,Cluster-22447.70452	0
GO:0052855	ADP-dependent NAD(P)H-hydrate dehydratase activity	molecular_function	0.037156	0.46028	5	1642	16	49179	1	Cluster-22447.51959	4	Cluster-22447.51155,Cluster-22447.51010,Cluster-22447.52831,Cluster-22447.51849
GO:0047355	CDP-glycerol glycerophosphotransferase activity	molecular_function	0.037221	0.46028	1	1642	1	49179	1	Cluster-22447.38116	0
GO:0034755	iron ion transmembrane transport	biological_process	0.037907	0.46764	2	1642	9	49179	2	Cluster-22447.89526,Cluster-22447.41456	0
GO:0009401	phosphoenolpyruvate-dependent sugar phosphotransferase system	biological_process	0.038663	0.47485	8	1642	107	49179	5	Cluster-22447.89189,Cluster-22447.89186,Cluster-22447.41456,Cluster-22447.90800,Cluster-22447.63237	3	Cluster-22447.50641,Cluster-22447.44568,Cluster-22447.52465
GO:0008374	O-acyltransferase activity	molecular_function	0.038675	0.47485	8	1642	104	49179	7	Cluster-22447.11600,Cluster-22447.93095,Cluster-22447.67343,Cluster-22447.67344,Cluster-22447.42797,Cluster-22447.6828,Cluster-7678.1	1	Cluster-22447.63305
GO:0009379	Holliday junction helicase complex	cellular_component	0.039304	0.47803	19	1642	322	49179	18	Cluster-22447.86334,Cluster-22447.48749,Cluster-22447.53830,Cluster-22447.94475,Cluster-22447.86623,Cluster-22447.5067,Cluster-22447.46684,Cluster-22447.46686,Cluster-22447.17105,Cluster-22447.91466,Cluster-22447.88653,Cluster-22447.17703,Cluster-22447.92596,Cluster-22447.55155,Cluster-22447.88654,Cluster-22447.82952,Cluster-22447.52583,Cluster-22447.10540	1	Cluster-22447.74828
GO:0048476	Holliday junction resolvase complex	cellular_component	0.039304	0.47803	19	1642	322	49179	18	Cluster-22447.17105,Cluster-22447.91466,Cluster-22447.92596,Cluster-22447.88653,Cluster-22447.17703,Cluster-22447.88654,Cluster-22447.55155,Cluster-22447.10540,Cluster-22447.52583,Cluster-22447.82952,Cluster-22447.86334,Cluster-22447.5067,Cluster-22447.48749,Cluster-22447.53830,Cluster-22447.94475,Cluster-22447.86623,Cluster-22447.46686,Cluster-22447.46684	1	Cluster-22447.74828
GO:0016628	oxidoreductase activity, acting on the CH-CH group of donors, NAD or NADP as acceptor	molecular_function	0.039192	0.47803	11	1642	160	49179	6	Cluster-22447.87968,Cluster-22447.30583,Cluster-22447.8350,Cluster-22447.75228,Cluster-22447.30585,Cluster-22447.30584	5	Cluster-22447.76786,Cluster-22447.45422,Cluster-22447.51290,Cluster-22447.48871,Cluster-22447.51529
GO:0009378	four-way junction helicase activity	molecular_function	0.039304	0.47803	19	1642	322	49179	18	Cluster-22447.91466,Cluster-22447.17105,Cluster-22447.92596,Cluster-22447.88653,Cluster-22447.17703,Cluster-22447.88654,Cluster-22447.55155,Cluster-22447.10540,Cluster-22447.82952,Cluster-22447.52583,Cluster-22447.86334,Cluster-22447.5067,Cluster-22447.86623,Cluster-22447.94475,Cluster-22447.53830,Cluster-22447.48749,Cluster-22447.46684,Cluster-22447.46686	1	Cluster-22447.74828
GO:0045550	geranylgeranyl reductase activity	molecular_function	0.039688	0.47994	1	1642	1	49179	0		1	Cluster-22447.51290
GO:0004779	sulfate adenylyltransferase activity	molecular_function	0.03974	0.47994	2	1642	8	49179	2	Cluster-22447.21838,Cluster-22447.87952	0
GO:0004781	sulfate adenylyltransferase (ATP) activity	molecular_function	0.03974	0.47994	2	1642	8	49179	2	Cluster-22447.87952,Cluster-22447.21838	0
GO:0042546	cell wall biogenesis	biological_process	0.039977	0.48062	10	1642	164	49179	8	Cluster-22447.3872,Cluster-22447.53142,Cluster-22447.54640,Cluster-22447.36332,Cluster-22447.29117,Cluster-22447.24510,Cluster-22447.50562,Cluster-22447.46053	2	Cluster-22447.57071,Cluster-22447.51793
GO:0002128	tRNA nucleoside ribose methylation	biological_process	0.040051	0.48062	2	1642	7	49179	1	Cluster-22447.11972	1	Cluster-22447.56748
GO:0006729	tetrahydrobiopterin biosynthetic process	biological_process	0.040312	0.48062	2	1642	10	49179	0		2	Cluster-22447.42556,Cluster-22447.49872
GO:0046146	tetrahydrobiopterin metabolic process	biological_process	0.040312	0.48062	2	1642	10	49179	0		2	Cluster-22447.42556,Cluster-22447.49872
GO:0000795	synaptonemal complex	cellular_component	0.040354	0.48062	3	1642	22	49179	3	Cluster-22447.19758,Cluster-22447.19756,Cluster-22447.71371	0
GO:0008124	4-alpha-hydroxytetrahydrobiopterin dehydratase activity	molecular_function	0.040312	0.48062	2	1642	10	49179	0		2	Cluster-22447.49872,Cluster-22447.42556
GO:0042138	meiotic DNA double-strand break formation	biological_process	0.040548	0.48182	1	1642	1	49179	0		1	Cluster-22447.54081
GO:0009085	lysine biosynthetic process	biological_process	0.042089	0.4967	5	1642	53	49179	2	Cluster-22447.29555,Cluster-22447.24953	3	Cluster-22447.51529,Cluster-22447.48871,Cluster-22447.45422
GO:0009089	lysine biosynthetic process via diaminopimelate	biological_process	0.042089	0.4967	5	1642	53	49179	2	Cluster-22447.29555,Cluster-22447.24953	3	Cluster-22447.45422,Cluster-22447.48871,Cluster-22447.51529
GO:0046451	diaminopimelate metabolic process	biological_process	0.042089	0.4967	5	1642	53	49179	2	Cluster-22447.29555,Cluster-22447.24953	3	Cluster-22447.51529,Cluster-22447.45422,Cluster-22447.48871
GO:0009253	peptidoglycan catabolic process	biological_process	0.04248	0.50018	2	1642	9	49179	2	Cluster-22447.76977,Cluster-22447.26170	0
GO:0042558	pteridine-containing compound metabolic process	biological_process	0.042691	0.50038	11	1642	172	49179	4	Cluster-22447.73115,Cluster-22447.89319,Cluster-22447.11077,Cluster-22447.83369	7	Cluster-22447.42556,Cluster-22447.52603,Cluster-22447.47069,Cluster-22447.49872,Cluster-22447.51150,Cluster-22447.45635,Cluster-22447.45633
GO:0097367	carbohydrate derivative binding	molecular_function	0.042689	0.50038	257	1642	6503	49179	234	Cluster-22447.90076,Cluster-22447.71021,Cluster-22447.82952,Cluster-22447.10769,Cluster-22447.84401,Cluster-22447.84424,Cluster-22447.10910,Cluster-22447.37866,Cluster-22447.69501,Cluster-22447.76879,Cluster-22447.67287,Cluster-22447.89683,Cluster-22447.17703,Cluster-22447.78325,Cluster-22447.5275,Cluster-22447.73758,Cluster-22447.9001,Cluster-22447.10234,Cluster-22447.79854,Cluster-22447.88507,C…	23	Cluster-22447.47079,Cluster-22447.51510,Cluster-22447.58461,Cluster-22447.51618,Cluster-22447.51529,Cluster-22447.52505,Cluster-22447.48925,Cluster-22447.48983,Cluster-22447.50887,Cluster-22447.55822,Cluster-22447.47065,Cluster-22447.51690,Cluster-22447.62555,Cluster-22447.51995,Cluster-22447.63118,Cluster-22447.74828,Cluster-22447.50554,Cluster-22447.53437,Cluster-22447.52141,Cluster-22447.37843…
GO:0004097	catechol oxidase activity	molecular_function	0.042807	0.50061	2	1642	13	49179	2	Cluster-22447.9194,Cluster-22447.11879	0
GO:0016762	xyloglucan:xyloglucosyl transferase activity	molecular_function	0.042953	0.50118	3	1642	26	49179	2	Cluster-22447.11998,Cluster-22447.75618	1	Cluster-22447.53197
GO:0034599	cellular response to oxidative stress	biological_process	0.043137	0.50219	3	1642	26	49179	3	Cluster-22447.92188,Cluster-22447.92189,Cluster-22447.41456	0
GO:0050776	regulation of immune response	biological_process	0.043696	0.50757	5	1642	60	49179	4	Cluster-22447.12086,Cluster-22447.42364,Cluster-22447.5927,Cluster-22447.6886	1	Cluster-22447.51397
GO:0009064	glutamine family amino acid metabolic process	biological_process	0.044533	0.51612	13	1642	210	49179	9	Cluster-22447.71092,Cluster-22447.40605,Cluster-22447.55385,Cluster-22447.88715,Cluster-22447.54971,Cluster-22447.59075,Cluster-22447.9239,Cluster-22447.77667,Cluster-22447.55060	4	Cluster-22447.56334,Cluster-22447.57071,Cluster-22447.54660,Cluster-22447.51793
GO:0048046	apoplast	cellular_component	0.044885	0.51904	3	1642	27	49179	2	Cluster-22447.11998,Cluster-22447.75618	1	Cluster-22447.53197
GO:0009878	nodule morphogenesis	biological_process	0.046005	0.52707	5	1642	59	49179	5	Cluster-22447.53892,Cluster-22447.13319,Cluster-22447.27734,Cluster-22447.86920,Cluster-22447.86919	0
GO:0009886	post-embryonic morphogenesis	biological_process	0.046005	0.52707	5	1642	59	49179	5	Cluster-22447.86920,Cluster-22447.86919,Cluster-22447.13319,Cluster-22447.27734,Cluster-22447.53892	0
GO:0044111	development involved in symbiotic interaction	biological_process	0.046005	0.52707	5	1642	59	49179	5	Cluster-22447.27734,Cluster-22447.13319,Cluster-22447.86919,Cluster-22447.86920,Cluster-22447.53892	0
GO:0009821	alkaloid biosynthetic process	biological_process	0.04609	0.52707	2	1642	12	49179	2	Cluster-22447.71092,Cluster-22447.64002	0
GO:0017150	tRNA dihydrouridine synthase activity	molecular_function	0.046015	0.52707	3	1642	22	49179	3	Cluster-22447.40605,Cluster-22447.57021,Cluster-22447.9239	0
GO:1901566	organonitrogen compound biosynthetic process	biological_process	0.046231	0.52753	138	1642	3523	49179	70	Cluster-22447.8998,Cluster-22447.75228,Cluster-22447.43405,Cluster-22447.51959,Cluster-22447.93094,Cluster-22447.29555,Cluster-22447.87968,Cluster-22447.46345,Cluster-22447.54971,Cluster-22447.8350,Cluster-22447.12342,Cluster-22447.27522,Cluster-22447.89802,Cluster-22447.36332,Cluster-22447.86732,Cluster-22447.23254,Cluster-22447.91915,Cluster-22447.89838,Cluster-22447.18384,Cluster-22447.64076,C…	68	Cluster-22447.43885,Cluster-22447.50641,Cluster-22447.48373,Cluster-22447.54295,Cluster-22447.51475,Cluster-22447.42556,Cluster-22447.45422,Cluster-22447.49833,Cluster-22447.54456,Cluster-22447.51529,Cluster-22447.49031,Cluster-22447.51150,Cluster-22447.56334,Cluster-22447.47069,Cluster-22447.43801,Cluster-22447.58461,Cluster-22447.51849,Cluster-22447.52856,Cluster-22447.42358,Cluster-22447.51406…
GO:0042127	regulation of cell proliferation	biological_process	0.046856	0.53113	4	1642	38	49179	4	Cluster-22447.90088,Cluster-22447.90089,Cluster-22447.9081,Cluster-22447.90090	0
GO:0016627	oxidoreductase activity, acting on the CH-CH group of donors	molecular_function	0.046722	0.53113	16	1642	275	49179	10	Cluster-22447.30585,Cluster-22447.57021,Cluster-22447.9239,Cluster-22447.30584,Cluster-22447.40605,Cluster-22447.8350,Cluster-22447.75228,Cluster-22447.87968,Cluster-22447.30583,Cluster-22447.76645	6	Cluster-22447.51529,Cluster-22447.51640,Cluster-22447.76786,Cluster-22447.51290,Cluster-22447.48871,Cluster-22447.45422
GO:0035639	purine ribonucleoside triphosphate binding	molecular_function	0.046822	0.53113	244	1642	6131	49179	221	Cluster-22447.69501,Cluster-22447.10910,Cluster-22447.64112,Cluster-22447.37866,Cluster-22447.76879,Cluster-22447.57160,Cluster-22447.84400,Cluster-22447.32011,Cluster-22447.10769,Cluster-22447.71021,Cluster-22447.82952,Cluster-22447.90076,Cluster-22447.28177,Cluster-22447.84424,Cluster-22447.85921,Cluster-22447.84401,Cluster-22447.41301,Cluster-22447.5275,Cluster-22447.73758,Cluster-22447.18443,…	23	Cluster-22447.74828,Cluster-22447.58461,Cluster-22447.63118,Cluster-22447.51510,Cluster-22447.47079,Cluster-22447.50554,Cluster-22447.51618,Cluster-22447.48925,Cluster-22447.52141,Cluster-22447.53437,Cluster-22447.51529,Cluster-22447.52505,Cluster-22447.37843,Cluster-22447.47065,Cluster-22447.55822,Cluster-22447.50887,Cluster-22447.48983,Cluster-22447.54660,Cluster-22447.62555,Cluster-22447.61514…
GO:0050661	NADP binding	molecular_function	0.046962	0.53117	10	1642	147	49179	7	Cluster-22447.28053,Cluster-22447.28051,Cluster-22447.9664,Cluster-22447.82764,Cluster-22447.61658,Cluster-22447.41464,Cluster-22447.61656	3	Cluster-22447.51803,Cluster-22447.76786,Cluster-22447.49566
GO:0016852	sirohydrochlorin cobaltochelatase activity	molecular_function	0.047484	0.53591	2	1642	9	49179	2	Cluster-22447.18384,Cluster-22447.18382	0
GO:0009236	cobalamin biosynthetic process	biological_process	0.049374	0.55603	6	1642	77	49179	6	Cluster-22447.11691,Cluster-22447.18384,Cluster-22447.18382,Cluster-22447.89838,Cluster-22447.7795,Cluster-22447.11632	0
GO:0030545	receptor regulator activity	molecular_function	0.050146	0.55983	2	1642	11	49179	0		2	Cluster-22447.50528,Cluster-22447.50877
GO:0030547	receptor inhibitor activity	molecular_function	0.050146	0.55983	2	1642	11	49179	0		2	Cluster-22447.50528,Cluster-22447.50877
GO:0030548	acetylcholine receptor regulator activity	molecular_function	0.050146	0.55983	2	1642	11	49179	0		2	Cluster-22447.50877,Cluster-22447.50528
GO:0030550	acetylcholine receptor inhibitor activity	molecular_function	0.050146	0.55983	2	1642	11	49179	0		2	Cluster-22447.50877,Cluster-22447.50528
GO:0008198	ferrous iron binding	molecular_function	0.051878	0.57793	1	1642	2	49179	1	Cluster-22447.32560	0
GO:0008924	malate dehydrogenase (quinone) activity	molecular_function	0.052148	0.57968	2	1642	10	49179	2	Cluster-22447.79831,Cluster-22447.79836	0
GO:0009069	serine family amino acid metabolic process	biological_process	0.052455	0.57992	25	1642	483	49179	21	Cluster-22447.57371,Cluster-22447.11076,Cluster-22447.71092,Cluster-22447.10417,Cluster-22447.9913,Cluster-22447.69502,Cluster-22447.70889,Cluster-22447.89683,Cluster-22447.89319,Cluster-22447.93004,Cluster-22447.9140,Cluster-22447.92060,Cluster-22447.91655,Cluster-22447.11077,Cluster-22447.54782,Cluster-22447.86623,Cluster-22447.90956,Cluster-22447.84090,Cluster-22447.41301,Cluster-22447.69501,C…	4	Cluster-22447.58485,Cluster-22447.51493,Cluster-22447.63358,Cluster-22447.52603
GO:0030203	glycosaminoglycan metabolic process	biological_process	0.052731	0.57992	11	1642	186	49179	6	Cluster-22447.43405,Cluster-22447.26170,Cluster-22447.46345,Cluster-22447.73246,Cluster-22447.36332,Cluster-22447.76977	5	Cluster-22447.40307,Cluster-22447.57071,Cluster-22447.52807,Cluster-22447.40308,Cluster-22447.51793
GO:0033202	DNA helicase complex	cellular_component	0.052286	0.57992	19	1642	334	49179	18	Cluster-22447.17105,Cluster-22447.91466,Cluster-22447.92596,Cluster-22447.88653,Cluster-22447.17703,Cluster-22447.88654,Cluster-22447.55155,Cluster-22447.10540,Cluster-22447.52583,Cluster-22447.82952,Cluster-22447.86334,Cluster-22447.5067,Cluster-22447.48749,Cluster-22447.53830,Cluster-22447.94475,Cluster-22447.86623,Cluster-22447.46684,Cluster-22447.46686	1	Cluster-22447.74828
GO:0016855	racemase and epimerase activity, acting on amino acids and derivatives	molecular_function	0.052709	0.57992	2	1642	10	49179	2	Cluster-22447.29555,Cluster-22447.24953	0
GO:0036361	racemase activity, acting on amino acids and derivatives	molecular_function	0.052709	0.57992	2	1642	10	49179	2	Cluster-22447.29555,Cluster-22447.24953	0
GO:0015725	gluconate transport	biological_process	0.054369	0.5929	1	1642	2	49179	0		1	Cluster-22447.48888
GO:0042873	aldonate transport	biological_process	0.054369	0.5929	1	1642	2	49179	0		1	Cluster-22447.48888
GO:0015128	gluconate transmembrane transporter activity	molecular_function	0.054369	0.5929	1	1642	2	49179	0		1	Cluster-22447.48888
GO:0042879	aldonate transmembrane transporter activity	molecular_function	0.054369	0.5929	1	1642	2	49179	0		1	Cluster-22447.48888
GO:0042754	negative regulation of circadian rhythm	biological_process	0.054587	0.59402	1	1642	2	49179	0		1	Cluster-22447.52116
GO:0043242	negative regulation of protein complex disassembly	biological_process	0.05524	0.59801	3	1642	24	49179	3	Cluster-22447.79908,Cluster-22447.9675,Cluster-22447.12334	0
GO:0006106	fumarate metabolic process	biological_process	0.055371	0.59801	2	1642	11	49179	2	Cluster-22447.59169,Cluster-22447.41301	0
GO:0006637	acyl-CoA metabolic process	biological_process	0.055417	0.59801	3	1642	29	49179	3	Cluster-22447.64972,Cluster-22447.76645,Cluster-22447.64974	0
GO:0035383	thioester metabolic process	biological_process	0.055417	0.59801	3	1642	29	49179	3	Cluster-22447.64974,Cluster-22447.64972,Cluster-22447.76645	0
GO:0016973	poly(A)+ mRNA export from nucleus	biological_process	0.057146	0.61539	2	1642	10	49179	2	Cluster-22447.89801,Cluster-22447.57634	0
GO:0001897	cytolysis by symbiont of host cells	biological_process	0.058462	0.62435	3	1642	29	49179	3	Cluster-22447.60704,Cluster-22447.60705,Cluster-22447.61240	0
GO:0001907	killing by symbiont of host cells	biological_process	0.058462	0.62435	3	1642	29	49179	3	Cluster-22447.60705,Cluster-22447.60704,Cluster-22447.61240	0
GO:0019836	hemolysis by symbiont of host erythrocytes	biological_process	0.058462	0.62435	3	1642	29	49179	3	Cluster-22447.60705,Cluster-22447.60704,Cluster-22447.61240	0
GO:0044004	disruption by symbiont of host cell	biological_process	0.058462	0.62435	3	1642	29	49179	3	Cluster-22447.60704,Cluster-22447.60705,Cluster-22447.61240	0
GO:0009235	cobalamin metabolic process	biological_process	0.058588	0.62442	6	1642	81	49179	6	Cluster-22447.11691,Cluster-22447.18384,Cluster-22447.7795,Cluster-22447.18382,Cluster-22447.89838,Cluster-22447.11632	0
GO:0004325	ferrochelatase activity	molecular_function	0.059056	0.6281	2	1642	12	49179	2	Cluster-22447.18382,Cluster-22447.18384	0
GO:0016879	ligase activity, forming carbon-nitrogen bonds	molecular_function	0.059373	0.63018	12	1642	212	49179	7	Cluster-22447.64336,Cluster-22447.10516,Cluster-22447.64337,Cluster-22447.64338,Cluster-22447.67883,Cluster-22447.39142,Cluster-22447.36332	5	Cluster-22447.57071,Cluster-22447.56231,Cluster-22447.51793,Cluster-22447.56229,Cluster-22447.52219
GO:0032559	adenyl ribonucleotide binding	molecular_function	0.059837	0.6338	234	1642	5904	49179	214	Cluster-22447.90159,Cluster-22447.61328,Cluster-22447.56363,Cluster-22447.91832,Cluster-22447.11952,Cluster-22447.81048,Cluster-22447.10417,Cluster-22447.7795,Cluster-22447.6641,Cluster-22447.10540,Cluster-22447.89156,Cluster-22447.79476,Cluster-22447.10768,Cluster-22447.69502,Cluster-22447.45670,Cluster-22447.83824,Cluster-22447.86334,Cluster-22447.88762,Cluster-22447.96405,Cluster-22447.32105,C…	20	Cluster-22447.51690,Cluster-22447.51995,Cluster-22447.62555,Cluster-22447.61514,Cluster-22447.37843,Cluster-22447.48983,Cluster-22447.50887,Cluster-22447.54660,Cluster-22447.47065,Cluster-22447.55822,Cluster-22447.51618,Cluster-22447.52505,Cluster-22447.51529,Cluster-22447.53437,Cluster-22447.47079,Cluster-22447.63118,Cluster-22447.58461,Cluster-22447.74828,Cluster-22447.51510,Cluster-22447.50554
GO:0006084	acetyl-CoA metabolic process	biological_process	0.060524	0.63977	2	1642	16	49179	2	Cluster-22447.64972,Cluster-22447.64974	0
GO:0015919	peroxisomal membrane transport	biological_process	0.060839	0.64049	2	1642	11	49179	2	Cluster-22447.15507,Cluster-22447.29368	0
GO:0045046	protein import into peroxisome membrane	biological_process	0.060839	0.64049	2	1642	11	49179	2	Cluster-22447.29368,Cluster-22447.15507	0
GO:0006597	spermine biosynthetic process	biological_process	0.061812	0.64417	2	1642	13	49179	2	Cluster-22447.59075,Cluster-22447.55060	0
GO:0008215	spermine metabolic process	biological_process	0.061812	0.64417	2	1642	13	49179	2	Cluster-22447.55060,Cluster-22447.59075	0
GO:0019693	ribose phosphate metabolic process	biological_process	0.062325	0.64417	52	1642	1238	49179	25	Cluster-22447.28054,Cluster-22447.10516,Cluster-22447.79484,Cluster-22447.19326,Cluster-22447.30584,Cluster-22447.30583,Cluster-9339.0,Cluster-22447.15507,Cluster-22447.61656,Cluster-22447.16033,Cluster-22447.90800,Cluster-22447.29368,Cluster-22447.27522,Cluster-22447.28064,Cluster-22447.30585,Cluster-22447.64076,Cluster-22447.10237,Cluster-22447.58377,Cluster-22447.87968,Cluster-22447.13982,Clus…	27	Cluster-22447.54520,Cluster-22447.51690,Cluster-22447.51988,Cluster-22447.76786,Cluster-22447.51803,Cluster-22447.50887,Cluster-22447.52471,Cluster-22447.49700,Cluster-22447.51535,Cluster-22447.49690,Cluster-22447.47957,Cluster-22447.51618,Cluster-22447.52225,Cluster-22447.51072,Cluster-22447.56553,Cluster-22447.53920,Cluster-22447.62069,Cluster-22447.45767,Cluster-22447.52915,Cluster-22447.51978…
GO:0006171	cAMP biosynthetic process	biological_process	0.062337	0.64417	2	1642	12	49179	2	Cluster-22447.16033,Cluster-22447.64076	0
GO:0002831	regulation of response to biotic stimulus	biological_process	0.062485	0.64417	4	1642	46	49179	4	Cluster-22447.6886,Cluster-22447.12086,Cluster-22447.5927,Cluster-22447.42364	0
GO:0051801	cytolysis in other organism involved in symbiotic interaction	biological_process	0.062934	0.64417	3	1642	31	49179	3	Cluster-22447.61240,Cluster-22447.60704,Cluster-22447.60705	0
GO:0051818	disruption of cells of other organism involved in symbiotic interaction	biological_process	0.062934	0.64417	3	1642	31	49179	3	Cluster-22447.60705,Cluster-22447.60704,Cluster-22447.61240	0
GO:0051883	killing of cells in other organism involved in symbiotic interaction	biological_process	0.062934	0.64417	3	1642	31	49179	3	Cluster-22447.61240,Cluster-22447.60704,Cluster-22447.60705	0
GO:0052331	hemolysis in other organism involved in symbiotic interaction	biological_process	0.062934	0.64417	3	1642	31	49179	3	Cluster-22447.61240,Cluster-22447.60704,Cluster-22447.60705	0
GO:0072588	box H/ACA RNP complex	cellular_component	0.061741	0.64417	2	1642	15	49179	2	Cluster-22447.70766,Cluster-22447.70767	0
GO:0030515	snoRNA binding	molecular_function	0.061741	0.64417	2	1642	15	49179	2	Cluster-22447.70767,Cluster-22447.70766	0
GO:0004016	adenylate cyclase activity	molecular_function	0.062337	0.64417	2	1642	12	49179	2	Cluster-22447.64076,Cluster-22447.16033	0
GO:0001071	nucleic acid binding transcription factor activity	molecular_function	0.062533	0.64417	74	1642	1820	49179	70	Cluster-22447.10743,Cluster-22447.79836,Cluster-22447.10736,Cluster-22447.11799,Cluster-22447.11084,Cluster-22447.61627,Cluster-22447.62994,Cluster-22447.53467,Cluster-22447.88696,Cluster-22447.89272,Cluster-22447.70452,Cluster-22447.70450,Cluster-22447.76240,Cluster-22447.12301,Cluster-22447.12950,Cluster-22447.88695,Cluster-22447.69872,Cluster-22447.66389,Cluster-22447.31972,Cluster-22447.11108…	4	Cluster-22447.63253,Cluster-22447.54666,Cluster-22447.51761,Cluster-22447.48983
GO:0003700	transcription factor activity, sequence-specific DNA binding	molecular_function	0.062533	0.64417	74	1642	1820	49179	70	Cluster-22447.11799,Cluster-22447.79836,Cluster-22447.10736,Cluster-22447.10743,Cluster-22447.61627,Cluster-22447.11084,Cluster-22447.89272,Cluster-22447.88696,Cluster-22447.70452,Cluster-22447.53467,Cluster-22447.62994,Cluster-22447.76240,Cluster-22447.70450,Cluster-22447.69872,Cluster-22447.88695,Cluster-22447.12950,Cluster-22447.12301,Cluster-22447.31972,Cluster-22447.66389,Cluster-22447.11316…	4	Cluster-22447.63253,Cluster-22447.54666,Cluster-22447.51761,Cluster-22447.48983
GO:0046655	folic acid metabolic process	biological_process	0.064794	0.66037	7	1642	100	49179	3	Cluster-22447.11077,Cluster-22447.83369,Cluster-22447.89319	4	Cluster-22447.45633,Cluster-22447.47069,Cluster-22447.51150,Cluster-22447.45635
GO:0046656	folic acid biosynthetic process	biological_process	0.064794	0.66037	7	1642	100	49179	3	Cluster-22447.83369,Cluster-22447.11077,Cluster-22447.89319	4	Cluster-22447.47069,Cluster-22447.45633,Cluster-22447.45635,Cluster-22447.51150
GO:0009791	post-embryonic development	biological_process	0.065028	0.66037	5	1642	67	49179	5	Cluster-22447.53892,Cluster-22447.13319,Cluster-22447.27734,Cluster-22447.86920,Cluster-22447.86919	0
GO:0098796	membrane protein complex	cellular_component	0.064934	0.66037	86	1642	2107	49179	31	Cluster-22447.93288,Cluster-22447.19756,Cluster-22447.11464,Cluster-22447.80538,Cluster-22447.16033,Cluster-22447.51221,Cluster-22447.14860,Cluster-22447.38382,Cluster-22447.89526,Cluster-22447.82952,Cluster-22447.64076,Cluster-22447.88828,Cluster-22447.57371,Cluster-22447.10944,Cluster-22447.46036,Cluster-22447.13982,Cluster-22447.14861,Cluster-22447.77708,Cluster-22447.77702,Cluster-22447.19326…	55	Cluster-22447.55543,Cluster-22447.40602,Cluster-22447.51234,Cluster-22447.51785,Cluster-22447.52102,Cluster-22447.51010,Cluster-22447.48733,Cluster-22447.52831,Cluster-22447.58485,Cluster-22447.54520,Cluster-22447.51596,Cluster-22447.50561,Cluster-22447.51631,Cluster-22447.49658,Cluster-22447.63358,Cluster-22447.51645,Cluster-22447.51628,Cluster-22447.50183,Cluster-22447.51407,Cluster-22447.51391…
GO:0006554	lysine catabolic process	biological_process	0.066015	0.6659	12	1642	210	49179	8	Cluster-22447.30585,Cluster-22447.61658,Cluster-22447.30584,Cluster-22447.11424,Cluster-22447.30583,Cluster-22447.87968,Cluster-22447.10193,Cluster-22447.61656	4	Cluster-22447.47055,Cluster-22447.54458,Cluster-22447.55095,Cluster-22447.48373
GO:0009068	aspartate family amino acid catabolic process	biological_process	0.066015	0.6659	12	1642	210	49179	8	Cluster-22447.30584,Cluster-22447.11424,Cluster-22447.61658,Cluster-22447.30585,Cluster-22447.61656,Cluster-22447.10193,Cluster-22447.87968,Cluster-22447.30583	4	Cluster-22447.54458,Cluster-22447.47055,Cluster-22447.48373,Cluster-22447.55095
GO:0043207	response to external biotic stimulus	biological_process	0.066088	0.6659	17	1642	335	49179	14	Cluster-22447.14576,Cluster-22447.76602,Cluster-22447.6886,Cluster-22447.9810,Cluster-22447.35661,Cluster-22447.11971,Cluster-22447.12145,Cluster-22447.42364,Cluster-22447.12086,Cluster-22447.43647,Cluster-22447.90956,Cluster-22447.34299,Cluster-22447.5927,Cluster-22447.49400	3	Cluster-22447.60259,Cluster-22447.51397,Cluster-22447.54935
GO:0051707	response to other organism	biological_process	0.066088	0.6659	17	1642	335	49179	14	Cluster-22447.5927,Cluster-22447.49400,Cluster-22447.90956,Cluster-22447.34299,Cluster-22447.42364,Cluster-22447.43647,Cluster-22447.12086,Cluster-22447.11971,Cluster-22447.12145,Cluster-22447.9810,Cluster-22447.35661,Cluster-22447.6886,Cluster-22447.14576,Cluster-22447.76602	3	Cluster-22447.54935,Cluster-22447.60259,Cluster-22447.51397
GO:1901657	glycosyl compound metabolic process	biological_process	0.067001	0.67376	51	1642	1225	49179	23	Cluster-22447.28064,Cluster-22447.27522,Cluster-22447.29368,Cluster-22447.90800,Cluster-22447.90472,Cluster-22447.10315,Cluster-22447.13982,Cluster-22447.58377,Cluster-22447.10237,Cluster-22447.28053,Cluster-22439.1,Cluster-22447.28051,Cluster-22447.26874,Cluster-22447.44008,Cluster-22447.79484,Cluster-22447.28054,Cluster-22447.11754,Cluster-22447.19326,Cluster-22447.15507,Cluster-9339.0,Cluster-…	28	Cluster-22447.51072,Cluster-22447.51618,Cluster-22447.52225,Cluster-22447.51978,Cluster-22447.52915,Cluster-22447.62069,Cluster-22447.45767,Cluster-22447.56553,Cluster-22447.53178,Cluster-22447.50439,Cluster-22447.49949,Cluster-22447.55095,Cluster-22447.54458,Cluster-22447.53177,Cluster-22447.58461,Cluster-22447.54735,Cluster-22447.61416,Cluster-22447.50756,Cluster-22447.51988,Cluster-22447.51690…
GO:0006568	tryptophan metabolic process	biological_process	0.067314	0.67376	15	1642	283	49179	12	Cluster-22447.10193,Cluster-22447.61656,Cluster-22447.10594,Cluster-22447.30583,Cluster-22447.87968,Cluster-22447.71092,Cluster-22447.30584,Cluster-22447.11424,Cluster-22447.65646,Cluster-22447.57021,Cluster-22447.30585,Cluster-22447.61658	3	Cluster-22447.48373,Cluster-22447.50887,Cluster-22447.47055
GO:0006586	indolalkylamine metabolic process	biological_process	0.067314	0.67376	15	1642	283	49179	12	Cluster-22447.71092,Cluster-22447.30583,Cluster-22447.87968,Cluster-22447.10594,Cluster-22447.61656,Cluster-22447.10193,Cluster-22447.30585,Cluster-22447.61658,Cluster-22447.65646,Cluster-22447.57021,Cluster-22447.11424,Cluster-22447.30584	3	Cluster-22447.48373,Cluster-22447.47055,Cluster-22447.50887
GO:0009820	alkaloid metabolic process	biological_process	0.067389	0.67376	5	1642	61	49179	5	Cluster-22447.55565,Cluster-22447.64002,Cluster-22447.57778,Cluster-22447.71092,Cluster-22447.9664	0
GO:0008767	UDP-galactopyranose mutase activity	molecular_function	0.067588	0.67444	2	1642	12	49179	2	Cluster-22447.19756,Cluster-22447.19758	0
GO:0000156	phosphorelay response regulator activity	molecular_function	0.068527	0.68125	2	1642	13	49179	0		2	Cluster-22447.51690,Cluster-22447.51618
GO:0008028	monocarboxylic acid transmembrane transporter activity	molecular_function	0.068533	0.68125	1	1642	3	49179	0		1	Cluster-22447.48888
GO:0005543	phospholipid binding	molecular_function	0.068929	0.68264	8	1642	125	49179	8	Cluster-22447.89801,Cluster-22447.78788,Cluster-22447.27426,Cluster-22447.87361,Cluster-22447.78787,Cluster-10886.0,Cluster-22447.4171,Cluster-22447.9584	0
GO:0032553	ribonucleotide binding	molecular_function	0.068938	0.68264	251	1642	6423	49179	228	Cluster-22447.11352,Cluster-22447.11076,Cluster-22447.27522,Cluster-450.1,Cluster-22447.12342,Cluster-22447.67648,Cluster-22447.91935,Cluster-22447.54971,Cluster-22447.88510,Cluster-22447.82100,Cluster-22447.49323,Cluster-22447.89632,Cluster-22447.12950,Cluster-22447.45107,Cluster-22447.3739,Cluster-22447.73759,Cluster-22447.93004,Cluster-22447.67288,Cluster-22447.33771,Cluster-22447.5067,Cluster…	23	Cluster-22447.51618,Cluster-22447.52505,Cluster-22447.51529,Cluster-22447.52141,Cluster-22447.53437,Cluster-22447.48925,Cluster-22447.47079,Cluster-22447.51510,Cluster-22447.74828,Cluster-22447.58461,Cluster-22447.63118,Cluster-22447.50554,Cluster-22447.51690,Cluster-22447.51995,Cluster-22447.61514,Cluster-22447.52139,Cluster-22447.62555,Cluster-22447.37843,Cluster-22447.54660,Cluster-22447.50887…
GO:0009767	photosynthetic electron transport chain	biological_process	0.069604	0.68621	5	1642	25	49179	1	Cluster-22447.51959	4	Cluster-22447.51010,Cluster-22447.51155,Cluster-22447.51849,Cluster-22447.52831
GO:0008385	IkappaB kinase complex	cellular_component	0.069696	0.68621	3	1642	24	49179	3	Cluster-22447.54782,Cluster-22447.92060,Cluster-22447.86623	0
GO:0008384	IkappaB kinase activity	molecular_function	0.069696	0.68621	3	1642	24	49179	3	Cluster-22447.92060,Cluster-22447.54782,Cluster-22447.86623	0
GO:0042555	MCM complex	cellular_component	0.070061	0.68849	1	1642	2	49179	1	Cluster-22447.7795	0
GO:0001883	purine nucleoside binding	molecular_function	0.070786	0.69298	248	1642	6346	49179	225	Cluster-22447.56363,Cluster-22447.90159,Cluster-22447.61328,Cluster-22447.91832,Cluster-22447.11952,Cluster-22447.81048,Cluster-22447.10417,Cluster-22447.7795,Cluster-22447.6641,Cluster-22447.10540,Cluster-22447.79476,Cluster-22447.89156,Cluster-22447.69502,Cluster-22447.10768,Cluster-22447.45670,Cluster-22447.83824,Cluster-22447.86334,Cluster-22447.88762,Cluster-22447.96405,Cluster-22447.32105,C…	23	Cluster-22447.51690,Cluster-22447.51995,Cluster-22447.62555,Cluster-22447.52139,Cluster-22447.61514,Cluster-22447.37843,Cluster-22447.48983,Cluster-22447.50887,Cluster-22447.54660,Cluster-22447.47065,Cluster-22447.55822,Cluster-22447.51618,Cluster-22447.52505,Cluster-22447.51529,Cluster-22447.48925,Cluster-22447.53437,Cluster-22447.52141,Cluster-22447.47079,Cluster-22447.63118,Cluster-22447.74828…
GO:0032550	purine ribonucleoside binding	molecular_function	0.070786	0.69298	248	1642	6346	49179	225	Cluster-22447.63237,Cluster-22447.14332,Cluster-22447.66131,Cluster-22447.64017,Cluster-22447.88307,Cluster-22447.83172,Cluster-22447.81762,Cluster-22447.85216,Cluster-22447.75339,Cluster-22447.88654,Cluster-22447.91329,Cluster-27006.0,Cluster-22447.74636,Cluster-22447.80025,Cluster-22447.89319,Cluster-22447.79564,Cluster-22447.91655,Cluster-22447.9000,Cluster-22447.93221,Cluster-22447.84090,Clus…	23	Cluster-22447.54660,Cluster-22447.48983,Cluster-22447.50887,Cluster-22447.55822,Cluster-22447.47065,Cluster-22447.37843,Cluster-22447.51690,Cluster-22447.51995,Cluster-22447.52139,Cluster-22447.61514,Cluster-22447.62555,Cluster-22447.50554,Cluster-22447.47079,Cluster-22447.51510,Cluster-22447.63118,Cluster-22447.58461,Cluster-22447.74828,Cluster-22447.52505,Cluster-22447.51529,Cluster-22447.53437…
GO:0006536	glutamate metabolic process	biological_process	0.071391	0.69626	4	1642	44	49179	4	Cluster-22447.9239,Cluster-22447.71092,Cluster-22447.40605,Cluster-22447.55385	0
GO:0032549	ribonucleoside binding	molecular_function	0.071316	0.69626	248	1642	6348	49179	225	Cluster-22447.63237,Cluster-22447.14332,Cluster-22447.64017,Cluster-22447.88307,Cluster-22447.66131,Cluster-22447.88654,Cluster-22447.75339,Cluster-22447.83172,Cluster-22447.81762,Cluster-22447.85216,Cluster-22447.91329,Cluster-27006.0,Cluster-22447.80025,Cluster-22447.89319,Cluster-22447.74636,Cluster-22447.91655,Cluster-22447.9000,Cluster-22447.93221,Cluster-22447.79564,Cluster-22447.60068,Clus…	23	Cluster-22447.54660,Cluster-22447.50887,Cluster-22447.48983,Cluster-22447.55822,Cluster-22447.47065,Cluster-22447.37843,Cluster-22447.51690,Cluster-22447.51995,Cluster-22447.61514,Cluster-22447.52139,Cluster-22447.62555,Cluster-22447.50554,Cluster-22447.47079,Cluster-22447.51510,Cluster-22447.74828,Cluster-22447.58461,Cluster-22447.63118,Cluster-22447.52505,Cluster-22447.51529,Cluster-22447.52141…
GO:0030126	COPI vesicle coat	cellular_component	0.073664	0.71132	5	1642	28	49179	1	Cluster-22447.51959	4	Cluster-22447.51010,Cluster-22447.51155,Cluster-22447.51849,Cluster-22447.52831
GO:0030137	COPI-coated vesicle	cellular_component	0.073664	0.71132	5	1642	28	49179	1	Cluster-22447.51959	4	Cluster-22447.51849,Cluster-22447.52831,Cluster-22447.51155,Cluster-22447.51010
GO:0030663	COPI-coated vesicle membrane	cellular_component	0.073664	0.71132	5	1642	28	49179	1	Cluster-22447.51959	4	Cluster-22447.51010,Cluster-22447.51155,Cluster-22447.51849,Cluster-22447.52831
GO:0001882	nucleoside binding	molecular_function	0.073255	0.71132	248	1642	6354	49179	225	Cluster-22447.90758,Cluster-22447.77703,Cluster-22447.9959,Cluster-22447.61627,Cluster-18582.0,Cluster-22447.31720,Cluster-22447.11521,Cluster-22447.93004,Cluster-22447.67288,Cluster-22447.53830,Cluster-22447.5067,Cluster-22447.33771,Cluster-22447.28810,Cluster-22447.93094,Cluster-22447.35872,Cluster-22447.3879,Cluster-22447.45107,Cluster-22447.3739,Cluster-22447.82100,Cluster-22447.89632,Cluster…	23	Cluster-22447.51618,Cluster-22447.53437,Cluster-22447.52141,Cluster-22447.48925,Cluster-22447.51529,Cluster-22447.52505,Cluster-22447.51510,Cluster-22447.63118,Cluster-22447.74828,Cluster-22447.58461,Cluster-22447.47079,Cluster-22447.50554,Cluster-22447.52139,Cluster-22447.61514,Cluster-22447.62555,Cluster-22447.51995,Cluster-22447.51690,Cluster-22447.37843,Cluster-22447.55822,Cluster-22447.47065…
GO:0015930	glutamate synthase activity	molecular_function	0.073656	0.71132	3	1642	24	49179	3	Cluster-22447.9239,Cluster-22447.55385,Cluster-22447.40605	0
GO:0032555	purine ribonucleotide binding	molecular_function	0.073761	0.71132	248	1642	6355	49179	225	Cluster-22447.11521,Cluster-22447.31720,Cluster-18582.0,Cluster-22447.61627,Cluster-22447.77703,Cluster-22447.9959,Cluster-22447.90758,Cluster-22447.28810,Cluster-22447.93094,Cluster-22447.35872,Cluster-22447.3879,Cluster-22447.5067,Cluster-22447.33771,Cluster-22447.53830,Cluster-22447.67288,Cluster-22447.93004,Cluster-22447.73759,Cluster-22447.89632,Cluster-22447.12950,Cluster-22447.49323,Cluste…	23	Cluster-22447.51618,Cluster-22447.48925,Cluster-22447.52141,Cluster-22447.53437,Cluster-22447.51529,Cluster-22447.52505,Cluster-22447.74828,Cluster-22447.58461,Cluster-22447.63118,Cluster-22447.51510,Cluster-22447.47079,Cluster-22447.50554,Cluster-22447.62555,Cluster-22447.61514,Cluster-22447.52139,Cluster-22447.51995,Cluster-22447.51690,Cluster-22447.37843,Cluster-22447.47065,Cluster-22447.55822…
GO:0006027	glycosaminoglycan catabolic process	biological_process	0.074353	0.7157	5	1642	62	49179	2	Cluster-22447.26170,Cluster-22447.76977	3	Cluster-22447.52807,Cluster-22447.40308,Cluster-22447.40307
GO:0043412	macromolecule modification	biological_process	0.075144	0.72063	209	1642	5347	49179	183	Cluster-22447.88762,Cluster-22447.72734,Cluster-22447.56559,Cluster-22447.93896,Cluster-22447.65622,Cluster-22447.8441,Cluster-22447.5729,Cluster-22447.76215,Cluster-22447.44645,Cluster-22447.70137,Cluster-22447.32105,Cluster-22447.10417,Cluster-22447.59421,Cluster-22447.81048,Cluster-22447.90159,Cluster-22447.56363,Cluster-22447.61328,Cluster-22447.69502,Cluster-22447.10768,Cluster-22447.6641,Cl…	26	Cluster-22447.55095,Cluster-22447.42963,Cluster-22447.54458,Cluster-22447.49700,Cluster-22447.51995,Cluster-22447.63674,Cluster-22447.59454,Cluster-22447.56553,Cluster-22447.55822,Cluster-22447.49066,Cluster-22447.49017,Cluster-22447.48983,Cluster-22447.53437,Cluster-22447.50036,Cluster-22447.41539,Cluster-22447.56748,Cluster-22447.50035,Cluster-22447.45867,Cluster-22447.51987,Cluster-22447.58461…
GO:0009539	photosystem II reaction center	cellular_component	0.075027	0.72063	9	1642	113	49179	5	Cluster-22447.8978,Cluster-22447.51959,Cluster-22447.49104,Cluster-22447.23735,Cluster-22447.46036	4	Cluster-22447.51010,Cluster-22447.51849,Cluster-22447.52831,Cluster-22447.51155
GO:0006801	superoxide metabolic process	biological_process	0.075912	0.72664	3	1642	30	49179	0		3	Cluster-22447.51181,Cluster-22447.51584,Cluster-22447.51284
GO:0007129	synapsis	biological_process	0.076799	0.72667	3	1642	29	49179	3	Cluster-22447.19756,Cluster-22447.71371,Cluster-22447.19758	0
GO:0007130	synaptonemal complex assembly	biological_process	0.076799	0.72667	3	1642	29	49179	3	Cluster-22447.19758,Cluster-22447.71371,Cluster-22447.19756	0
GO:0045143	homologous chromosome segregation	biological_process	0.076799	0.72667	3	1642	29	49179	3	Cluster-22447.19758,Cluster-22447.19756,Cluster-22447.71371	0
GO:0070192	chromosome organization involved in meiosis	biological_process	0.076799	0.72667	3	1642	29	49179	3	Cluster-22447.19758,Cluster-22447.71371,Cluster-22447.19756	0
GO:0070193	synaptonemal complex organization	biological_process	0.076799	0.72667	3	1642	29	49179	3	Cluster-22447.19758,Cluster-22447.71371,Cluster-22447.19756	0
GO:1901607	alpha-amino acid biosynthetic process	biological_process	0.076806	0.72667	27	1642	573	49179	15	Cluster-22447.65646,Cluster-22447.67883,Cluster-22447.11077,Cluster-22447.64337,Cluster-22447.64336,Cluster-22447.89319,Cluster-22447.29555,Cluster-22447.57021,Cluster-22447.9239,Cluster-22447.64338,Cluster-22447.83369,Cluster-22447.24953,Cluster-22447.71092,Cluster-22447.55385,Cluster-22447.40605	12	Cluster-22447.51356,Cluster-22447.47069,Cluster-22447.48871,Cluster-22447.45422,Cluster-22447.50887,Cluster-22447.51529,Cluster-22447.51793,Cluster-22447.45633,Cluster-22447.56334,Cluster-22447.57071,Cluster-22447.45635,Cluster-22447.51150
GO:0044179	hemolysis in other organism	biological_process	0.077174	0.72667	3	1642	33	49179	3	Cluster-22447.60705,Cluster-22447.60704,Cluster-22447.61240	0
GO:0006525	arginine metabolic process	biological_process	0.077214	0.72667	8	1642	120	49179	6	Cluster-22447.55060,Cluster-22447.77667,Cluster-22447.59075,Cluster-22447.54971,Cluster-22447.88715,Cluster-22447.71092	2	Cluster-22447.54660,Cluster-22447.56334
GO:0009888	tissue development	biological_process	0.077363	0.72667	5	1642	69	49179	4	Cluster-22447.6696,Cluster-22447.84683,Cluster-22447.39284,Cluster-22447.84682	1	Cluster-22447.47069
GO:0030554	adenyl nucleotide binding	molecular_function	0.077457	0.72667	235	1642	5981	49179	215	Cluster-22447.7795,Cluster-22447.10417,Cluster-22447.81048,Cluster-22447.90159,Cluster-22447.56363,Cluster-22447.61328,Cluster-22447.11952,Cluster-22447.91832,Cluster-22447.45670,Cluster-22447.69502,Cluster-22447.10768,Cluster-22447.6641,Cluster-22447.10540,Cluster-22447.89156,Cluster-22447.79476,Cluster-22447.88762,Cluster-22447.96405,Cluster-22447.86334,Cluster-22447.83824,Cluster-22447.65622,C…	20	Cluster-22447.51690,Cluster-22447.51995,Cluster-22447.61514,Cluster-22447.62555,Cluster-22447.37843,Cluster-22447.54660,Cluster-22447.50887,Cluster-22447.48983,Cluster-22447.55822,Cluster-22447.47065,Cluster-22447.51618,Cluster-22447.52505,Cluster-22447.51529,Cluster-22447.53437,Cluster-22447.47079,Cluster-22447.51510,Cluster-22447.74828,Cluster-22447.58461,Cluster-22447.63118,Cluster-22447.50554
GO:0016413	O-acetyltransferase activity	molecular_function	0.077461	0.72667	3	1642	28	49179	2	Cluster-7678.1,Cluster-22447.42797	1	Cluster-22447.63305
GO:0003908	methylated-DNA-[protein]-cysteine S-methyltransferase activity	molecular_function	0.077644	0.72707	2	1642	11	49179	2	Cluster-22447.21838,Cluster-22447.87952	0
GO:0098542	defense response to other organism	biological_process	0.077873	0.72789	15	1642	289	49179	12	Cluster-22447.35661,Cluster-22447.49400,Cluster-22447.5927,Cluster-22447.12145,Cluster-22447.11971,Cluster-22447.12086,Cluster-22447.76602,Cluster-22447.43647,Cluster-22447.14576,Cluster-22447.42364,Cluster-22447.34299,Cluster-22447.6886	3	Cluster-22447.51397,Cluster-22447.54935,Cluster-22447.60259
GO:1902554	serine/threonine protein kinase complex	cellular_component	0.078394	0.72961	3	1642	26	49179	3	Cluster-22447.86623,Cluster-22447.54782,Cluster-22447.92060	0
GO:0030313	cell envelope	cellular_component	0.078621	0.72961	6	1642	82	49179	5	Cluster-22447.90313,Cluster-22447.13319,Cluster-22447.86920,Cluster-22447.39284,Cluster-22447.86919	1	Cluster-22447.59454
GO:0008725	DNA-3-methyladenine glycosylase activity	molecular_function	0.078537	0.72961	2	1642	14	49179	0		2	Cluster-22447.43966,Cluster-22447.71098
GO:0043733	DNA-3-methylbase glycosylase activity	molecular_function	0.078537	0.72961	2	1642	14	49179	0		2	Cluster-22447.71098,Cluster-22447.43966
GO:0030529	ribonucleoprotein complex	cellular_component	0.079173	0.73342	66	1642	1684	49179	20	Cluster-22447.10961,Cluster-22447.70766,Cluster-22447.48772,Cluster-22447.70767,Cluster-22447.57950,Cluster-22447.85216,Cluster-22447.12055,Cluster-22447.64875,Cluster-22447.91530,Cluster-22447.93094,Cluster-22447.51959,Cluster-22447.83824,Cluster-22447.25893,Cluster-22447.10417,Cluster-22447.89768,Cluster-22447.54644,Cluster-22447.91915,Cluster-22447.86732,Cluster-22447.89838,Cluster-413.0	46	Cluster-22447.43801,Cluster-22447.43129,Cluster-22447.51406,Cluster-22447.51849,Cluster-22447.52856,Cluster-22447.44350,Cluster-22447.50582,Cluster-22447.49979,Cluster-22447.51374,Cluster-22447.54317,Cluster-22447.51079,Cluster-22447.51731,Cluster-22447.46988,Cluster-22447.48489,Cluster-22447.51832,Cluster-22447.48189,Cluster-22447.54660,Cluster-22447.48935,Cluster-22447.49199,Cluster-22447.50978…
GO:0004014	adenosylmethionine decarboxylase activity	molecular_function	0.079377	0.73361	2	1642	15	49179	2	Cluster-22447.55060,Cluster-22447.59075	0
GO:0051015	actin filament binding	molecular_function	0.079478	0.73361	3	1642	32	49179	2	Cluster-22447.70766,Cluster-22447.70767	1	Cluster-22447.51735
GO:0009117	nucleotide metabolic process	biological_process	0.080139	0.73386	62	1642	1510	49179	34	Cluster-22447.55565,Cluster-22447.9664,Cluster-22447.16033,Cluster-22447.15507,Cluster-22447.61656,Cluster-9339.0,Cluster-22447.30583,Cluster-22447.11716,Cluster-22447.11754,Cluster-22447.30584,Cluster-22447.19326,Cluster-22447.79484,Cluster-22447.10516,Cluster-22447.28054,Cluster-22447.28053,Cluster-22447.28051,Cluster-22447.26874,Cluster-22439.1,Cluster-22447.44008,Cluster-22447.61658,Cluster-2…	28	Cluster-22447.47957,Cluster-22447.51535,Cluster-22447.49690,Cluster-22447.49700,Cluster-22447.50887,Cluster-22447.51803,Cluster-22447.52471,Cluster-22447.76786,Cluster-22447.51690,Cluster-22447.51988,Cluster-22447.54520,Cluster-22447.58461,Cluster-22447.53177,Cluster-22447.61416,Cluster-22447.54735,Cluster-22447.53178,Cluster-22447.48373,Cluster-22447.49949,Cluster-22447.51978,Cluster-22447.52915…
GO:0046813	receptor-mediated virion attachment to host cell	biological_process	0.080499	0.73386	2	1642	13	49179	2	Cluster-22447.43787,Cluster-22447.17430	0
GO:0030785	[ribulose-bisphosphate carboxylase]-lysine N-methyltransferase activity	molecular_function	0.079689	0.73386	1	1642	2	49179	0		1	Cluster-22447.54935
GO:0004356	glutamate-ammonia ligase activity	molecular_function	0.08023	0.73386	3	1642	39	49179	1	Cluster-22447.36332	2	Cluster-22447.57071,Cluster-22447.51793
GO:0016211	ammonia ligase activity	molecular_function	0.08023	0.73386	3	1642	39	49179	1	Cluster-22447.36332	2	Cluster-22447.51793,Cluster-22447.57071
GO:0016880	acid-ammonia (or amide) ligase activity	molecular_function	0.08023	0.73386	3	1642	39	49179	1	Cluster-22447.36332	2	Cluster-22447.57071,Cluster-22447.51793
GO:0003746	translation elongation factor activity	molecular_function	0.080488	0.73386	4	1642	50	49179	2	Cluster-22447.91530,Cluster-22447.93094	2	Cluster-22447.51731,Cluster-22447.46988
GO:0005829	cytosol	cellular_component	0.081232	0.73924	9	1642	161	49179	8	Cluster-22447.88308,Cluster-22447.12055,Cluster-22447.29368,Cluster-22447.15507,Cluster-22447.86623,Cluster-22447.54782,Cluster-22447.92060,Cluster-22447.50992	1	Cluster-22447.50887
GO:0009800	cinnamic acid biosynthetic process	biological_process	0.08223	0.74258	1	1642	3	49179	1	Cluster-22447.64002	0
GO:0009803	cinnamic acid metabolic process	biological_process	0.08223	0.74258	1	1642	3	49179	1	Cluster-22447.64002	0
GO:0006542	glutamine biosynthetic process	biological_process	0.082318	0.74258	2	1642	14	49179	0		2	Cluster-22447.51793,Cluster-22447.57071
GO:0004418	hydroxymethylbilane synthase activity	molecular_function	0.082196	0.74258	1	1642	3	49179	0		1	Cluster-22447.52408
GO:0045548	phenylalanine ammonia-lyase activity	molecular_function	0.08223	0.74258	1	1642	3	49179	1	Cluster-22447.64002	0
GO:0009534	chloroplast thylakoid	cellular_component	0.083257	0.74585	2	1642	10	49179	0		2	Cluster-22447.51775,Cluster-22447.51977
GO:0009535	chloroplast thylakoid membrane	cellular_component	0.083257	0.74585	2	1642	10	49179	0		2	Cluster-22447.51977,Cluster-22447.51775
GO:0031976	plastid thylakoid	cellular_component	0.083257	0.74585	2	1642	10	49179	0		2	Cluster-22447.51977,Cluster-22447.51775
GO:0055035	plastid thylakoid membrane	cellular_component	0.083257	0.74585	2	1642	10	49179	0		2	Cluster-22447.51977,Cluster-22447.51775
GO:1902494	catalytic complex	cellular_component	0.084432	0.75507	115	1642	2898	49179	71	Cluster-22447.29368,Cluster-22447.14576,Cluster-22447.76240,Cluster-22447.80355,Cluster-22447.7832,Cluster-22447.10540,Cluster-22447.72734,Cluster-22447.86334,Cluster-22447.53830,Cluster-22447.5067,Cluster-22447.54782,Cluster-22447.65622,Cluster-22447.89282,Cluster-22447.56559,Cluster-22447.49354,Cluster-22447.41456,Cluster-22447.17105,Cluster-22447.91466,Cluster-22447.89838,Cluster-22447.88653,C…	44	Cluster-22447.51400,Cluster-22447.51977,Cluster-22447.44568,Cluster-22447.51502,Cluster-22447.54694,Cluster-22447.51953,Cluster-22447.45493,Cluster-22447.54935,Cluster-22447.50641,Cluster-22447.48752,Cluster-22447.50064,Cluster-22447.51722,Cluster-22447.40178,Cluster-22447.51640,Cluster-22447.44552,Cluster-22447.56321,Cluster-22447.50791,Cluster-22447.51775,Cluster-22447.40307,Cluster-22447.53501…
GO:0006766	vitamin metabolic process	biological_process	0.08736	0.77833	28	1642	591	49179	17	Cluster-22447.18384,Cluster-22447.5465,Cluster-22447.57778,Cluster-22447.57021,Cluster-22447.11691,Cluster-22447.83369,Cluster-22447.12342,Cluster-22447.7795,Cluster-22447.89838,Cluster-22447.55565,Cluster-22447.39142,Cluster-22447.88918,Cluster-22447.18382,Cluster-22447.9664,Cluster-22447.11632,Cluster-22447.11077,Cluster-22447.89319	11	Cluster-22447.51284,Cluster-22447.62069,Cluster-22447.76786,Cluster-22447.45633,Cluster-22447.49878,Cluster-22447.45635,Cluster-22447.51584,Cluster-22447.51150,Cluster-22447.47069,Cluster-22447.52219,Cluster-22447.48373
GO:0006767	water-soluble vitamin metabolic process	biological_process	0.08736	0.77833	28	1642	591	49179	17	Cluster-22447.18384,Cluster-22447.5465,Cluster-22447.57778,Cluster-22447.57021,Cluster-22447.83369,Cluster-22447.12342,Cluster-22447.11691,Cluster-22447.7795,Cluster-22447.89838,Cluster-22447.55565,Cluster-22447.39142,Cluster-22447.88918,Cluster-22447.18382,Cluster-22447.9664,Cluster-22447.11632,Cluster-22447.11077,Cluster-22447.89319	11	Cluster-22447.51284,Cluster-22447.62069,Cluster-22447.76786,Cluster-22447.45633,Cluster-22447.49878,Cluster-22447.45635,Cluster-22447.51584,Cluster-22447.51150,Cluster-22447.52219,Cluster-22447.47069,Cluster-22447.48373
GO:0032501	multicellular organismal process	biological_process	0.087485	0.77833	43	1642	1020	49179	41	Cluster-22447.86919,Cluster-22447.69872,Cluster-22447.88459,Cluster-22447.11960,Cluster-22447.88510,Cluster-22447.67648,Cluster-22447.91935,Cluster-22447.27734,Cluster-450.1,Cluster-22447.34020,Cluster-22447.11076,Cluster-22447.70137,Cluster-22447.83716,Cluster-22447.53467,Cluster-22447.53892,Cluster-22447.93896,Cluster-22447.86920,Cluster-22447.11583,Cluster-22447.9140,Cluster-22447.76879,Cluste…	2	Cluster-22447.53442,Cluster-22447.52826
GO:0006522	alanine metabolic process	biological_process	0.088098	0.78109	6	1642	83	49179	6	Cluster-22447.11879,Cluster-22447.71092,Cluster-22447.64336,Cluster-22447.64338,Cluster-22447.67883,Cluster-22447.64337	0
GO:0009078	pyruvate family amino acid metabolic process	biological_process	0.088098	0.78109	6	1642	83	49179	6	Cluster-22447.64337,Cluster-22447.11879,Cluster-22447.71092,Cluster-22447.64336,Cluster-22447.67883,Cluster-22447.64338	0
GO:0045087	innate immune response	biological_process	0.089133	0.78677	4	1642	51	49179	4	Cluster-22447.5927,Cluster-22447.42364,Cluster-22447.12086,Cluster-22447.6886	0
GO:0015948	methanogenesis	biological_process	0.089381	0.78677	5	1642	66	49179	4	Cluster-22447.11077,Cluster-22447.83369,Cluster-22447.89319,Cluster-22447.90589	1	Cluster-22447.47069
GO:0015975	energy derivation by oxidation of reduced inorganic compounds	biological_process	0.089381	0.78677	5	1642	66	49179	4	Cluster-22447.11077,Cluster-22447.83369,Cluster-22447.89319,Cluster-22447.90589	1	Cluster-22447.47069
GO:0043447	alkane biosynthetic process	biological_process	0.089381	0.78677	5	1642	66	49179	4	Cluster-22447.90589,Cluster-22447.89319,Cluster-22447.83369,Cluster-22447.11077	1	Cluster-22447.47069
GO:0008544	epidermis development	biological_process	0.089499	0.78677	2	1642	14	49179	2	Cluster-22447.84682,Cluster-22447.84683	0
GO:0008216	spermidine metabolic process	biological_process	0.091682	0.80296	2	1642	16	49179	2	Cluster-22447.59075,Cluster-22447.55060	0
GO:0008295	spermidine biosynthetic process	biological_process	0.091682	0.80296	2	1642	16	49179	2	Cluster-22447.55060,Cluster-22447.59075	0
GO:0046653	tetrahydrofolate metabolic process	biological_process	0.091806	0.80296	2	1642	14	49179	1	Cluster-22447.73115	1	Cluster-22447.52603
GO:0042752	regulation of circadian rhythm	biological_process	0.092562	0.8082	1	1642	3	49179	0		1	Cluster-22447.52116
GO:0008652	cellular amino acid biosynthetic process	biological_process	0.093248	0.81278	27	1642	587	49179	15	Cluster-22447.11077,Cluster-22447.64337,Cluster-22447.29555,Cluster-22447.64336,Cluster-22447.89319,Cluster-22447.65646,Cluster-22447.67883,Cluster-22447.83369,Cluster-22447.24953,Cluster-22447.71092,Cluster-22447.40605,Cluster-22447.55385,Cluster-22447.57021,Cluster-22447.64338,Cluster-22447.9239	12	Cluster-22447.45422,Cluster-22447.47069,Cluster-22447.48871,Cluster-22447.51356,Cluster-22447.45633,Cluster-22447.57071,Cluster-22447.51150,Cluster-22447.45635,Cluster-22447.56334,Cluster-22447.50887,Cluster-22447.51529,Cluster-22447.51793
GO:0006537	glutamate biosynthetic process	biological_process	0.093401	0.81278	3	1642	29	49179	3	Cluster-22447.9239,Cluster-22447.40605,Cluster-22447.55385	0
GO:0005921	gap junction	cellular_component	0.094781	0.8234	1	1642	5	49179	1	Cluster-22447.93004	0
GO:0042559	pteridine-containing compound biosynthetic process	biological_process	0.096986	0.8409	9	1642	155	49179	3	Cluster-22447.89319,Cluster-22447.11077,Cluster-22447.83369	6	Cluster-22447.42556,Cluster-22447.47069,Cluster-22447.45635,Cluster-22447.51150,Cluster-22447.49872,Cluster-22447.45633
GO:0006274	DNA replication termination	biological_process	0.097367	0.8409	1	1642	4	49179	1	Cluster-22447.28456	0
GO:0055086	nucleobase-containing small molecule metabolic process	biological_process	0.097434	0.8409	97	1642	2422	49179	55	Cluster-22447.28054,Cluster-22447.10516,Cluster-22447.79484,Cluster-22447.11754,Cluster-22447.11716,Cluster-22447.38382,Cluster-22447.10234,Cluster-22447.30583,Cluster-9339.0,Cluster-22447.61656,Cluster-22447.16033,Cluster-22447.18970,Cluster-22447.55565,Cluster-22447.87952,Cluster-22447.90800,Cluster-22447.28064,Cluster-22447.30585,Cluster-22447.89214,Cluster-22447.64076,Cluster-22447.58377,Clus…	42	Cluster-22447.54520,Cluster-22447.52831,Cluster-22447.51988,Cluster-22447.76786,Cluster-22447.51010,Cluster-22447.50756,Cluster-22447.51803,Cluster-22447.50887,Cluster-22447.68473,Cluster-22447.49066,Cluster-22447.56553,Cluster-22447.49545,Cluster-22447.62069,Cluster-22447.52915,Cluster-22447.59863,Cluster-22447.51849,Cluster-22447.49949,Cluster-22447.51987,Cluster-22447.50657,Cluster-22447.61416…
GO:0017076	purine nucleotide binding	molecular_function	0.097446	0.8409	249	1642	6442	49179	226	Cluster-22447.91246,Cluster-22447.68104,Cluster-22447.92972,Cluster-22447.90761,Cluster-22447.52041,Cluster-22447.50414,Cluster-22447.88507,Cluster-22447.34976,Cluster-22447.10234,Cluster-22447.79854,Cluster-22447.9001,Cluster-22447.41301,Cluster-22447.73758,Cluster-22447.5275,Cluster-22447.18443,Cluster-22447.92596,Cluster-22447.78325,Cluster-22447.70197,Cluster-22447.63408,Cluster-22447.17703,C…	23	Cluster-22447.50554,Cluster-22447.74828,Cluster-22447.58461,Cluster-22447.63118,Cluster-22447.51510,Cluster-22447.47079,Cluster-22447.48925,Cluster-22447.52141,Cluster-22447.53437,Cluster-22447.52505,Cluster-22447.51529,Cluster-22447.51618,Cluster-22447.47065,Cluster-22447.55822,Cluster-22447.50887,Cluster-22447.48983,Cluster-22447.54660,Cluster-22447.37843,Cluster-22447.51995,Cluster-22447.62555…
GO:0007268	synaptic transmission	biological_process	0.098097	0.84418	6	1642	93	49179	4	Cluster-22447.91597,Cluster-22447.92895,Cluster-22447.52855,Cluster-22447.92894	2	Cluster-22447.50877,Cluster-22447.50528
GO:0009611	response to wounding	biological_process	0.098152	0.84418	11	1642	206	49179	10	Cluster-22447.51294,Cluster-22447.91485,Cluster-22447.93586,Cluster-22447.11289,Cluster-22447.10337,Cluster-22447.7530,Cluster-22447.12055,Cluster-22447.6696,Cluster-22447.17198,Cluster-22447.38591	1	Cluster-22447.47069
GO:0009061	anaerobic respiration	biological_process	0.10088	0.85895	5	1642	69	49179	4	Cluster-22447.83369,Cluster-22447.11077,Cluster-22447.89319,Cluster-22447.90589	1	Cluster-22447.47069
GO:0012510	trans-Golgi network transport vesicle membrane	cellular_component	0.10103	0.85895	3	1642	35	49179	2	Cluster-22447.14861,Cluster-22447.14860	1	Cluster-22447.55543
GO:0030125	clathrin vesicle coat	cellular_component	0.10103	0.85895	3	1642	35	49179	2	Cluster-22447.14860,Cluster-22447.14861	1	Cluster-22447.55543
GO:0030130	clathrin coat of trans-Golgi network vesicle	cellular_component	0.10103	0.85895	3	1642	35	49179	2	Cluster-22447.14861,Cluster-22447.14860	1	Cluster-22447.55543
GO:0030136	clathrin-coated vesicle	cellular_component	0.10103	0.85895	3	1642	35	49179	2	Cluster-22447.14860,Cluster-22447.14861	1	Cluster-22447.55543
GO:0030140	trans-Golgi network transport vesicle	cellular_component	0.10103	0.85895	3	1642	35	49179	2	Cluster-22447.14861,Cluster-22447.14860	1	Cluster-22447.55543
GO:0030665	clathrin-coated vesicle membrane	cellular_component	0.10103	0.85895	3	1642	35	49179	2	Cluster-22447.14860,Cluster-22447.14861	1	Cluster-22447.55543
GO:0033925	mannosyl-glycoprotein endo-beta-N-acetylglucosaminidase activity	molecular_function	0.10139	0.86057	2	1642	13	49179	2	Cluster-22447.77136,Cluster-22447.91523	0
GO:0000272	polysaccharide catabolic process	biological_process	0.10263	0.86945	4	1642	52	49179	4	Cluster-22447.34407,Cluster-22447.53666,Cluster-22447.77199,Cluster-22447.54659	0
GO:0005905	coated pit	cellular_component	0.10294	0.86945	3	1642	36	49179	2	Cluster-22447.14860,Cluster-22447.14861	1	Cluster-22447.55543
GO:0030132	clathrin coat of coated pit	cellular_component	0.10294	0.86945	3	1642	36	49179	2	Cluster-22447.14861,Cluster-22447.14860	1	Cluster-22447.55543
GO:0010207	photosystem II assembly	biological_process	0.10443	0.88055	2	1642	15	49179	0		2	Cluster-22447.51704,Cluster-22447.50322
GO:0031099	regeneration	biological_process	0.10557	0.88618	2	1642	18	49179	1	Cluster-22447.6696	1	Cluster-22447.47069
GO:0042246	tissue regeneration	biological_process	0.10557	0.88618	2	1642	18	49179	1	Cluster-22447.6696	1	Cluster-22447.47069
GO:0042030	ATPase inhibitor activity	molecular_function	0.10561	0.88618	4	1642	53	49179	3	Cluster-22447.15222,Cluster-22447.42811,Cluster-22447.90467	1	Cluster-22447.51803
GO:0042205	chlorinated hydrocarbon catabolic process	biological_process	0.10652	0.89014	2	1642	15	49179	1	Cluster-22447.67287	1	Cluster-22447.50791
GO:0042206	halogenated hydrocarbon catabolic process	biological_process	0.10652	0.89014	2	1642	15	49179	1	Cluster-22447.67287	1	Cluster-22447.50791
GO:0031347	regulation of defense response	biological_process	0.1066	0.89014	4	1642	55	49179	4	Cluster-22447.12086,Cluster-22447.5927,Cluster-22447.42364,Cluster-22447.6886	0
GO:0006448	regulation of translational elongation	biological_process	0.10743	0.89562	4	1642	55	49179	2	Cluster-22447.91530,Cluster-22447.93094	2	Cluster-22447.46988,Cluster-22447.51731
GO:0031640	killing of cells of other organism	biological_process	0.109	0.89588	3	1642	39	49179	3	Cluster-22447.60704,Cluster-22447.60705,Cluster-22447.61240	0
GO:0044364	disruption of cells of other organism	biological_process	0.109	0.89588	3	1642	39	49179	3	Cluster-22447.60705,Cluster-22447.60704,Cluster-22447.61240	0
GO:0051715	cytolysis in other organism	biological_process	0.109	0.89588	3	1642	39	49179	3	Cluster-22447.61240,Cluster-22447.60704,Cluster-22447.60705	0
GO:0050840	extracellular matrix binding	molecular_function	0.10769	0.89588	2	1642	20	49179	2	Cluster-22447.19829,Cluster-22447.12063	0
GO:0000287	magnesium ion binding	molecular_function	0.10799	0.89588	15	1642	313	49179	14	Cluster-22447.12821,Cluster-22447.10516,Cluster-22447.88996,Cluster-22447.28456,Cluster-22447.88791,Cluster-22447.11177,Cluster-22447.12823,Cluster-22447.28455,Cluster-22447.82165,Cluster-22447.18443,Cluster-22447.90589,Cluster-22447.88366,Cluster-22447.12125,Cluster-22447.91530	1	Cluster-22447.50887
GO:0016841	ammonia-lyase activity	molecular_function	0.10846	0.89588	1	1642	4	49179	1	Cluster-22447.64002	0
GO:0035257	nuclear hormone receptor binding	molecular_function	0.10861	0.89588	2	1642	14	49179	2	Cluster-22447.11077,Cluster-22447.89319	0
GO:0051427	hormone receptor binding	molecular_function	0.10861	0.89588	2	1642	14	49179	2	Cluster-22447.89319,Cluster-22447.11077	0
GO:0042302	structural constituent of cuticle	molecular_function	0.10902	0.89588	3	1642	42	49179	0		3	Cluster-22447.51347,Cluster-22447.59454,Cluster-22447.51397
GO:0006827	high-affinity iron ion transmembrane transport	biological_process	0.10951	0.89709	1	1642	4	49179	1	Cluster-22447.89526	0
GO:0033573	high-affinity iron permease complex	cellular_component	0.10951	0.89709	1	1642	4	49179	1	Cluster-22447.89526	0
GO:0034069	aminoglycoside N-acetyltransferase activity	molecular_function	0.11005	0.89862	1	1642	4	49179	1	Cluster-22447.84123	0
GO:0046353	aminoglycoside 3-N-acetyltransferase activity	molecular_function	0.11005	0.89862	1	1642	4	49179	1	Cluster-22447.84123	0
GO:0004852	uroporphyrinogen-III synthase activity	molecular_function	0.1111	0.90582	2	1642	16	49179	2	Cluster-22447.8998,Cluster-22447.23254	0
GO:0006753	nucleoside phosphate metabolic process	biological_process	0.11142	0.90701	62	1642	1545	49179	34	Cluster-22447.16033,Cluster-22447.9664,Cluster-22447.55565,Cluster-22447.11716,Cluster-22447.30583,Cluster-9339.0,Cluster-22447.15507,Cluster-22447.61656,Cluster-22447.19326,Cluster-22447.11754,Cluster-22447.30584,Cluster-22447.28054,Cluster-22447.10516,Cluster-22447.79484,Cluster-22447.61658,Cluster-22447.44008,Cluster-22447.26874,Cluster-22447.28051,Cluster-22439.1,Cluster-22447.28053,Cluster-2…	28	Cluster-22447.51535,Cluster-22447.49690,Cluster-22447.47957,Cluster-22447.49700,Cluster-22447.50887,Cluster-22447.51803,Cluster-22447.52471,Cluster-22447.54520,Cluster-22447.51690,Cluster-22447.51988,Cluster-22447.76786,Cluster-22447.61416,Cluster-22447.54735,Cluster-22447.58461,Cluster-22447.53177,Cluster-22447.49949,Cluster-22447.53178,Cluster-22447.48373,Cluster-22447.56553,Cluster-22447.53920…
GO:0006414	translational elongation	biological_process	0.11177	0.90842	4	1642	57	49179	2	Cluster-22447.91530,Cluster-22447.93094	2	Cluster-22447.51731,Cluster-22447.46988
GO:0006760	folic acid-containing compound metabolic process	biological_process	0.11316	0.91824	9	1642	159	49179	4	Cluster-22447.73115,Cluster-22447.11077,Cluster-22447.83369,Cluster-22447.89319	5	Cluster-22447.52603,Cluster-22447.47069,Cluster-22447.45633,Cluster-22447.45635,Cluster-22447.51150
GO:0006595	polyamine metabolic process	biological_process	0.11379	0.91903	2	1642	18	49179	2	Cluster-22447.59075,Cluster-22447.55060	0
GO:0006596	polyamine biosynthetic process	biological_process	0.11379	0.91903	2	1642	18	49179	2	Cluster-22447.55060,Cluster-22447.59075	0
GO:0004618	phosphoglycerate kinase activity	molecular_function	0.11365	0.91903	2	1642	17	49179	0		2	Cluster-22447.51618,Cluster-22447.51690
GO:0008746	NAD(P)+ transhydrogenase activity	molecular_function	0.11522	0.92614	1	1642	3	49179	1	Cluster-22447.9664	0
GO:0008750	NAD(P)+ transhydrogenase (AB-specific) activity	molecular_function	0.11522	0.92614	1	1642	3	49179	1	Cluster-22447.9664	0
GO:0016652	oxidoreductase activity, acting on NAD(P)H, NAD(P) as acceptor	molecular_function	0.11522	0.92614	1	1642	3	49179	1	Cluster-22447.9664	0
GO:0004175	endopeptidase activity	molecular_function	0.11539	0.92614	54	1642	1309	49179	34	Cluster-22447.73670,Cluster-22447.12153,Cluster-22447.77820,Cluster-22447.9962,Cluster-22447.56559,Cluster-22447.63258,Cluster-22447.65015,Cluster-22447.10768,Cluster-22447.89214,Cluster-22447.70997,Cluster-22447.10769,Cluster-22447.88374,Cluster-22447.38382,Cluster-22447.64001,Cluster-22447.48812,Cluster-22447.89195,Cluster-19681.0,Cluster-22447.6602,Cluster-22447.89768,Cluster-22447.63655,Clust…	20	Cluster-22447.55911,Cluster-22447.48035,Cluster-22447.51944,Cluster-22447.49115,Cluster-22447.51517,Cluster-22447.68473,Cluster-22447.52874,Cluster-22447.51832,Cluster-22447.50192,Cluster-22447.53501,Cluster-22447.59741,Cluster-22447.50321,Cluster-22447.59131,Cluster-22447.40350,Cluster-22447.49116,Cluster-22447.48284,Cluster-22447.51603,Cluster-22447.62816,Cluster-22447.55130,Cluster-22447.50887
GO:0006107	oxaloacetate metabolic process	biological_process	0.11617	0.92669	1	1642	3	49179	1	Cluster-22447.71092	0
GO:0004069	L-aspartate:2-oxoglutarate aminotransferase activity	molecular_function	0.11617	0.92669	1	1642	3	49179	1	Cluster-22447.71092	0
GO:0070546	L-phenylalanine aminotransferase activity	molecular_function	0.11617	0.92669	1	1642	3	49179	1	Cluster-22447.71092	0
GO:0080130	L-phenylalanine:2-oxoglutarate aminotransferase activity	molecular_function	0.11617	0.92669	1	1642	3	49179	1	Cluster-22447.71092	0
GO:0000746	conjugation	biological_process	0.11693	0.92724	4	1642	55	49179	2	Cluster-22447.10924,Cluster-22447.63237	2	Cluster-22447.51699,Cluster-22447.52764
GO:0035999	tetrahydrofolate interconversion	biological_process	0.11707	0.92724	1	1642	3	49179	0		1	Cluster-22447.52603
GO:0045226	extracellular polysaccharide biosynthetic process	biological_process	0.11786	0.92724	1	1642	4	49179	1	Cluster-22447.92189	0
GO:0045227	capsule polysaccharide biosynthetic process	biological_process	0.11786	0.92724	1	1642	4	49179	1	Cluster-22447.92189	0
GO:0045230	capsule organization	biological_process	0.11786	0.92724	1	1642	4	49179	1	Cluster-22447.92189	0
GO:0046379	extracellular polysaccharide metabolic process	biological_process	0.11786	0.92724	1	1642	4	49179	1	Cluster-22447.92189	0
GO:0004358	glutamate N-acetyltransferase activity	molecular_function	0.11675	0.92724	1	1642	3	49179	0		1	Cluster-22447.56334
GO:0004372	glycine hydroxymethyltransferase activity	molecular_function	0.11707	0.92724	1	1642	3	49179	0		1	Cluster-22447.52603
GO:0005234	extracellular-glutamate-gated ion channel activity	molecular_function	0.11771	0.92724	3	1642	30	49179	3	Cluster-22447.92894,Cluster-22447.52855,Cluster-22447.92895	0
GO:0032101	regulation of response to external stimulus	biological_process	0.11856	0.93067	4	1642	57	49179	4	Cluster-22447.12086,Cluster-22447.42364,Cluster-22447.5927,Cluster-22447.6886	0
GO:0048589	developmental growth	biological_process	0.11871	0.93067	2	1642	19	49179	1	Cluster-22447.6696	1	Cluster-22447.47069
GO:0007267	cell-cell signaling	biological_process	0.11917	0.93067	6	1642	98	49179	4	Cluster-22447.92894,Cluster-22447.91597,Cluster-22447.52855,Cluster-22447.92895	2	Cluster-22447.50528,Cluster-22447.50877
GO:0009698	phenylpropanoid metabolic process	biological_process	0.11919	0.93067	1	1642	4	49179	1	Cluster-22447.64002	0
GO:0009699	phenylpropanoid biosynthetic process	biological_process	0.11919	0.93067	1	1642	4	49179	1	Cluster-22447.64002	0
GO:1902911	protein kinase complex	cellular_component	0.12064	0.94057	9	1642	167	49179	8	Cluster-22447.16033,Cluster-22447.39284,Cluster-22447.64076,Cluster-22447.67923,Cluster-22447.72361,Cluster-22447.86623,Cluster-22447.92060,Cluster-22447.54782	1	Cluster-22447.54694
GO:0034637	cellular carbohydrate biosynthetic process	biological_process	0.12084	0.94072	15	1642	294	49179	10	Cluster-22447.60705,Cluster-22447.10638,Cluster-22447.94346,Cluster-22447.89214,Cluster-22447.53218,Cluster-22447.76627,Cluster-22447.60704,Cluster-22447.31690,Cluster-22447.92189,Cluster-22447.38382	5	Cluster-22447.52219,Cluster-22447.51457,Cluster-22447.49545,Cluster-22447.50439,Cluster-22447.49066
GO:0000413	protein peptidyl-prolyl isomerization	biological_process	0.12195	0.94369	5	1642	73	49179	0		5	Cluster-22447.41539,Cluster-22447.50036,Cluster-22447.50035,Cluster-22447.47955,Cluster-22447.59454
GO:0005133	interferon-gamma receptor binding	molecular_function	0.12176	0.94369	1	1642	4	49179	1	Cluster-22447.46889	0
GO:0003755	peptidyl-prolyl cis-trans isomerase activity	molecular_function	0.12195	0.94369	5	1642	73	49179	0		5	Cluster-22447.41539,Cluster-22447.59454,Cluster-22447.50036,Cluster-22447.50035,Cluster-22447.47955
GO:0016859	cis-trans isomerase activity	molecular_function	0.12195	0.94369	5	1642	73	49179	0		5	Cluster-22447.59454,Cluster-22447.50035,Cluster-22447.50036,Cluster-22447.47955,Cluster-22447.41539
GO:0043603	cellular amide metabolic process	biological_process	0.12285	0.94917	87	1642	2262	49179	32	Cluster-22447.83369,Cluster-22447.89838,Cluster-22447.53507,Cluster-22447.86732,Cluster-22447.91915,Cluster-22447.54644,Cluster-22447.9664,Cluster-22447.89768,Cluster-22447.54971,Cluster-22447.10417,Cluster-22447.25893,Cluster-22447.57778,Cluster-22447.83824,Cluster-22447.93094,Cluster-22447.51959,Cluster-22447.77667,Cluster-22447.91530,Cluster-22447.12055,Cluster-22447.85216,Cluster-22447.64336,…	55	Cluster-22447.45633,Cluster-22447.63674,Cluster-22447.51150,Cluster-22447.52455,Cluster-22447.50333,Cluster-22447.54456,Cluster-22447.47130,Cluster-22447.49031,Cluster-22447.49833,Cluster-22447.50530,Cluster-22447.47108,Cluster-22447.52219,Cluster-22447.51155,Cluster-22447.50215,Cluster-22447.52329,Cluster-22447.39557,Cluster-22447.51119,Cluster-22447.45635,Cluster-22447.51475,Cluster-22447.48373…
GO:0006560	proline metabolic process	biological_process	0.12303	0.94917	7	1642	112	49179	6	Cluster-22447.77667,Cluster-22447.55060,Cluster-22447.54971,Cluster-22447.88715,Cluster-22447.71092,Cluster-22447.59075	1	Cluster-22447.54660
GO:0042626	ATPase activity, coupled to transmembrane movement of substances	molecular_function	0.12571	0.96696	13	1642	246	49179	12	Cluster-22447.71021,Cluster-22447.49255,Cluster-22447.5275,Cluster-22447.52041,Cluster-22447.79564,Cluster-22447.37941,Cluster-22447.56015,Cluster-22447.88307,Cluster-22447.90467,Cluster-22447.37802,Cluster-22447.54408,Cluster-22447.41456	1	Cluster-22447.47065
GO:0043492	ATPase activity, coupled to movement of substances	molecular_function	0.12571	0.96696	13	1642	246	49179	12	Cluster-22447.37802,Cluster-22447.54408,Cluster-22447.41456,Cluster-22447.52041,Cluster-22447.79564,Cluster-22447.37941,Cluster-22447.56015,Cluster-22447.88307,Cluster-22447.90467,Cluster-22447.49255,Cluster-22447.5275,Cluster-22447.71021	1	Cluster-22447.47065
GO:0042430	indole-containing compound metabolic process	biological_process	0.12785	0.98047	15	1642	313	49179	12	Cluster-22447.30585,Cluster-22447.61658,Cluster-22447.65646,Cluster-22447.57021,Cluster-22447.11424,Cluster-22447.30584,Cluster-22447.71092,Cluster-22447.30583,Cluster-22447.87968,Cluster-22447.10193,Cluster-22447.61656,Cluster-22447.10594	3	Cluster-22447.47055,Cluster-22447.50887,Cluster-22447.48373
GO:0016682	oxidoreductase activity, acting on diphenols and related substances as donors, oxygen as acceptor	molecular_function	0.1277	0.98047	3	1642	39	49179	3	Cluster-22447.9194,Cluster-22447.11879,Cluster-22447.53892	0
GO:0005992	trehalose biosynthetic process	biological_process	0.12931	0.99024	6	1642	93	49179	5	Cluster-22447.53218,Cluster-22447.31690,Cluster-22447.76627,Cluster-22447.60705,Cluster-22447.60704	1	Cluster-22447.51457
GO:0046417	chorismate metabolic process	biological_process	0.12955	0.99062	1	1642	4	49179	1	Cluster-22447.50128	0
GO:0019385	methanogenesis, from acetate	biological_process	0.13023	0.99433	1	1642	4	49179	1	Cluster-22447.90589	0
GO:0009110	vitamin biosynthetic process	biological_process	0.13065	0.99458	21	1642	448	49179	12	Cluster-22447.57021,Cluster-22447.18384,Cluster-22447.7795,Cluster-22447.89838,Cluster-22447.83369,Cluster-22447.11691,Cluster-22447.12342,Cluster-22447.11632,Cluster-22447.18382,Cluster-22447.39142,Cluster-22447.89319,Cluster-22447.11077	9	Cluster-22447.62069,Cluster-22447.45635,Cluster-22447.51150,Cluster-22447.76786,Cluster-22447.45633,Cluster-22447.49878,Cluster-22447.52219,Cluster-22447.47069,Cluster-22447.48373
GO:0042364	water-soluble vitamin biosynthetic process	biological_process	0.13065	0.99458	21	1642	448	49179	12	Cluster-22447.11632,Cluster-22447.18382,Cluster-22447.39142,Cluster-22447.89319,Cluster-22447.11077,Cluster-22447.57021,Cluster-22447.18384,Cluster-22447.89838,Cluster-22447.7795,Cluster-22447.83369,Cluster-22447.11691,Cluster-22447.12342	9	Cluster-22447.47069,Cluster-22447.52219,Cluster-22447.48373,Cluster-22447.62069,Cluster-22447.51150,Cluster-22447.45635,Cluster-22447.49878,Cluster-22447.45633,Cluster-22447.76786
GO:0030472	mitotic spindle organization in nucleus	biological_process	0.13095	0.99545	2	1642	17	49179	2	Cluster-22447.91835,Cluster-22447.91834	0
GO:0032509	endosome transport via multivesicular body sorting pathway	biological_process	0.13163	0.99621	1	1642	4	49179	1	Cluster-22447.93288	0
GO:0000813	ESCRT I complex	cellular_component	0.13163	0.99621	1	1642	4	49179	1	Cluster-22447.93288	0
GO:0036452	ESCRT complex	cellular_component	0.13163	0.99621	1	1642	4	49179	1	Cluster-22447.93288	0
GO:0005231	excitatory extracellular ligand-gated ion channel activity	molecular_function	0.13199	0.99744	3	1642	32	49179	3	Cluster-22447.52855,Cluster-22447.92895,Cluster-22447.92894	0
GO:0018208	peptidyl-proline modification	biological_process	0.13367	1	5	1642	75	49179	0		5	Cluster-22447.50035,Cluster-22447.50036,Cluster-22447.47955,Cluster-22447.59454,Cluster-22447.41539
GO:0052652	cyclic purine nucleotide metabolic process	biological_process	0.13578	1	2	1642	19	49179	2	Cluster-22447.64076,Cluster-22447.16033	0
GO:0009312	oligosaccharide biosynthetic process	biological_process	0.13631	1	11	1642	211	49179	7	Cluster-22447.31690,Cluster-22447.60704,Cluster-22447.76627,Cluster-22447.60705,Cluster-22447.12055,Cluster-22447.53218,Cluster-22447.3880	4	Cluster-22447.63674,Cluster-22447.55095,Cluster-22447.51457,Cluster-22447.54458
GO:0044249	cellular biosynthetic process	biological_process	0.13653	1	384	1642	10636	49179	278	Cluster-22447.30543,Cluster-22447.9299,Cluster-22447.61627,Cluster-22447.47687,Cluster-22447.90589,Cluster-22447.90758,Cluster-22447.60704,Cluster-22447.52721,Cluster-22447.32508,Cluster-22447.79836,Cluster-22447.46345,Cluster-5922.0,Cluster-22447.69872,Cluster-22447.12950,Cluster-22447.90472,Cluster-22447.70493,Cluster-22447.65015,Cluster-22447.8350,Cluster-22447.12342,Cluster-22447.54971,Cluste…	106	Cluster-22447.48373,Cluster-22447.51502,Cluster-22447.42556,Cluster-22447.54666,Cluster-22447.56334,Cluster-22447.51150,Cluster-22447.48752,Cluster-22447.43801,Cluster-22447.50657,Cluster-22447.51406,Cluster-22447.51761,Cluster-22447.50582,Cluster-22447.62069,Cluster-22447.51374,Cluster-22447.48189,Cluster-22447.49872,Cluster-22447.51832,Cluster-22447.52729,Cluster-22447.52831,Cluster-22447.51010…
GO:0006275	regulation of DNA replication	biological_process	0.13682	1	3	1642	37	49179	3	Cluster-22447.10737,Cluster-22447.10736,Cluster-22447.29093	0
GO:0097164	ammonium ion metabolic process	biological_process	0.13748	1	2	1642	21	49179	2	Cluster-22447.59075,Cluster-22447.55060	0
GO:0045333	cellular respiration	biological_process	0.14257	1	23	1642	501	49179	12	Cluster-22447.79836,Cluster-22447.89319,Cluster-22447.10237,Cluster-22447.51959,Cluster-22447.11077,Cluster-22447.79831,Cluster-22447.90589,Cluster-22439.1,Cluster-22447.83369,Cluster-22447.55750,Cluster-22447.19326,Cluster-22447.45107	11	Cluster-22447.51849,Cluster-22447.61416,Cluster-22447.51155,Cluster-22447.47069,Cluster-22447.54520,Cluster-22447.52831,Cluster-22447.51010,Cluster-22447.62069,Cluster-22447.52471,Cluster-22447.48963,Cluster-22447.52094
GO:0045132	meiotic chromosome segregation	biological_process	0.14286	1	3	1642	40	49179	3	Cluster-22447.19756,Cluster-22447.71371,Cluster-22447.19758	0
GO:0043900	regulation of multi-organism process	biological_process	0.14396	1	6	1642	108	49179	6	Cluster-22447.42364,Cluster-22447.5927,Cluster-22447.12086,Cluster-22447.6602,Cluster-22447.84683,Cluster-22447.6886	0
GO:0009725	response to hormone	biological_process	0.14467	1	10	1642	222	49179	9	Cluster-22447.67342,Cluster-22447.76965,Cluster-22447.18880,Cluster-22447.70776,Cluster-22447.90705,Cluster-450.1,Cluster-22447.10516,Cluster-22447.11161,Cluster-22447.18877	1	Cluster-22447.61020
GO:0001906	cell killing	biological_process	0.14486	1	3	1642	43	49179	3	Cluster-22447.61240,Cluster-22447.60705,Cluster-22447.60704	0
GO:0005991	trehalose metabolic process	biological_process	0.14493	1	6	1642	96	49179	5	Cluster-22447.53218,Cluster-22447.76627,Cluster-22447.60705,Cluster-22447.60704,Cluster-22447.31690	1	Cluster-22447.51457
GO:0007052	mitotic spindle organization	biological_process	0.14503	1	2	1642	18	49179	2	Cluster-22447.91834,Cluster-22447.91835	0
GO:0043604	amide biosynthetic process	biological_process	0.14603	1	78	1642	2039	49179	26	Cluster-22447.67883,Cluster-22447.64337,Cluster-22447.11077,Cluster-22447.10961,Cluster-22447.64338,Cluster-22447.39142,Cluster-22447.57950,Cluster-22447.34976,Cluster-22447.89319,Cluster-22447.64336,Cluster-22447.12055,Cluster-22447.85216,Cluster-22447.91530,Cluster-22447.77667,Cluster-22447.93094,Cluster-22447.51959,Cluster-22447.83824,Cluster-22447.25893,Cluster-22447.54971,Cluster-22447.10417…	52	Cluster-22447.43801,Cluster-22447.47069,Cluster-22447.52856,Cluster-22447.51849,Cluster-22447.51406,Cluster-22447.43129,Cluster-22447.50582,Cluster-22447.62069,Cluster-22447.51731,Cluster-22447.46988,Cluster-22447.51079,Cluster-22447.51374,Cluster-22447.49979,Cluster-22447.54317,Cluster-22447.48189,Cluster-22447.48489,Cluster-22447.51832,Cluster-22447.48935,Cluster-22447.49199,Cluster-22447.54660…
GO:0008643	carbohydrate transport	biological_process	0.14726	1	10	1642	192	49179	6	Cluster-22447.90800,Cluster-22447.41456,Cluster-22447.63237,Cluster-22447.89186,Cluster-22447.56685,Cluster-22447.89189	4	Cluster-22447.44568,Cluster-22447.48888,Cluster-22447.52465,Cluster-22447.50641
GO:0044763	single-organism cellular process	biological_process	0.14751	1	558	1642	15501	49179	420	Cluster-22447.90472,Cluster-22447.10874,Cluster-5922.0,Cluster-22447.27522,Cluster-22447.67343,Cluster-22447.54971,Cluster-22447.90589,Cluster-22447.12269,Cluster-22447.54684,Cluster-22447.46345,Cluster-22447.14084,Cluster-22447.11717,Cluster-22447.53830,Cluster-22447.33771,Cluster-22447.47845,Cluster-22447.23254,Cluster-22447.52583,Cluster-22447.10928,Cluster-22447.54408,Cluster-22447.53351,Clus…	138	Cluster-22447.51502,Cluster-22447.51834,Cluster-22447.48373,Cluster-22447.47957,Cluster-22447.37650,Cluster-22447.52141,Cluster-22447.54081,Cluster-22447.50657,Cluster-22447.44673,Cluster-22447.74828,Cluster-22447.41748,Cluster-22447.52831,Cluster-22447.51718,Cluster-22447.53920,Cluster-22447.51397,Cluster-22447.51119,Cluster-22447.43966,Cluster-22447.54458,Cluster-22447.54128,Cluster-22447.50333…
GO:0044003	modification by symbiont of host morphology or physiology	biological_process	0.14811	1	11	1642	212	49179	9	Cluster-22447.60704,Cluster-645.0,Cluster-22447.42798,Cluster-22447.90223,Cluster-22447.41456,Cluster-22447.60705,Cluster-22447.81301,Cluster-22447.61240,Cluster-22447.42797	2	Cluster-22447.50887,Cluster-22447.56748
GO:0051817	modification of morphology or physiology of other organism involved in symbiotic interaction	biological_process	0.15058	1	11	1642	214	49179	9	Cluster-22447.61240,Cluster-22447.42797,Cluster-22447.60705,Cluster-22447.81301,Cluster-22447.41456,Cluster-22447.90223,Cluster-645.0,Cluster-22447.60704,Cluster-22447.42798	2	Cluster-22447.56748,Cluster-22447.50887
GO:0006023	aminoglycan biosynthetic process	biological_process	0.15306	1	7	1642	133	49179	5	Cluster-22447.36332,Cluster-22447.73246,Cluster-22447.43405,Cluster-22447.80344,Cluster-22447.46345	2	Cluster-22447.51793,Cluster-22447.57071
GO:0006384	transcription initiation from RNA polymerase III promoter	biological_process	0.15851	1	1	1642	6	49179	1	Cluster-22447.19756	0
GO:0051188	cofactor biosynthetic process	biological_process	0.15864	1	34	1642	798	49179	21	Cluster-22447.87968,Cluster-22447.11077,Cluster-22447.75228,Cluster-22447.18382,Cluster-22447.8998,Cluster-22447.53892,Cluster-22439.1,Cluster-22447.8350,Cluster-22447.57778,Cluster-22447.30585,Cluster-22447.57021,Cluster-22447.52469,Cluster-22447.18384,Cluster-22447.89319,Cluster-22447.30583,Cluster-22447.56753,Cluster-22447.55565,Cluster-22447.39142,Cluster-22447.83369,Cluster-22447.23254,Clust…	13	Cluster-22447.42358,Cluster-22447.48373,Cluster-22447.51290,Cluster-22447.47069,Cluster-22447.45635,Cluster-22447.62069,Cluster-22447.49872,Cluster-22447.68473,Cluster-22447.42556,Cluster-22447.52219,Cluster-22447.51150,Cluster-22447.76786,Cluster-22447.45633
GO:0045786	negative regulation of cell cycle	biological_process	0.15895	1	6	1642	104	49179	6	Cluster-22447.90090,Cluster-22447.37633,Cluster-22447.51231,Cluster-22447.9081,Cluster-22447.90088,Cluster-22447.90089	0
GO:0015947	methane metabolic process	biological_process	0.15976	1	5	1642	85	49179	4	Cluster-22447.90589,Cluster-22447.89319,Cluster-22447.83369,Cluster-22447.11077	1	Cluster-22447.47069
GO:0043446	cellular alkane metabolic process	biological_process	0.15976	1	5	1642	85	49179	4	Cluster-22447.11077,Cluster-22447.83369,Cluster-22447.89319,Cluster-22447.90589	1	Cluster-22447.47069
GO:0046351	disaccharide biosynthetic process	biological_process	0.16026	1	6	1642	100	49179	5	Cluster-22447.31690,Cluster-22447.76627,Cluster-22447.60704,Cluster-22447.60705,Cluster-22447.53218	1	Cluster-22447.51457
GO:0002682	regulation of immune system process	biological_process	0.16104	1	6	1642	109	49179	5	Cluster-22447.5927,Cluster-22447.42364,Cluster-22447.12086,Cluster-22447.88478,Cluster-22447.6886	1	Cluster-22447.51397
GO:0010951	negative regulation of endopeptidase activity	biological_process	0.16646	1	1	1642	6	49179	1	Cluster-22447.27734	0
GO:0042967	acyl-carrier-protein biosynthetic process	biological_process	0.16798	1	18	1642	397	49179	13	Cluster-22447.67344,Cluster-22447.9154,Cluster-22447.11879,Cluster-22447.9447,Cluster-22447.8981,Cluster-22447.50992,Cluster-22447.84123,Cluster-22447.67343,Cluster-22447.93095,Cluster-22447.11600,Cluster-7678.1,Cluster-22447.6828,Cluster-22447.42797	5	Cluster-22447.54847,Cluster-22447.63305,Cluster-22447.52150,Cluster-22447.48752,Cluster-22447.56334
GO:0042173	regulation of sporulation resulting in formation of a cellular spore	biological_process	0.16802	1	1	1642	7	49179	1	Cluster-22447.11084	0
GO:0043937	regulation of sporulation	biological_process	0.16802	1	1	1642	7	49179	1	Cluster-22447.11084	0
GO:0006625	protein targeting to peroxisome	biological_process	0.16905	1	2	1642	21	49179	2	Cluster-22447.15507,Cluster-22447.29368	0
GO:0043574	peroxisomal transport	biological_process	0.16905	1	2	1642	21	49179	2	Cluster-22447.29368,Cluster-22447.15507	0
GO:0072662	protein localization to peroxisome	biological_process	0.16905	1	2	1642	21	49179	2	Cluster-22447.29368,Cluster-22447.15507	0
GO:0072663	establishment of protein localization to peroxisome	biological_process	0.16905	1	2	1642	21	49179	2	Cluster-22447.29368,Cluster-22447.15507	0
GO:0030259	lipid glycosylation	biological_process	0.17013	1	3	1642	39	49179	2	Cluster-22447.88824,Cluster-22447.11717	1	Cluster-22447.51223
GO:0018144	RNA-protein covalent cross-linking	biological_process	0.17188	1	1	1642	5	49179	0		1	Cluster-22447.51987
GO:0042196	chlorinated hydrocarbon metabolic process	biological_process	0.17209	1	6	1642	102	49179	3	Cluster-22447.88918,Cluster-22447.5465,Cluster-22447.67287	3	Cluster-22447.51284,Cluster-22447.51584,Cluster-22447.50791
GO:0042197	halogenated hydrocarbon metabolic process	biological_process	0.17209	1	6	1642	102	49179	3	Cluster-22447.88918,Cluster-22447.5465,Cluster-22447.67287	3	Cluster-22447.51584,Cluster-22447.51284,Cluster-22447.50791
GO:0060429	epithelium development	biological_process	0.173	1	3	1642	41	49179	3	Cluster-22447.84683,Cluster-22447.39284,Cluster-22447.84682	0
GO:0035821	modification of morphology or physiology of other organism	biological_process	0.17363	1	11	1642	222	49179	9	Cluster-22447.61240,Cluster-22447.42797,Cluster-22447.60705,Cluster-22447.81301,Cluster-22447.90223,Cluster-22447.41456,Cluster-22447.42798,Cluster-645.0,Cluster-22447.60704	2	Cluster-22447.56748,Cluster-22447.50887
GO:0009719	response to endogenous stimulus	biological_process	0.17898	1	10	1642	231	49179	9	Cluster-450.1,Cluster-22447.90705,Cluster-22447.18877,Cluster-22447.10516,Cluster-22447.11161,Cluster-22447.67342,Cluster-22447.18880,Cluster-22447.70776,Cluster-22447.76965	1	Cluster-22447.61020
GO:0009415	response to water	biological_process	0.17988	1	2	1642	24	49179	2	Cluster-22447.26707,Cluster-22447.16956	0
GO:0015694	mercury ion transport	biological_process	0.18436	1	2	1642	24	49179	2	Cluster-22447.13683,Cluster-22447.82909	0
GO:0046689	response to mercury ion	biological_process	0.18436	1	2	1642	24	49179	2	Cluster-22447.13683,Cluster-22447.82909	0
GO:0050787	detoxification of mercury ion	biological_process	0.18436	1	2	1642	24	49179	2	Cluster-22447.13683,Cluster-22447.82909	0
GO:0006526	arginine biosynthetic process	biological_process	0.1865	1	1	1642	5	49179	0		1	Cluster-22447.56334
GO:0031554	regulation of DNA-templated transcription, termination	biological_process	0.18865	1	2	1642	24	49179	2	Cluster-22447.12334,Cluster-22447.9675	0
GO:0006031	chitin biosynthetic process	biological_process	0.19045	1	1	1642	7	49179	1	Cluster-22447.80344	0
GO:0046349	amino sugar biosynthetic process	biological_process	0.19045	1	1	1642	7	49179	1	Cluster-22447.80344	0
GO:1901073	glucosamine-containing compound biosynthetic process	biological_process	0.19045	1	1	1642	7	49179	1	Cluster-22447.80344	0
GO:0051478	mannosylglycerate metabolic process	biological_process	0.1907	1	1	1642	6	49179	0		1	Cluster-22447.49066
GO:0051479	mannosylglycerate biosynthetic process	biological_process	0.1907	1	1	1642	6	49179	0		1	Cluster-22447.49066
GO:0009150	purine ribonucleotide metabolic process	biological_process	0.19764	1	41	1642	1072	49179	19	Cluster-22447.13982,Cluster-22447.58377,Cluster-22447.10237,Cluster-22447.28053,Cluster-22439.1,Cluster-22447.28051,Cluster-22447.44008,Cluster-22447.28064,Cluster-22447.27522,Cluster-22447.29368,Cluster-22447.90800,Cluster-22447.64076,Cluster-22447.15507,Cluster-9339.0,Cluster-22447.16033,Cluster-22447.79484,Cluster-22447.10516,Cluster-22447.28054,Cluster-22447.19326	22	Cluster-22447.53178,Cluster-22447.49949,Cluster-22447.53177,Cluster-22447.58461,Cluster-22447.61416,Cluster-22447.54735,Cluster-22447.51072,Cluster-22447.52225,Cluster-22447.51618,Cluster-22447.51978,Cluster-22447.52915,Cluster-22447.62069,Cluster-22447.45767,Cluster-22447.56553,Cluster-22447.49700,Cluster-22447.47957,Cluster-22447.51535,Cluster-22447.51988,Cluster-22447.51690,Cluster-22447.54520…
GO:0007127	meiosis I	biological_process	0.19952	1	4	1642	66	49179	3	Cluster-22447.19758,Cluster-22447.71371,Cluster-22447.19756	1	Cluster-22447.54081
GO:0048523	negative regulation of cellular process	biological_process	0.20179	1	14	1642	318	49179	12	Cluster-22447.37633,Cluster-22447.93586,Cluster-22447.51231,Cluster-22447.9675,Cluster-22447.90088,Cluster-22447.12334,Cluster-22447.90090,Cluster-22447.64036,Cluster-22447.9081,Cluster-22447.27734,Cluster-22447.90089,Cluster-22447.79908	2	Cluster-22447.40446,Cluster-22447.52116
GO:0009733	response to auxin	biological_process	0.20264	1	4	1642	105	49179	3	Cluster-22447.10516,Cluster-22447.11161,Cluster-22447.90705	1	Cluster-22447.61020
GO:0033057	multicellular organismal reproductive behavior	biological_process	0.20406	1	1	1642	8	49179	1	Cluster-22447.88459	0
GO:0045924	regulation of female receptivity	biological_process	0.20406	1	1	1642	8	49179	1	Cluster-22447.88459	0
GO:0046008	regulation of female receptivity, post-mating	biological_process	0.20406	1	1	1642	8	49179	1	Cluster-22447.88459	0
GO:0060180	female mating behavior	biological_process	0.20406	1	1	1642	8	49179	1	Cluster-22447.88459	0
GO:0051346	negative regulation of hydrolase activity	biological_process	0.20423	1	2	1642	23	49179	2	Cluster-22447.27734,Cluster-22447.93586	0
GO:0046487	glyoxylate metabolic process	biological_process	0.20828	1	4	1642	70	49179	1	Cluster-22447.10594	3	Cluster-22447.51598,Cluster-22447.51305,Cluster-22447.51502
GO:0015980	energy derivation by oxidation of organic compounds	biological_process	0.20916	1	23	1642	533	49179	12	Cluster-22447.79831,Cluster-22447.90589,Cluster-22439.1,Cluster-22447.89319,Cluster-22447.79836,Cluster-22447.10237,Cluster-22447.51959,Cluster-22447.11077,Cluster-22447.55750,Cluster-22447.19326,Cluster-22447.45107,Cluster-22447.83369	11	Cluster-22447.61416,Cluster-22447.51155,Cluster-22447.47069,Cluster-22447.51849,Cluster-22447.62069,Cluster-22447.52471,Cluster-22447.48963,Cluster-22447.52094,Cluster-22447.54520,Cluster-22447.52831,Cluster-22447.51010
GO:0070887	cellular response to chemical stimulus	biological_process	0.21165	1	10	1642	207	49179	7	Cluster-22447.67287,Cluster-22447.5465,Cluster-22447.84725,Cluster-22447.88918,Cluster-22447.92189,Cluster-22447.92188,Cluster-22447.41456	3	Cluster-22447.50791,Cluster-22447.51284,Cluster-22447.51584
GO:0045892	negative regulation of transcription, DNA-templated	biological_process	0.21425	1	5	1642	96	49179	3	Cluster-22447.64036,Cluster-22447.9675,Cluster-22447.12334	2	Cluster-22447.40446,Cluster-22447.52116
GO:0051253	negative regulation of RNA metabolic process	biological_process	0.21425	1	5	1642	96	49179	3	Cluster-22447.9675,Cluster-22447.64036,Cluster-22447.12334	2	Cluster-22447.40446,Cluster-22447.52116
GO:1902679	negative regulation of RNA biosynthetic process	biological_process	0.21425	1	5	1642	96	49179	3	Cluster-22447.64036,Cluster-22447.9675,Cluster-22447.12334	2	Cluster-22447.40446,Cluster-22447.52116
GO:1903507	negative regulation of nucleic acid-templated transcription	biological_process	0.21425	1	5	1642	96	49179	3	Cluster-22447.9675,Cluster-22447.64036,Cluster-22447.12334	2	Cluster-22447.52116,Cluster-22447.40446
GO:0006163	purine nucleotide metabolic process	biological_process	0.2167	1	41	1642	1083	49179	19	Cluster-9339.0,Cluster-22447.15507,Cluster-22447.16033,Cluster-22447.28054,Cluster-22447.10516,Cluster-22447.79484,Cluster-22447.19326,Cluster-22447.10237,Cluster-22447.58377,Cluster-22447.13982,Cluster-22447.44008,Cluster-22447.28051,Cluster-22439.1,Cluster-22447.28053,Cluster-22447.90800,Cluster-22447.29368,Cluster-22447.27522,Cluster-22447.28064,Cluster-22447.64076	22	Cluster-22447.49700,Cluster-22447.51535,Cluster-22447.47957,Cluster-22447.54520,Cluster-22447.51690,Cluster-22447.51988,Cluster-22447.50887,Cluster-22447.52471,Cluster-22447.49949,Cluster-22447.53178,Cluster-22447.61416,Cluster-22447.54735,Cluster-22447.58461,Cluster-22447.53177,Cluster-22447.51618,Cluster-22447.52225,Cluster-22447.51072,Cluster-22447.56553,Cluster-22447.62069,Cluster-22447.45767…
GO:0007339	binding of sperm to zona pellucida	biological_process	0.21674	1	1	1642	6	49179	0		1	Cluster-22447.51356
GO:0009988	cell-cell recognition	biological_process	0.21674	1	1	1642	6	49179	0		1	Cluster-22447.51356
GO:0035036	sperm-egg recognition	biological_process	0.21674	1	1	1642	6	49179	0		1	Cluster-22447.51356
GO:0001101	response to acid chemical	biological_process	0.21715	1	3	1642	49	49179	3	Cluster-22447.16956,Cluster-22447.84725,Cluster-22447.26707	0
GO:0046034	ATP metabolic process	biological_process	0.22107	1	35	1642	923	49179	13	Cluster-22439.1,Cluster-22447.44008,Cluster-22447.13982,Cluster-22447.10237,Cluster-22447.58377,Cluster-22447.28064,Cluster-22447.90800,Cluster-22447.29368,Cluster-22447.27522,Cluster-9339.0,Cluster-22447.15507,Cluster-22447.19326,Cluster-22447.79484	22	Cluster-22447.58461,Cluster-22447.53177,Cluster-22447.61416,Cluster-22447.54735,Cluster-22447.49949,Cluster-22447.53178,Cluster-22447.52915,Cluster-22447.51978,Cluster-22447.56553,Cluster-22447.45767,Cluster-22447.62069,Cluster-22447.51072,Cluster-22447.51618,Cluster-22447.52225,Cluster-22447.51535,Cluster-22447.47957,Cluster-22447.49700,Cluster-22447.50887,Cluster-22447.52471,Cluster-22447.51690…
GO:0009271	phage shock	biological_process	0.22225	1	2	1642	32	49179	2	Cluster-22447.9810,Cluster-22447.90956	0
GO:0098586	cellular response to virus	biological_process	0.22225	1	2	1642	32	49179	2	Cluster-22447.9810,Cluster-22447.90956	0
GO:0048869	cellular developmental process	biological_process	0.22323	1	14	1642	330	49179	13	Cluster-22447.32282,Cluster-22447.81718,Cluster-22447.81717,Cluster-22447.57634,Cluster-22447.89801,Cluster-22447.32337,Cluster-22447.49487,Cluster-22447.39284,Cluster-22447.24494,Cluster-22447.13894,Cluster-22447.83716,Cluster-22447.81716,Cluster-22447.11084	1	Cluster-22447.56748
GO:0048309	endoplasmic reticulum inheritance	biological_process	0.22407	1	3	1642	46	49179	3	Cluster-22447.66140,Cluster-22447.65956,Cluster-22447.76240	0
GO:0046058	cAMP metabolic process	biological_process	0.22526	1	2	1642	26	49179	2	Cluster-22447.64076,Cluster-22447.16033	0
GO:0007157	heterophilic cell-cell adhesion via plasma membrane cell adhesion molecules	biological_process	0.22705	1	1	1642	8	49179	0		1	Cluster-22447.62076
GO:0008616	queuosine biosynthetic process	biological_process	0.22712	1	2	1642	24	49179	2	Cluster-22447.89802,Cluster-22447.18970	0
GO:0046116	queuosine metabolic process	biological_process	0.22712	1	2	1642	24	49179	2	Cluster-22447.18970,Cluster-22447.89802	0
GO:0006412	translation	biological_process	0.22808	1	62	1642	1683	49179	18	Cluster-22447.25893,Cluster-22447.54971,Cluster-22447.10417,Cluster-22447.91530,Cluster-22447.77667,Cluster-22447.93094,Cluster-22447.51959,Cluster-22447.10961,Cluster-22447.83824,Cluster-22447.86732,Cluster-22447.12055,Cluster-22447.91915,Cluster-22447.85216,Cluster-22447.89838,Cluster-22447.57950,Cluster-22447.89768,Cluster-22447.54644,Cluster-22447.34976	44	Cluster-22447.51475,Cluster-22447.50582,Cluster-22447.51119,Cluster-22447.39557,Cluster-22447.43801,Cluster-22447.50641,Cluster-22447.43885,Cluster-22447.52856,Cluster-22447.51849,Cluster-22447.51406,Cluster-22447.43129,Cluster-22447.55095,Cluster-22447.54295,Cluster-22447.48935,Cluster-22447.54456,Cluster-22447.49199,Cluster-22447.52455,Cluster-22447.50333,Cluster-22447.49031,Cluster-22447.47130…
GO:0019087	transformation of host cell by virus	biological_process	0.22814	1	5	1642	85	49179	4	Cluster-22447.42797,Cluster-22447.42798,Cluster-645.0,Cluster-22447.81301	1	Cluster-22447.56748
GO:0048308	organelle inheritance	biological_process	0.22834	1	3	1642	47	49179	3	Cluster-22447.76240,Cluster-22447.65956,Cluster-22447.66140	0
GO:0006029	proteoglycan metabolic process	biological_process	0.22936	1	2	1642	27	49179	2	Cluster-22447.46345,Cluster-22447.43405	0
GO:0030166	proteoglycan biosynthetic process	biological_process	0.22936	1	2	1642	27	49179	2	Cluster-22447.46345,Cluster-22447.43405	0
GO:0009712	catechol-containing compound metabolic process	biological_process	0.23002	1	1	1642	7	49179	1	Cluster-22447.67287	0
GO:0018884	carbazole metabolic process	biological_process	0.23002	1	1	1642	7	49179	1	Cluster-22447.67287	0
GO:0018912	1,4-dichlorobenzene metabolic process	biological_process	0.23002	1	1	1642	7	49179	1	Cluster-22447.67287	0
GO:0018948	xylene metabolic process	biological_process	0.23002	1	1	1642	7	49179	1	Cluster-22447.67287	0
GO:0018970	toluene metabolic process	biological_process	0.23002	1	1	1642	7	49179	1	Cluster-22447.67287	0
GO:0019261	1,4-dichlorobenzene catabolic process	biological_process	0.23002	1	1	1642	7	49179	1	Cluster-22447.67287	0
GO:0042184	xylene catabolic process	biological_process	0.23002	1	1	1642	7	49179	1	Cluster-22447.67287	0
GO:0042203	toluene catabolic process	biological_process	0.23002	1	1	1642	7	49179	1	Cluster-22447.67287	0
GO:0046232	carbazole catabolic process	biological_process	0.23002	1	1	1642	7	49179	1	Cluster-22447.67287	0
GO:0072490	toluene-containing compound metabolic process	biological_process	0.23002	1	1	1642	7	49179	1	Cluster-22447.67287	0
GO:0072491	toluene-containing compound catabolic process	biological_process	0.23002	1	1	1642	7	49179	1	Cluster-22447.67287	0
GO:0000270	peptidoglycan metabolic process	biological_process	0.23152	1	5	1642	101	49179	3	Cluster-22447.76977,Cluster-22447.36332,Cluster-22447.26170	2	Cluster-22447.57071,Cluster-22447.51793
GO:0009259	ribonucleotide metabolic process	biological_process	0.23217	1	41	1642	1092	49179	19	Cluster-22447.16033,Cluster-9339.0,Cluster-22447.15507,Cluster-22447.19326,Cluster-22447.79484,Cluster-22447.28054,Cluster-22447.10516,Cluster-22439.1,Cluster-22447.28051,Cluster-22447.28053,Cluster-22447.44008,Cluster-22447.13982,Cluster-22447.58377,Cluster-22447.10237,Cluster-22447.64076,Cluster-22447.28064,Cluster-22447.90800,Cluster-22447.27522,Cluster-22447.29368	22	Cluster-22447.51535,Cluster-22447.47957,Cluster-22447.49700,Cluster-22447.52471,Cluster-22447.50887,Cluster-22447.51988,Cluster-22447.51690,Cluster-22447.54520,Cluster-22447.53177,Cluster-22447.58461,Cluster-22447.61416,Cluster-22447.54735,Cluster-22447.49949,Cluster-22447.53178,Cluster-22447.52915,Cluster-22447.51978,Cluster-22447.56553,Cluster-22447.62069,Cluster-22447.45767,Cluster-22447.51072…
GO:0009126	purine nucleoside monophosphate metabolic process	biological_process	0.23292	1	36	1642	957	49179	14	Cluster-22447.13982,Cluster-22447.10237,Cluster-22447.58377,Cluster-22439.1,Cluster-22447.44008,Cluster-22447.28064,Cluster-22447.90800,Cluster-22447.29368,Cluster-22447.27522,Cluster-9339.0,Cluster-22447.15507,Cluster-22447.79484,Cluster-22447.10516,Cluster-22447.19326	22	Cluster-22447.49949,Cluster-22447.53178,Cluster-22447.58461,Cluster-22447.53177,Cluster-22447.61416,Cluster-22447.54735,Cluster-22447.51072,Cluster-22447.52225,Cluster-22447.51618,Cluster-22447.52915,Cluster-22447.51978,Cluster-22447.56553,Cluster-22447.62069,Cluster-22447.45767,Cluster-22447.49700,Cluster-22447.51535,Cluster-22447.47957,Cluster-22447.51690,Cluster-22447.51988,Cluster-22447.54520…
GO:0009167	purine ribonucleoside monophosphate metabolic process	biological_process	0.23292	1	36	1642	957	49179	14	Cluster-22447.10516,Cluster-22447.79484,Cluster-22447.19326,Cluster-22447.15507,Cluster-9339.0,Cluster-22447.27522,Cluster-22447.29368,Cluster-22447.90800,Cluster-22447.28064,Cluster-22447.58377,Cluster-22447.10237,Cluster-22447.13982,Cluster-22447.44008,Cluster-22439.1	22	Cluster-22447.54520,Cluster-22447.51988,Cluster-22447.51690,Cluster-22447.52471,Cluster-22447.50887,Cluster-22447.49700,Cluster-22447.47957,Cluster-22447.51535,Cluster-22447.52225,Cluster-22447.51618,Cluster-22447.51072,Cluster-22447.45767,Cluster-22447.62069,Cluster-22447.56553,Cluster-22447.51978,Cluster-22447.52915,Cluster-22447.53178,Cluster-22447.49949,Cluster-22447.54735,Cluster-22447.61416…
GO:0072329	monocarboxylic acid catabolic process	biological_process	0.23417	1	2	1642	24	49179	2	Cluster-22447.76645,Cluster-22447.73858	0
GO:0043241	protein complex disassembly	biological_process	0.236	1	6	1642	121	49179	6	Cluster-22447.12055,Cluster-22447.79908,Cluster-22447.9675,Cluster-22447.12334,Cluster-22447.89768,Cluster-22447.89838	0
GO:0043244	regulation of protein complex disassembly	biological_process	0.236	1	6	1642	121	49179	6	Cluster-22447.12334,Cluster-22447.89768,Cluster-22447.89838,Cluster-22447.12055,Cluster-22447.79908,Cluster-22447.9675	0
GO:0009190	cyclic nucleotide biosynthetic process	biological_process	0.23664	1	2	1642	27	49179	2	Cluster-22447.16033,Cluster-22447.64076	0
GO:0098742	cell-cell adhesion via plasma-membrane adhesion molecules	biological_process	0.2417	1	1	1642	9	49179	0		1	Cluster-22447.62076
GO:0008283	cell proliferation	biological_process	0.24249	1	7	1642	149	49179	7	Cluster-22447.9081,Cluster-22447.35420,Cluster-22447.82952,Cluster-22447.90088,Cluster-22447.90089,Cluster-22447.90090,Cluster-22447.10874	0
GO:0006024	glycosaminoglycan biosynthetic process	biological_process	0.24353	1	6	1642	126	49179	4	Cluster-22447.36332,Cluster-22447.43405,Cluster-22447.73246,Cluster-22447.46345	2	Cluster-22447.57071,Cluster-22447.51793
GO:0009119	ribonucleoside metabolic process	biological_process	0.24788	1	43	1642	1154	49179	18	Cluster-22447.58377,Cluster-22447.10237,Cluster-22447.13982,Cluster-22447.44008,Cluster-22439.1,Cluster-22447.28051,Cluster-22447.28053,Cluster-22447.90800,Cluster-22447.27522,Cluster-22447.29368,Cluster-22447.28064,Cluster-9339.0,Cluster-22447.15507,Cluster-22447.18970,Cluster-22447.89802,Cluster-22447.28054,Cluster-22447.79484,Cluster-22447.19326	25	Cluster-22447.55095,Cluster-22447.49949,Cluster-22447.53178,Cluster-22447.61416,Cluster-22447.54735,Cluster-22447.53177,Cluster-22447.58461,Cluster-22447.54458,Cluster-22447.51618,Cluster-22447.52225,Cluster-22447.51072,Cluster-22447.56553,Cluster-22447.45767,Cluster-22447.62069,Cluster-22447.52915,Cluster-22447.51978,Cluster-22447.49700,Cluster-22447.49066,Cluster-22447.51535,Cluster-22447.47957…
GO:0033227	dsRNA transport	biological_process	0.24915	1	1	1642	9	49179	1	Cluster-22447.41456	0
GO:0006063	uronic acid metabolic process	biological_process	0.25067	1	1	1642	7	49179	1	Cluster-22447.73858	0
GO:0006064	glucuronate catabolic process	biological_process	0.25067	1	1	1642	7	49179	1	Cluster-22447.73858	0
GO:0019585	glucuronate metabolic process	biological_process	0.25067	1	1	1642	7	49179	1	Cluster-22447.73858	0
GO:0032984	macromolecular complex disassembly	biological_process	0.25104	1	6	1642	124	49179	6	Cluster-22447.9675,Cluster-22447.12055,Cluster-22447.79908,Cluster-22447.89768,Cluster-22447.89838,Cluster-22447.12334	0
GO:0009396	folic acid-containing compound biosynthetic process	biological_process	0.25287	1	7	1642	145	49179	3	Cluster-22447.89319,Cluster-22447.11077,Cluster-22447.83369	4	Cluster-22447.51150,Cluster-22447.45635,Cluster-22447.45633,Cluster-22447.47069
GO:0007034	vacuolar transport	biological_process	0.25616	1	3	1642	56	49179	3	Cluster-22447.79484,Cluster-22447.38591,Cluster-22447.45398	0
GO:0042742	defense response to bacterium	biological_process	0.25865	1	7	1642	146	49179	6	Cluster-22447.76602,Cluster-22447.35661,Cluster-22447.49400,Cluster-22447.14576,Cluster-22447.12145,Cluster-22447.11971	1	Cluster-22447.54935
GO:0006433	prolyl-tRNA aminoacylation	biological_process	0.25943	1	1	1642	9	49179	1	Cluster-22447.54971	0
GO:0000279	M phase	biological_process	0.26047	1	3	1642	52	49179	3	Cluster-22447.19756,Cluster-22447.71371,Cluster-22447.19758	0
GO:0022403	cell cycle phase	biological_process	0.26047	1	3	1642	52	49179	3	Cluster-22447.19756,Cluster-22447.71371,Cluster-22447.19758	0
GO:0044848	biological phase	biological_process	0.26047	1	3	1642	52	49179	3	Cluster-22447.19758,Cluster-22447.71371,Cluster-22447.19756	0
GO:0009144	purine nucleoside triphosphate metabolic process	biological_process	0.26096	1	35	1642	945	49179	13	Cluster-22447.44008,Cluster-22439.1,Cluster-22447.58377,Cluster-22447.10237,Cluster-22447.13982,Cluster-22447.90800,Cluster-22447.27522,Cluster-22447.29368,Cluster-22447.28064,Cluster-9339.0,Cluster-22447.15507,Cluster-22447.19326,Cluster-22447.79484	22	Cluster-22447.61416,Cluster-22447.54735,Cluster-22447.53177,Cluster-22447.58461,Cluster-22447.49949,Cluster-22447.53178,Cluster-22447.56553,Cluster-22447.62069,Cluster-22447.45767,Cluster-22447.52915,Cluster-22447.51978,Cluster-22447.52225,Cluster-22447.51618,Cluster-22447.51072,Cluster-22447.51535,Cluster-22447.47957,Cluster-22447.49700,Cluster-22447.52471,Cluster-22447.50887,Cluster-22447.54520…
GO:0009199	ribonucleoside triphosphate metabolic process	biological_process	0.26096	1	35	1642	945	49179	13	Cluster-22447.28064,Cluster-22447.90800,Cluster-22447.29368,Cluster-22447.27522,Cluster-22439.1,Cluster-22447.44008,Cluster-22447.13982,Cluster-22447.10237,Cluster-22447.58377,Cluster-22447.19326,Cluster-22447.79484,Cluster-9339.0,Cluster-22447.15507	22	Cluster-22447.52915,Cluster-22447.51978,Cluster-22447.56553,Cluster-22447.62069,Cluster-22447.45767,Cluster-22447.51072,Cluster-22447.51618,Cluster-22447.52225,Cluster-22447.58461,Cluster-22447.53177,Cluster-22447.54735,Cluster-22447.61416,Cluster-22447.49949,Cluster-22447.53178,Cluster-22447.50887,Cluster-22447.52471,Cluster-22447.51690,Cluster-22447.51988,Cluster-22447.54520,Cluster-22447.51535…
GO:0009205	purine ribonucleoside triphosphate metabolic process	biological_process	0.26096	1	35	1642	945	49179	13	Cluster-22447.28064,Cluster-22447.29368,Cluster-22447.27522,Cluster-22447.90800,Cluster-22439.1,Cluster-22447.44008,Cluster-22447.13982,Cluster-22447.10237,Cluster-22447.58377,Cluster-22447.19326,Cluster-22447.79484,Cluster-22447.15507,Cluster-9339.0	22	Cluster-22447.51978,Cluster-22447.52915,Cluster-22447.45767,Cluster-22447.62069,Cluster-22447.56553,Cluster-22447.51072,Cluster-22447.51618,Cluster-22447.52225,Cluster-22447.58461,Cluster-22447.53177,Cluster-22447.54735,Cluster-22447.61416,Cluster-22447.53178,Cluster-22447.49949,Cluster-22447.50887,Cluster-22447.52471,Cluster-22447.51690,Cluster-22447.51988,Cluster-22447.54520,Cluster-22447.47957…
GO:0052547	regulation of peptidase activity	biological_process	0.26117	1	2	1642	26	49179	2	Cluster-22447.93586,Cluster-22447.27734	0
GO:0009617	response to bacterium	biological_process	0.2624	1	7	1642	147	49179	6	Cluster-22447.12145,Cluster-22447.11971,Cluster-22447.49400,Cluster-22447.76602,Cluster-22447.35661,Cluster-22447.14576	1	Cluster-22447.54935
GO:0006012	galactose metabolic process	biological_process	0.26359	1	6	1642	120	49179	3	Cluster-22447.29368,Cluster-22447.15507,Cluster-22447.57222	3	Cluster-22447.40307,Cluster-22447.40308,Cluster-22447.52807
GO:0061687	detoxification of inorganic compound	biological_process	0.26426	1	2	1642	30	49179	2	Cluster-22447.82909,Cluster-22447.13683	0
GO:0098754	detoxification	biological_process	0.26426	1	2	1642	30	49179	2	Cluster-22447.82909,Cluster-22447.13683	0
GO:0009052	pentose-phosphate shunt, non-oxidative branch	biological_process	0.26642	1	1	1642	10	49179	0		1	Cluster-22447.53920
GO:0007126	meiotic nuclear division	biological_process	0.26691	1	4	1642	77	49179	3	Cluster-22447.71371,Cluster-22447.19756,Cluster-22447.19758	1	Cluster-22447.54081
GO:1903046	meiotic cell cycle process	biological_process	0.26691	1	4	1642	77	49179	3	Cluster-22447.19758,Cluster-22447.19756,Cluster-22447.71371	1	Cluster-22447.54081
GO:0018967	tetrachloroethylene metabolic process	biological_process	0.26705	1	1	1642	8	49179	0		1	Cluster-22447.50791
GO:0019337	tetrachloroethylene catabolic process	biological_process	0.26705	1	1	1642	8	49179	0		1	Cluster-22447.50791
GO:0019835	cytolysis	biological_process	0.26904	1	4	1642	83	49179	4	Cluster-22447.60704,Cluster-22447.60705,Cluster-22447.76602,Cluster-22447.61240	0
GO:0006769	nicotinamide metabolic process	biological_process	0.27162	1	3	1642	47	49179	3	Cluster-22447.9664,Cluster-22447.57778,Cluster-22447.55565	0
GO:0009161	ribonucleoside monophosphate metabolic process	biological_process	0.2729	1	36	1642	977	49179	14	Cluster-22447.19326,Cluster-22447.79484,Cluster-22447.10516,Cluster-22447.15507,Cluster-9339.0,Cluster-22447.28064,Cluster-22447.29368,Cluster-22447.27522,Cluster-22447.90800,Cluster-22439.1,Cluster-22447.44008,Cluster-22447.13982,Cluster-22447.10237,Cluster-22447.58377	22	Cluster-22447.50887,Cluster-22447.52471,Cluster-22447.51690,Cluster-22447.51988,Cluster-22447.54520,Cluster-22447.47957,Cluster-22447.51535,Cluster-22447.49700,Cluster-22447.51978,Cluster-22447.52915,Cluster-22447.62069,Cluster-22447.45767,Cluster-22447.56553,Cluster-22447.51072,Cluster-22447.51618,Cluster-22447.52225,Cluster-22447.58461,Cluster-22447.53177,Cluster-22447.54735,Cluster-22447.61416…
GO:0007029	endoplasmic reticulum organization	biological_process	0.2753	1	4	1642	78	49179	4	Cluster-22447.76240,Cluster-22447.65956,Cluster-22447.66140,Cluster-22447.75648	0
GO:0003008	system process	biological_process	0.2754	1	6	1642	133	49179	6	Cluster-22447.53467,Cluster-22447.10123,Cluster-22447.82065,Cluster-22447.82061,Cluster-22447.69872,Cluster-22447.86833	0
GO:0045934	negative regulation of nucleobase-containing compound metabolic process	biological_process	0.27627	1	5	1642	106	49179	3	Cluster-22447.12334,Cluster-22447.64036,Cluster-22447.9675	2	Cluster-22447.52116,Cluster-22447.40446
GO:0043043	peptide biosynthetic process	biological_process	0.27848	1	62	1642	1716	49179	18	Cluster-22447.89838,Cluster-22447.85216,Cluster-22447.91915,Cluster-22447.12055,Cluster-22447.86732,Cluster-22447.34976,Cluster-22447.54644,Cluster-22447.89768,Cluster-22447.57950,Cluster-22447.10417,Cluster-22447.54971,Cluster-22447.25893,Cluster-22447.83824,Cluster-22447.51959,Cluster-22447.93094,Cluster-22447.10961,Cluster-22447.77667,Cluster-22447.91530	44	Cluster-22447.84774,Cluster-22447.50978,Cluster-22447.51010,Cluster-22447.41748,Cluster-22447.52831,Cluster-22447.52729,Cluster-22447.63674,Cluster-22447.53352,Cluster-22447.54660,Cluster-22447.49031,Cluster-22447.47130,Cluster-22447.52455,Cluster-22447.49199,Cluster-22447.50333,Cluster-22447.48935,Cluster-22447.54456,Cluster-22447.51832,Cluster-22447.50530,Cluster-22447.47108,Cluster-22447.49833…
GO:0009141	nucleoside triphosphate metabolic process	biological_process	0.2786	1	35	1642	956	49179	13	Cluster-22447.13982,Cluster-22447.58377,Cluster-22447.10237,Cluster-22439.1,Cluster-22447.44008,Cluster-22447.28064,Cluster-22447.90800,Cluster-22447.27522,Cluster-22447.29368,Cluster-9339.0,Cluster-22447.15507,Cluster-22447.79484,Cluster-22447.19326	22	Cluster-22447.49949,Cluster-22447.53178,Cluster-22447.53177,Cluster-22447.58461,Cluster-22447.61416,Cluster-22447.54735,Cluster-22447.51072,Cluster-22447.51618,Cluster-22447.52225,Cluster-22447.52915,Cluster-22447.51978,Cluster-22447.56553,Cluster-22447.45767,Cluster-22447.62069,Cluster-22447.49700,Cluster-22447.51535,Cluster-22447.47957,Cluster-22447.51988,Cluster-22447.51690,Cluster-22447.54520…
GO:0072521	purine-containing compound metabolic process	biological_process	0.28029	1	70	1642	1873	49179	35	Cluster-22447.79484,Cluster-22447.10516,Cluster-22447.28054,Cluster-9339.0,Cluster-22447.38382,Cluster-22447.16033,Cluster-22447.28064,Cluster-22447.87952,Cluster-22447.90800,Cluster-22447.64076,Cluster-22447.13982,Cluster-22447.43030,Cluster-22447.58377,Cluster-22439.1,Cluster-22447.21838,Cluster-22447.46196,Cluster-22447.49354,Cluster-22447.89838,Cluster-22447.41456,Cluster-22447.82165,Cluster-…	35	Cluster-22447.51010,Cluster-22447.52831,Cluster-22447.51988,Cluster-22447.54520,Cluster-22447.50887,Cluster-22447.49066,Cluster-22447.68473,Cluster-22447.59863,Cluster-22447.52915,Cluster-22447.62069,Cluster-22447.56553,Cluster-22447.51987,Cluster-22447.51849,Cluster-22447.49949,Cluster-22447.53177,Cluster-22447.58461,Cluster-22447.61416,Cluster-22447.54735,Cluster-22447.50657,Cluster-22447.51690…
GO:0006403	RNA localization	biological_process	0.28038	1	6	1642	129	49179	6	Cluster-22447.76240,Cluster-22447.41456,Cluster-22447.57634,Cluster-22447.89801,Cluster-22447.66140,Cluster-22447.65956	0
GO:0050657	nucleic acid transport	biological_process	0.28038	1	6	1642	129	49179	6	Cluster-22447.89801,Cluster-22447.57634,Cluster-22447.65956,Cluster-22447.66140,Cluster-22447.41456,Cluster-22447.76240	0
GO:0050658	RNA transport	biological_process	0.28038	1	6	1642	129	49179	6	Cluster-22447.41456,Cluster-22447.76240,Cluster-22447.57634,Cluster-22447.89801,Cluster-22447.66140,Cluster-22447.65956	0
GO:0051236	establishment of RNA localization	biological_process	0.28038	1	6	1642	129	49179	6	Cluster-22447.66140,Cluster-22447.65956,Cluster-22447.57634,Cluster-22447.89801,Cluster-22447.41456,Cluster-22447.76240	0
GO:0030488	tRNA methylation	biological_process	0.28201	1	2	1642	25	49179	1	Cluster-22447.11972	1	Cluster-22447.56748
GO:0006420	arginyl-tRNA aminoacylation	biological_process	0.28479	1	1	1642	12	49179	1	Cluster-22447.77667	0
GO:0022411	cellular component disassembly	biological_process	0.28518	1	6	1642	129	49179	6	Cluster-22447.12055,Cluster-22447.79908,Cluster-22447.9675,Cluster-22447.12334,Cluster-22447.89768,Cluster-22447.89838	0
GO:0007205	protein kinase C-activating G-protein coupled receptor signaling pathway	biological_process	0.29073	1	2	1642	27	49179	2	Cluster-22447.57778,Cluster-22447.55565	0
GO:0007224	smoothened signaling pathway	biological_process	0.29199	1	2	1642	33	49179	2	Cluster-22447.77136,Cluster-22447.11284	0
GO:0009116	nucleoside metabolic process	biological_process	0.29213	1	44	1642	1204	49179	18	Cluster-22447.28051,Cluster-22439.1,Cluster-22447.28053,Cluster-22447.44008,Cluster-22447.13982,Cluster-22447.10237,Cluster-22447.58377,Cluster-22447.28064,Cluster-22447.90800,Cluster-22447.29368,Cluster-22447.27522,Cluster-22447.18970,Cluster-22447.89802,Cluster-9339.0,Cluster-22447.15507,Cluster-22447.19326,Cluster-22447.79484,Cluster-22447.28054	26	Cluster-22447.58461,Cluster-22447.53177,Cluster-22447.54458,Cluster-22447.61416,Cluster-22447.54735,Cluster-22447.49949,Cluster-22447.53178,Cluster-22447.55095,Cluster-22447.52915,Cluster-22447.51978,Cluster-22447.56553,Cluster-22447.62069,Cluster-22447.45767,Cluster-22447.51072,Cluster-22447.51618,Cluster-22447.52225,Cluster-22447.51535,Cluster-22447.47957,Cluster-22447.49700,Cluster-22447.49066…
GO:0015876	acetyl-CoA transport	biological_process	0.29261	1	1	1642	9	49179	1	Cluster-22447.41456	0
GO:0015916	fatty-acyl-CoA transport	biological_process	0.29261	1	1	1642	9	49179	1	Cluster-22447.41456	0
GO:0051182	coenzyme transport	biological_process	0.29261	1	1	1642	9	49179	1	Cluster-22447.41456	0
GO:1901337	thioester transport	biological_process	0.29261	1	1	1642	9	49179	1	Cluster-22447.41456	0
GO:0043044	ATP-dependent chromatin remodeling	biological_process	0.29293	1	2	1642	31	49179	2	Cluster-22447.70450,Cluster-22447.70452	0
GO:0018941	organomercury metabolic process	biological_process	0.29566	1	1	1642	11	49179	0		1	Cluster-22447.38268
GO:0018942	organometal metabolic process	biological_process	0.29566	1	1	1642	11	49179	0		1	Cluster-22447.38268
GO:0046413	organomercury catabolic process	biological_process	0.29566	1	1	1642	11	49179	0		1	Cluster-22447.38268
GO:0042278	purine nucleoside metabolic process	biological_process	0.29628	1	41	1642	1126	49179	16	Cluster-22447.13982,Cluster-22447.58377,Cluster-22447.10237,Cluster-22439.1,Cluster-22447.28051,Cluster-22447.28053,Cluster-22447.44008,Cluster-22447.28064,Cluster-22447.90800,Cluster-22447.27522,Cluster-22447.29368,Cluster-9339.0,Cluster-22447.15507,Cluster-22447.79484,Cluster-22447.28054,Cluster-22447.19326	25	Cluster-22447.49949,Cluster-22447.53178,Cluster-22447.55095,Cluster-22447.53177,Cluster-22447.58461,Cluster-22447.54458,Cluster-22447.61416,Cluster-22447.54735,Cluster-22447.51072,Cluster-22447.52225,Cluster-22447.51618,Cluster-22447.52915,Cluster-22447.51978,Cluster-22447.56553,Cluster-22447.62069,Cluster-22447.45767,Cluster-22447.49700,Cluster-22447.49066,Cluster-22447.51535,Cluster-22447.47957…
GO:0046128	purine ribonucleoside metabolic process	biological_process	0.29628	1	41	1642	1126	49179	16	Cluster-22447.15507,Cluster-9339.0,Cluster-22447.79484,Cluster-22447.28054,Cluster-22447.19326,Cluster-22447.13982,Cluster-22447.58377,Cluster-22447.10237,Cluster-22447.28053,Cluster-22439.1,Cluster-22447.28051,Cluster-22447.44008,Cluster-22447.28064,Cluster-22447.27522,Cluster-22447.29368,Cluster-22447.90800	25	Cluster-22447.49066,Cluster-22447.49700,Cluster-22447.47957,Cluster-22447.51535,Cluster-22447.51988,Cluster-22447.51690,Cluster-22447.54520,Cluster-22447.52471,Cluster-22447.50887,Cluster-22447.53178,Cluster-22447.49949,Cluster-22447.55095,Cluster-22447.54458,Cluster-22447.53177,Cluster-22447.58461,Cluster-22447.61416,Cluster-22447.54735,Cluster-22447.51072,Cluster-22447.52225,Cluster-22447.51618…
GO:0015700	arsenite transport	biological_process	0.29853	1	1	1642	9	49179	1	Cluster-22447.89300	0
GO:0006569	tryptophan catabolic process	biological_process	0.29949	1	1	1642	9	49179	1	Cluster-22447.10594	0
GO:0009310	amine catabolic process	biological_process	0.29949	1	1	1642	9	49179	1	Cluster-22447.10594	0
GO:0019441	tryptophan catabolic process to kynurenine	biological_process	0.29949	1	1	1642	9	49179	1	Cluster-22447.10594	0
GO:0042402	cellular biogenic amine catabolic process	biological_process	0.29949	1	1	1642	9	49179	1	Cluster-22447.10594	0
GO:0042436	indole-containing compound catabolic process	biological_process	0.29949	1	1	1642	9	49179	1	Cluster-22447.10594	0
GO:0046218	indolalkylamine catabolic process	biological_process	0.29949	1	1	1642	9	49179	1	Cluster-22447.10594	0
GO:0070189	kynurenine metabolic process	biological_process	0.29949	1	1	1642	9	49179	1	Cluster-22447.10594	0
GO:0019748	secondary metabolic process	biological_process	0.30421	1	6	1642	125	49179	6	Cluster-22447.26874,Cluster-22447.11754,Cluster-22447.10315,Cluster-22447.64002,Cluster-22447.11716,Cluster-22447.90472	0
GO:0031324	negative regulation of cellular metabolic process	biological_process	0.3048	1	7	1642	169	49179	5	Cluster-22447.9675,Cluster-22447.64036,Cluster-22447.27734,Cluster-22447.12334,Cluster-22447.93586	2	Cluster-22447.52116,Cluster-22447.40446
GO:0006952	defense response	biological_process	0.30647	1	27	1642	716	49179	21	Cluster-22447.12145,Cluster-22447.11971,Cluster-22447.35661,Cluster-22447.18564,Cluster-22447.6886,Cluster-22447.41456,Cluster-22447.54638,Cluster-22447.76602,Cluster-22447.11284,Cluster-22447.14576,Cluster-22447.56753,Cluster-22447.94490,Cluster-22447.49400,Cluster-22447.89282,Cluster-22447.5927,Cluster-22447.34299,Cluster-22447.6878,Cluster-22447.58598,Cluster-22447.12086,Cluster-22447.43647,Cl…	6	Cluster-22447.51397,Cluster-22447.60259,Cluster-22447.48733,Cluster-22447.54935,Cluster-22447.48218,Cluster-22447.62078
GO:0009074	aromatic amino acid family catabolic process	biological_process	0.30821	1	2	1642	32	49179	2	Cluster-22447.10594,Cluster-22447.64002	0
GO:0046486	glycerolipid metabolic process	biological_process	0.30982	1	24	1642	590	49179	14	Cluster-22447.57222,Cluster-22447.67344,Cluster-22447.48749,Cluster-22447.16835,Cluster-22447.9328,Cluster-22447.55565,Cluster-22447.41456,Cluster-22447.11600,Cluster-22447.67343,Cluster-22447.80355,Cluster-22447.57778,Cluster-7678.1,Cluster-22447.7832,Cluster-22447.75226	10	Cluster-22447.40307,Cluster-22447.45493,Cluster-22447.63305,Cluster-22447.40308,Cluster-22447.58668,Cluster-22447.50098,Cluster-22447.44568,Cluster-22447.40178,Cluster-22447.56321,Cluster-22447.52807
GO:0072348	sulfur compound transport	biological_process	0.31827	1	3	1642	55	49179	3	Cluster-22447.41456,Cluster-22447.88553,Cluster-22447.88951	0
GO:0018958	phenol-containing compound metabolic process	biological_process	0.31886	1	1	1642	10	49179	1	Cluster-22447.67287	0
GO:0009123	nucleoside monophosphate metabolic process	biological_process	0.31933	1	36	1642	994	49179	14	Cluster-22447.10516,Cluster-22447.79484,Cluster-22447.19326,Cluster-9339.0,Cluster-22447.15507,Cluster-22447.90800,Cluster-22447.29368,Cluster-22447.27522,Cluster-22447.28064,Cluster-22447.10237,Cluster-22447.58377,Cluster-22447.13982,Cluster-22447.44008,Cluster-22439.1	22	Cluster-22447.54520,Cluster-22447.51690,Cluster-22447.51988,Cluster-22447.50887,Cluster-22447.52471,Cluster-22447.49700,Cluster-22447.51535,Cluster-22447.47957,Cluster-22447.51618,Cluster-22447.52225,Cluster-22447.51072,Cluster-22447.56553,Cluster-22447.62069,Cluster-22447.45767,Cluster-22447.52915,Cluster-22447.51978,Cluster-22447.49949,Cluster-22447.53178,Cluster-22447.54735,Cluster-22447.61416…
GO:0001514	selenocysteine incorporation	biological_process	0.31976	1	1	1642	12	49179	1	Cluster-22447.93094	0
GO:0006451	translational readthrough	biological_process	0.31976	1	1	1642	12	49179	1	Cluster-22447.93094	0
GO:0006665	sphingolipid metabolic process	biological_process	0.3202	1	7	1642	155	49179	4	Cluster-22447.57222,Cluster-22447.29117,Cluster-22447.59480,Cluster-22447.24695	3	Cluster-22447.40308,Cluster-22447.52807,Cluster-22447.40307
GO:1990267	response to transition metal nanoparticle	biological_process	0.32022	1	2	1642	34	49179	2	Cluster-22447.82909,Cluster-22447.13683	0
GO:0006099	tricarboxylic acid cycle	biological_process	0.32022	1	3	1642	64	49179	2	Cluster-22447.79836,Cluster-22447.79831	1	Cluster-22447.52094
GO:0006101	citrate metabolic process	biological_process	0.32022	1	3	1642	64	49179	2	Cluster-22447.79831,Cluster-22447.79836	1	Cluster-22447.52094
GO:0006805	xenobiotic metabolic process	biological_process	0.32159	1	6	1642	127	49179	3	Cluster-22447.67287,Cluster-22447.5465,Cluster-22447.88918	3	Cluster-22447.50791,Cluster-22447.51284,Cluster-22447.51584
GO:0009410	response to xenobiotic stimulus	biological_process	0.32159	1	6	1642	127	49179	3	Cluster-22447.88918,Cluster-22447.67287,Cluster-22447.5465	3	Cluster-22447.51584,Cluster-22447.51284,Cluster-22447.50791
GO:0071466	cellular response to xenobiotic stimulus	biological_process	0.32159	1	6	1642	127	49179	3	Cluster-22447.88918,Cluster-22447.67287,Cluster-22447.5465	3	Cluster-22447.51284,Cluster-22447.51584,Cluster-22447.50791
GO:0009439	cyanate metabolic process	biological_process	0.32517	1	1	1642	10	49179	1	Cluster-22447.71620	0
GO:0006518	peptide metabolic process	biological_process	0.32522	1	65	1642	1839	49179	19	Cluster-22447.91915,Cluster-22447.86732,Cluster-22447.53507,Cluster-22447.89838,Cluster-22447.89768,Cluster-22447.54644,Cluster-22447.25893,Cluster-22447.10417,Cluster-22447.54971,Cluster-22447.77667,Cluster-22447.91530,Cluster-22447.83824,Cluster-22447.51959,Cluster-22447.93094,Cluster-22447.85216,Cluster-22447.12055,Cluster-22447.57950,Cluster-22447.34976,Cluster-22447.10961	46	Cluster-22447.49031,Cluster-22447.47130,Cluster-22447.52455,Cluster-22447.50333,Cluster-22447.54456,Cluster-22447.63674,Cluster-22447.50215,Cluster-22447.52329,Cluster-22447.51155,Cluster-22447.50530,Cluster-22447.49833,Cluster-22447.47108,Cluster-22447.51475,Cluster-22447.51119,Cluster-22447.39557,Cluster-22447.50641,Cluster-22447.43885,Cluster-22447.55095,Cluster-22447.54295,Cluster-22447.54660…
GO:0006310	DNA recombination	biological_process	0.32567	1	29	1642	711	49179	24	Cluster-22447.46684,Cluster-22447.46686,Cluster-22447.49400,Cluster-22447.61240,Cluster-22447.5067,Cluster-22447.48749,Cluster-22447.53830,Cluster-22447.94475,Cluster-22447.52721,Cluster-22447.86623,Cluster-22447.86334,Cluster-22447.84176,Cluster-22447.10337,Cluster-22447.10540,Cluster-22447.52583,Cluster-22447.82952,Cluster-22447.36825,Cluster-22447.88654,Cluster-22447.55155,Cluster-22447.92596,…	5	Cluster-22447.74828,Cluster-22447.50865,Cluster-22447.51791,Cluster-22447.54081,Cluster-22447.51941
GO:0015936	coenzyme A metabolic process	biological_process	0.32692	1	3	1642	56	49179	3	Cluster-22447.28053,Cluster-22447.28051,Cluster-22447.28054	0
GO:0006575	cellular modified amino acid metabolic process	biological_process	0.32882	1	21	1642	528	49179	7	Cluster-22447.39142,Cluster-22447.10594,Cluster-22447.11077,Cluster-22447.89319,Cluster-22447.73115,Cluster-22447.83369,Cluster-22447.53507	14	Cluster-22447.54458,Cluster-22447.52219,Cluster-22447.47069,Cluster-22447.48373,Cluster-22447.49066,Cluster-22447.51877,Cluster-22447.55095,Cluster-22447.52603,Cluster-22447.51803,Cluster-22447.62069,Cluster-22447.45633,Cluster-22447.76786,Cluster-22447.51150,Cluster-22447.45635
GO:0051052	regulation of DNA metabolic process	biological_process	0.32938	1	3	1642	60	49179	3	Cluster-22447.29093,Cluster-22447.10737,Cluster-22447.10736	0
GO:0009372	quorum sensing	biological_process	0.33356	1	2	1642	34	49179	2	Cluster-22447.71021,Cluster-22447.37802	0
GO:0048872	homeostasis of number of cells	biological_process	0.33356	1	2	1642	34	49179	2	Cluster-22447.71021,Cluster-22447.37802	0
GO:0048874	homeostasis of number of cells in a free-living population	biological_process	0.33356	1	2	1642	34	49179	2	Cluster-22447.71021,Cluster-22447.37802	0
GO:0006570	tyrosine metabolic process	biological_process	0.33543	1	10	1642	249	49179	9	Cluster-22447.71092,Cluster-22447.13319,Cluster-22447.9194,Cluster-22447.86920,Cluster-22447.64002,Cluster-22447.11879,Cluster-22447.65646,Cluster-22447.57021,Cluster-22447.86919	1	Cluster-22447.50887
GO:0042710	biofilm formation	biological_process	0.3362	1	2	1642	37	49179	2	Cluster-22447.14576,Cluster-22447.84725	0
GO:1901362	organic cyclic compound biosynthetic process	biological_process	0.33698	1	241	1642	6760	49179	191	Cluster-22447.60553,Cluster-22447.32011,Cluster-22447.50275,Cluster-22447.30544,Cluster-22447.11375,Cluster-22447.73309,Cluster-22447.11756,Cluster-22447.29162,Cluster-22447.10924,Cluster-22447.19758,Cluster-22447.89620,Cluster-22447.11065,Cluster-22447.30585,Cluster-22447.77709,Cluster-22447.71371,Cluster-22447.64076,Cluster-22447.89568,Cluster-22447.18384,Cluster-22447.11463,Cluster-22447.30583…	50	Cluster-22447.42358,Cluster-22447.51849,Cluster-22447.50657,Cluster-22447.58461,Cluster-22447.47069,Cluster-22447.63943,Cluster-22447.51761,Cluster-22447.59863,Cluster-22447.49872,Cluster-22447.45534,Cluster-22447.54847,Cluster-22447.52831,Cluster-22447.51010,Cluster-22447.59793,Cluster-22447.54666,Cluster-22447.42556,Cluster-22447.37650,Cluster-22447.50820,Cluster-22447.48752,Cluster-22447.51150…
GO:0080134	regulation of response to stress	biological_process	0.33904	1	4	1642	86	49179	4	Cluster-22447.5927,Cluster-22447.42364,Cluster-22447.12086,Cluster-22447.6886	0
GO:0051321	meiotic cell cycle	biological_process	0.34979	1	4	1642	87	49179	3	Cluster-22447.19758,Cluster-22447.19756,Cluster-22447.71371	1	Cluster-22447.54081
GO:0015718	monocarboxylic acid transport	biological_process	0.35135	1	2	1642	40	49179	1	Cluster-22447.7803	1	Cluster-22447.48888
GO:0046497	nicotinate nucleotide metabolic process	biological_process	0.35293	1	3	1642	55	49179	3	Cluster-22447.55565,Cluster-22447.9664,Cluster-22447.57778	0
GO:0006816	calcium ion transport	biological_process	0.35355	1	7	1642	168	49179	6	Cluster-22447.89838,Cluster-22447.79564,Cluster-22447.18213,Cluster-22447.90467,Cluster-22447.42811,Cluster-22447.15222	1	Cluster-22447.51803
GO:0007259	JAK-STAT cascade	biological_process	0.35396	1	1	1642	13	49179	0		1	Cluster-22447.51397
GO:0022900	electron transport chain	biological_process	0.35491	1	18	1642	449	49179	8	Cluster-22439.1,Cluster-22447.51959,Cluster-22447.75396,Cluster-22447.10237,Cluster-22447.43787,Cluster-22447.19326,Cluster-22447.55750,Cluster-22447.45107	10	Cluster-22447.51155,Cluster-22447.61416,Cluster-22447.51849,Cluster-22447.48963,Cluster-22447.52471,Cluster-22447.62069,Cluster-22447.51347,Cluster-22447.52831,Cluster-22447.51010,Cluster-22447.54520
GO:0006687	glycosphingolipid metabolic process	biological_process	0.35601	1	6	1642	135	49179	3	Cluster-22447.59480,Cluster-22447.29117,Cluster-22447.57222	3	Cluster-22447.40307,Cluster-22447.52807,Cluster-22447.40308
GO:0031929	TOR signaling	biological_process	0.36065	1	1	1642	14	49179	1	Cluster-22447.91310	0
GO:0032006	regulation of TOR signaling	biological_process	0.36065	1	1	1642	14	49179	1	Cluster-22447.91310	0
GO:0007338	single fertilization	biological_process	0.36144	1	2	1642	36	49179	1	Cluster-22447.11169	1	Cluster-22447.51356
GO:0009566	fertilization	biological_process	0.36144	1	2	1642	36	49179	1	Cluster-22447.11169	1	Cluster-22447.51356
GO:0051028	mRNA transport	biological_process	0.3624	1	5	1642	114	49179	5	Cluster-22447.76240,Cluster-22447.57634,Cluster-22447.89801,Cluster-22447.66140,Cluster-22447.65956	0
GO:0010558	negative regulation of macromolecule biosynthetic process	biological_process	0.36357	1	5	1642	123	49179	3	Cluster-22447.9675,Cluster-22447.64036,Cluster-22447.12334	2	Cluster-22447.40446,Cluster-22447.52116
GO:0031327	negative regulation of cellular biosynthetic process	biological_process	0.36357	1	5	1642	123	49179	3	Cluster-22447.64036,Cluster-22447.9675,Cluster-22447.12334	2	Cluster-22447.52116,Cluster-22447.40446
GO:0051172	negative regulation of nitrogen compound metabolic process	biological_process	0.36357	1	5	1642	123	49179	3	Cluster-22447.64036,Cluster-22447.9675,Cluster-22447.12334	2	Cluster-22447.52116,Cluster-22447.40446
GO:2000113	negative regulation of cellular macromolecule biosynthetic process	biological_process	0.36357	1	5	1642	123	49179	3	Cluster-22447.12334,Cluster-22447.64036,Cluster-22447.9675	2	Cluster-22447.40446,Cluster-22447.52116
GO:0000105	histidine biosynthetic process	biological_process	0.36567	1	4	1642	85	49179	3	Cluster-22447.40605,Cluster-22447.9239,Cluster-22447.57021	1	Cluster-22447.51356
GO:0019048	modulation by virus of host morphology or physiology	biological_process	0.36723	1	8	1642	183	49179	6	Cluster-645.0,Cluster-22447.42798,Cluster-22447.90223,Cluster-22447.41456,Cluster-22447.81301,Cluster-22447.42797	2	Cluster-22447.50887,Cluster-22447.56748
GO:0006635	fatty acid beta-oxidation	biological_process	0.36724	1	1	1642	12	49179	1	Cluster-22447.76645	0
GO:0009062	fatty acid catabolic process	biological_process	0.36724	1	1	1642	12	49179	1	Cluster-22447.76645	0
GO:0019395	fatty acid oxidation	biological_process	0.36724	1	1	1642	12	49179	1	Cluster-22447.76645	0
GO:0034440	lipid oxidation	biological_process	0.36724	1	1	1642	12	49179	1	Cluster-22447.76645	0
GO:0071107	response to parathyroid hormone	biological_process	0.36803	1	1	1642	12	49179	1	Cluster-22447.70776	0
GO:0006547	histidine metabolic process	biological_process	0.37076	1	4	1642	87	49179	3	Cluster-22447.40605,Cluster-22447.57021,Cluster-22447.9239	1	Cluster-22447.51356
GO:0052803	imidazole-containing compound metabolic process	biological_process	0.37076	1	4	1642	87	49179	3	Cluster-22447.57021,Cluster-22447.9239,Cluster-22447.40605	1	Cluster-22447.51356
GO:0022904	respiratory electron transport chain	biological_process	0.37615	1	15	1642	367	49179	6	Cluster-22439.1,Cluster-22447.45107,Cluster-22447.19326,Cluster-22447.55750,Cluster-22447.51959,Cluster-22447.10237	9	Cluster-22447.51155,Cluster-22447.48963,Cluster-22447.52471,Cluster-22447.61416,Cluster-22447.62069,Cluster-22447.51010,Cluster-22447.51849,Cluster-22447.52831,Cluster-22447.54520
GO:0045861	negative regulation of proteolysis	biological_process	0.37905	1	2	1642	40	49179	2	Cluster-22447.27734,Cluster-22447.93586	0
GO:0010033	response to organic substance	biological_process	0.38208	1	11	1642	301	49179	10	Cluster-22447.67342,Cluster-22447.86833,Cluster-22447.70776,Cluster-22447.18880,Cluster-22447.76965,Cluster-22447.90705,Cluster-450.1,Cluster-22447.18877,Cluster-22447.10516,Cluster-22447.11161	1	Cluster-22447.61020
GO:0009311	oligosaccharide metabolic process	biological_process	0.38257	1	22	1642	578	49179	13	Cluster-22447.31690,Cluster-22447.12055,Cluster-22447.89214,Cluster-22447.53218,Cluster-22447.3880,Cluster-22447.60704,Cluster-22447.76627,Cluster-22447.34407,Cluster-22447.88538,Cluster-22447.38382,Cluster-22447.60705,Cluster-22447.54684,Cluster-22447.10638	9	Cluster-22447.63674,Cluster-22447.54305,Cluster-22447.51457,Cluster-22447.54456,Cluster-22447.49545,Cluster-22447.38819,Cluster-22447.64192,Cluster-22447.55095,Cluster-22447.54458
GO:0006355	regulation of transcription, DNA-templated	biological_process	0.38573	1	147	1642	4159	49179	132	Cluster-22447.73309,Cluster-22447.11756,Cluster-22447.32011,Cluster-22447.50275,Cluster-22447.30544,Cluster-22447.71371,Cluster-22447.11065,Cluster-22447.89620,Cluster-22447.77709,Cluster-22447.89568,Cluster-22447.11463,Cluster-22447.10924,Cluster-22447.19758,Cluster-22447.29162,Cluster-22447.11350,Cluster-22447.10744,Cluster-22447.79831,Cluster-20546.0,Cluster-22447.12175,Cluster-22447.41301,Clu…	15	Cluster-22447.63943,Cluster-22447.51761,Cluster-22447.54847,Cluster-22447.54666,Cluster-22447.52116,Cluster-22447.51529,Cluster-22447.48752,Cluster-22447.40446,Cluster-22447.50000,Cluster-22447.51234,Cluster-22447.48983,Cluster-22447.49111,Cluster-22447.52150,Cluster-22447.63253,Cluster-22447.55027
GO:1903506	regulation of nucleic acid-templated transcription	biological_process	0.38573	1	147	1642	4159	49179	132	Cluster-22447.90761,Cluster-22447.11350,Cluster-22447.10744,Cluster-22447.79831,Cluster-20546.0,Cluster-22447.12175,Cluster-22447.41301,Cluster-22447.66140,Cluster-22447.75922,Cluster-22447.63408,Cluster-22447.54024,Cluster-22447.19756,Cluster-22447.91620,Cluster-22447.75919,Cluster-22447.32011,Cluster-22447.50275,Cluster-22447.30544,Cluster-22447.73309,Cluster-22447.11756,Cluster-22447.10924,Clu…	15	Cluster-22447.54847,Cluster-22447.63943,Cluster-22447.51761,Cluster-22447.54666,Cluster-22447.48752,Cluster-22447.52116,Cluster-22447.51529,Cluster-22447.50000,Cluster-22447.40446,Cluster-22447.49111,Cluster-22447.52150,Cluster-22447.51234,Cluster-22447.48983,Cluster-22447.55027,Cluster-22447.63253
GO:0006383	transcription from RNA polymerase III promoter	biological_process	0.38579	1	3	1642	67	49179	3	Cluster-22447.41456,Cluster-22447.89838,Cluster-22447.19756	0
GO:0010605	negative regulation of macromolecule metabolic process	biological_process	0.3871	1	9	1642	236	49179	7	Cluster-22447.27734,Cluster-22447.64036,Cluster-22447.12334,Cluster-22447.9675,Cluster-22447.82065,Cluster-22447.93586,Cluster-22447.82061	2	Cluster-22447.52116,Cluster-22447.40446
GO:0006083	acetate metabolic process	biological_process	0.3916	1	1	1642	14	49179	1	Cluster-22447.90589	0
GO:0006749	glutathione metabolic process	biological_process	0.39351	1	3	1642	69	49179	1	Cluster-22447.53507	2	Cluster-22447.51803,Cluster-22447.51877
GO:0019497	hexachlorocyclohexane metabolic process	biological_process	0.39364	1	4	1642	87	49179	2	Cluster-22447.5465,Cluster-22447.88918	2	Cluster-22447.51284,Cluster-22447.51584
GO:0001575	globoside metabolic process	biological_process	0.39442	1	2	1642	38	49179	2	Cluster-22447.57222,Cluster-22447.29117	0
GO:0006406	mRNA export from nucleus	biological_process	0.39811	1	2	1642	39	49179	2	Cluster-22447.89801,Cluster-22447.57634	0
GO:0071166	ribonucleoprotein complex localization	biological_process	0.39811	1	2	1642	39	49179	2	Cluster-22447.89801,Cluster-22447.57634	0
GO:0071426	ribonucleoprotein complex export from nucleus	biological_process	0.39811	1	2	1642	39	49179	2	Cluster-22447.57634,Cluster-22447.89801	0
GO:0071427	mRNA-containing ribonucleoprotein complex export from nucleus	biological_process	0.39811	1	2	1642	39	49179	2	Cluster-22447.57634,Cluster-22447.89801	0
GO:0006790	sulfur compound metabolic process	biological_process	0.39823	1	16	1642	434	49179	10	Cluster-22447.73115,Cluster-22447.64972,Cluster-22447.87952,Cluster-22447.53507,Cluster-22447.71092,Cluster-22447.64974,Cluster-22447.21838,Cluster-22447.46345,Cluster-22447.76645,Cluster-22447.43405	6	Cluster-22447.51803,Cluster-22447.49878,Cluster-22447.54458,Cluster-22447.49066,Cluster-22447.51877,Cluster-22447.55095
GO:0010035	response to inorganic substance	biological_process	0.39871	1	4	1642	95	49179	4	Cluster-22447.16956,Cluster-22447.82909,Cluster-22447.13683,Cluster-22447.26707	0
GO:0010629	negative regulation of gene expression	biological_process	0.39945	1	7	1642	180	49179	5	Cluster-22447.9675,Cluster-22447.64036,Cluster-22447.12334,Cluster-22447.82065,Cluster-22447.82061	2	Cluster-22447.40446,Cluster-22447.52116
GO:0042822	pyridoxal phosphate metabolic process	biological_process	0.39991	1	1	1642	16	49179	1	Cluster-22447.57021	0
GO:0042823	pyridoxal phosphate biosynthetic process	biological_process	0.39991	1	1	1642	16	49179	1	Cluster-22447.57021	0
GO:0046184	aldehyde biosynthetic process	biological_process	0.39991	1	1	1642	16	49179	1	Cluster-22447.57021	0
GO:0009890	negative regulation of biosynthetic process	biological_process	0.40022	1	5	1642	128	49179	3	Cluster-22447.9675,Cluster-22447.64036,Cluster-22447.12334	2	Cluster-22447.52116,Cluster-22447.40446
GO:2001141	regulation of RNA biosynthetic process	biological_process	0.40201	1	147	1642	4173	49179	132	Cluster-22447.42917,Cluster-22447.12892,Cluster-22447.90827,Cluster-22447.10814,Cluster-22447.17105,Cluster-22447.49399,Cluster-22447.18213,Cluster-22447.17053,Cluster-22447.12173,Cluster-22447.89658,Cluster-22447.58645,Cluster-22447.9664,Cluster-22447.92432,Cluster-22447.88694,Cluster-22447.57284,Cluster-22447.48812,Cluster-22447.16957,Cluster-22447.11860,Cluster-22447.55193,Cluster-22447.11316,…	15	Cluster-22447.55027,Cluster-22447.63253,Cluster-22447.51234,Cluster-22447.48983,Cluster-22447.49111,Cluster-22447.52150,Cluster-22447.40446,Cluster-22447.50000,Cluster-22447.52116,Cluster-22447.51529,Cluster-22447.48752,Cluster-22447.54666,Cluster-22447.54847,Cluster-22447.51761,Cluster-22447.63943
GO:0071229	cellular response to acid chemical	biological_process	0.40248	1	1	1642	13	49179	1	Cluster-22447.84725	0
GO:0007051	spindle organization	biological_process	0.40254	1	2	1642	37	49179	2	Cluster-22447.91834,Cluster-22447.91835	0
GO:0030258	lipid modification	biological_process	0.41164	1	4	1642	92	49179	3	Cluster-22447.88824,Cluster-22447.76645,Cluster-22447.11717	1	Cluster-22447.51223
GO:0019062	virion attachment to host cell	biological_process	0.41295	1	2	1642	35	49179	2	Cluster-22447.17430,Cluster-22447.43787	0
GO:0044650	adhesion of symbiont to host cell	biological_process	0.41295	1	2	1642	35	49179	2	Cluster-22447.43787,Cluster-22447.17430	0
GO:0051016	barbed-end actin filament capping	biological_process	0.41558	1	1	1642	14	49179	1	Cluster-22447.79908	0
GO:0033617	mitochondrial respiratory chain complex IV assembly	biological_process	0.41848	1	1	1642	17	49179	1	Cluster-22447.93094	0
GO:0006879	cellular iron ion homeostasis	biological_process	0.41853	1	1	1642	18	49179	1	Cluster-8868.0	0
GO:0046916	cellular transition metal ion homeostasis	biological_process	0.41853	1	1	1642	18	49179	1	Cluster-8868.0	0
GO:0055072	iron ion homeostasis	biological_process	0.41853	1	1	1642	18	49179	1	Cluster-8868.0	0
GO:0015931	nucleobase-containing compound transport	biological_process	0.42397	1	6	1642	153	49179	6	Cluster-22447.57634,Cluster-22447.89801,Cluster-22447.65956,Cluster-22447.66140,Cluster-22447.41456,Cluster-22447.76240	0
GO:0007586	digestion	biological_process	0.42446	1	1	1642	15	49179	0		1	Cluster-22447.52826
GO:0044271	cellular nitrogen compound biosynthetic process	biological_process	0.42469	1	281	1642	8106	49179	197	Cluster-22447.92432,Cluster-22447.88694,Cluster-22447.57284,Cluster-22447.12173,Cluster-22447.58645,Cluster-22447.89658,Cluster-22447.65646,Cluster-22447.55193,Cluster-22447.54644,Cluster-22447.48812,Cluster-22447.90827,Cluster-22447.30584,Cluster-22447.41464,Cluster-22447.82165,Cluster-22447.18213,Cluster-22447.10814,Cluster-22447.67342,Cluster-22447.53467,Cluster-22447.77667,Cluster-22447.18880…	84	Cluster-22447.50321,Cluster-22447.51155,Cluster-22447.52408,Cluster-22447.52455,Cluster-22447.63674,Cluster-22447.63253,Cluster-22447.55095,Cluster-22447.39557,Cluster-22447.45635,Cluster-22447.46988,Cluster-22447.51731,Cluster-22447.51079,Cluster-22447.49979,Cluster-22447.50887,Cluster-22447.48983,Cluster-22447.52150,Cluster-22447.76786,Cluster-22447.49111,Cluster-22447.43129,Cluster-22447.56553…
GO:1901659	glycosyl compound biosynthetic process	biological_process	0.42705	1	14	1642	394	49179	10	Cluster-22447.27522,Cluster-22447.11716,Cluster-22447.10315,Cluster-22447.13982,Cluster-9339.0,Cluster-22447.90472,Cluster-22447.89802,Cluster-22447.11754,Cluster-22447.18970,Cluster-22447.26874	4	Cluster-22447.49066,Cluster-22447.50439,Cluster-22447.52219,Cluster-22447.58461
GO:0042262	DNA protection	biological_process	0.4302	1	1	1642	19	49179	0		1	Cluster-22447.51119
GO:0006376	mRNA splice site selection	biological_process	0.4304	1	1	1642	19	49179	0		1	Cluster-22447.58668
GO:0005976	polysaccharide metabolic process	biological_process	0.43055	1	20	1642	546	49179	14	Cluster-22447.88538,Cluster-22447.34407,Cluster-22447.38382,Cluster-22447.77199,Cluster-22447.92189,Cluster-22447.10638,Cluster-22447.53666,Cluster-22447.54684,Cluster-22447.56685,Cluster-22447.54659,Cluster-22447.11998,Cluster-22447.94346,Cluster-22447.75618,Cluster-22447.89214	6	Cluster-22447.53197,Cluster-22447.64192,Cluster-22447.54305,Cluster-22447.54456,Cluster-22447.38819,Cluster-22447.49545
GO:0044038	cell wall macromolecule biosynthetic process	biological_process	0.43217	1	4	1642	102	49179	2	Cluster-22447.36332,Cluster-22447.3872	2	Cluster-22447.57071,Cluster-22447.51793
GO:0070589	cellular component macromolecule biosynthetic process	biological_process	0.43217	1	4	1642	102	49179	2	Cluster-22447.36332,Cluster-22447.3872	2	Cluster-22447.57071,Cluster-22447.51793
GO:0008272	sulfate transport	biological_process	0.43244	1	2	1642	41	49179	2	Cluster-22447.88553,Cluster-22447.88951	0
GO:0043624	cellular protein complex disassembly	biological_process	0.43272	1	4	1642	97	49179	4	Cluster-22447.12055,Cluster-22447.79908,Cluster-22447.89768,Cluster-22447.89838	0
GO:0018193	peptidyl-amino acid modification	biological_process	0.43354	1	7	1642	178	49179	2	Cluster-22447.58559,Cluster-22447.19758	5	Cluster-22447.41539,Cluster-22447.50035,Cluster-22447.50036,Cluster-22447.47955,Cluster-22447.59454
GO:0019856	pyrimidine nucleobase biosynthetic process	biological_process	0.43502	1	2	1642	42	49179	2	Cluster-22447.12334,Cluster-22447.9675	0
GO:0042178	xenobiotic catabolic process	biological_process	0.43527	1	2	1642	40	49179	1	Cluster-22447.67287	1	Cluster-22447.50791
GO:0072350	tricarboxylic acid metabolic process	biological_process	0.43602	1	3	1642	78	49179	2	Cluster-22447.79836,Cluster-22447.79831	1	Cluster-22447.52094
GO:0019643	reductive tricarboxylic acid cycle	biological_process	0.43603	1	1	1642	20	49179	0		1	Cluster-22447.52094
GO:0002694	regulation of leukocyte activation	biological_process	0.44171	1	1	1642	17	49179	1	Cluster-22447.88478	0
GO:0050865	regulation of cell activation	biological_process	0.44171	1	1	1642	17	49179	1	Cluster-22447.88478	0
GO:0051249	regulation of lymphocyte activation	biological_process	0.44171	1	1	1642	17	49179	1	Cluster-22447.88478	0
GO:0018143	nucleic acid-protein covalent cross-linking	biological_process	0.44439	1	1	1642	15	49179	0		1	Cluster-22447.51987
GO:0006873	cellular ion homeostasis	biological_process	0.44466	1	4	1642	103	49179	4	Cluster-22447.18213,Cluster-22447.89838,Cluster-22447.41456,Cluster-8868.0	0
GO:0006875	cellular metal ion homeostasis	biological_process	0.44466	1	4	1642	103	49179	4	Cluster-22447.89838,Cluster-22447.41456,Cluster-8868.0,Cluster-22447.18213	0
GO:0030003	cellular cation homeostasis	biological_process	0.44466	1	4	1642	103	49179	4	Cluster-22447.18213,Cluster-8868.0,Cluster-22447.89838,Cluster-22447.41456	0
GO:0006479	protein methylation	biological_process	0.44762	1	8	1642	210	49179	3	Cluster-22447.11924,Cluster-22447.11925,Cluster-22447.51367	5	Cluster-22447.63674,Cluster-22447.55095,Cluster-22447.49066,Cluster-22447.51469,Cluster-22447.54458
GO:0008213	protein alkylation	biological_process	0.44762	1	8	1642	210	49179	3	Cluster-22447.11925,Cluster-22447.51367,Cluster-22447.11924	5	Cluster-22447.49066,Cluster-22447.55095,Cluster-22447.63674,Cluster-22447.54458,Cluster-22447.51469
GO:0009636	response to toxic substance	biological_process	0.44984	1	3	1642	72	49179	3	Cluster-22447.13683,Cluster-22447.84123,Cluster-22447.82909	0
GO:0009187	cyclic nucleotide metabolic process	biological_process	0.44989	1	2	1642	44	49179	2	Cluster-22447.16033,Cluster-22447.64076	0
GO:0018196	peptidyl-asparagine modification	biological_process	0.45042	1	1	1642	21	49179	1	Cluster-22447.58559	0
GO:0018279	protein N-linked glycosylation via asparagine	biological_process	0.45042	1	1	1642	21	49179	1	Cluster-22447.58559	0
GO:0006741	NADP biosynthetic process	biological_process	0.45215	1	2	1642	39	49179	2	Cluster-22447.55565,Cluster-22447.57778	0
GO:0033865	nucleoside bisphosphate metabolic process	biological_process	0.45268	1	3	1642	68	49179	3	Cluster-22447.28053,Cluster-22447.28051,Cluster-22447.28054	0
GO:0033875	ribonucleoside bisphosphate metabolic process	biological_process	0.45268	1	3	1642	68	49179	3	Cluster-22447.28051,Cluster-22447.28053,Cluster-22447.28054	0
GO:0034032	purine nucleoside bisphosphate metabolic process	biological_process	0.45268	1	3	1642	68	49179	3	Cluster-22447.28054,Cluster-22447.28053,Cluster-22447.28051	0
GO:0008535	respiratory chain complex IV assembly	biological_process	0.45326	1	1	1642	19	49179	1	Cluster-22447.93094	0
GO:0048519	negative regulation of biological process	biological_process	0.45666	1	16	1642	439	49179	14	Cluster-22447.90088,Cluster-22447.79908,Cluster-22447.12334,Cluster-22447.90090,Cluster-22447.51231,Cluster-22447.9675,Cluster-22447.82061,Cluster-22447.93586,Cluster-22447.82065,Cluster-22447.37633,Cluster-22447.27734,Cluster-22447.9081,Cluster-22447.64036,Cluster-22447.90089	2	Cluster-22447.40446,Cluster-22447.52116
GO:0006405	RNA export from nucleus	biological_process	0.45838	1	2	1642	45	49179	2	Cluster-22447.89801,Cluster-22447.57634	0
GO:0007021	tubulin complex assembly	biological_process	0.45953	1	1	1642	16	49179	1	Cluster-22447.89802	0
GO:0016573	histone acetylation	biological_process	0.46168	1	1	1642	17	49179	1	Cluster-22447.19758	0
GO:0044406	adhesion of symbiont to host	biological_process	0.4618	1	2	1642	39	49179	2	Cluster-22447.43787,Cluster-22447.17430	0
GO:0006898	receptor-mediated endocytosis	biological_process	0.46511	1	1	1642	18	49179	1	Cluster-22447.10193	0
GO:0051168	nuclear export	biological_process	0.46616	1	2	1642	46	49179	2	Cluster-22447.89801,Cluster-22447.57634	0
GO:0042816	vitamin B6 metabolic process	biological_process	0.46799	1	2	1642	45	49179	2	Cluster-22447.57021,Cluster-22447.12342	0
GO:0042819	vitamin B6 biosynthetic process	biological_process	0.46799	1	2	1642	45	49179	2	Cluster-22447.57021,Cluster-22447.12342	0
GO:0006771	riboflavin metabolic process	biological_process	0.46818	1	5	1642	124	49179	3	Cluster-22447.5465,Cluster-22447.39142,Cluster-22447.88918	2	Cluster-22447.51284,Cluster-22447.51584
GO:0042726	flavin-containing compound metabolic process	biological_process	0.46818	1	5	1642	124	49179	3	Cluster-22447.5465,Cluster-22447.39142,Cluster-22447.88918	2	Cluster-22447.51584,Cluster-22447.51284
GO:0006848	pyruvate transport	biological_process	0.46822	1	1	1642	22	49179	1	Cluster-22447.7803	0
GO:0006850	mitochondrial pyruvate transport	biological_process	0.46822	1	1	1642	22	49179	1	Cluster-22447.7803	0
GO:0006559	L-phenylalanine catabolic process	biological_process	0.47091	1	1	1642	17	49179	1	Cluster-22447.64002	0
GO:1902222	erythrose 4-phosphate/phosphoenolpyruvate family amino acid catabolic process	biological_process	0.47091	1	1	1642	17	49179	1	Cluster-22447.64002	0
GO:0072519	parasitism	biological_process	0.47091	1	1	1642	16	49179	1	Cluster-22447.15645	0
GO:0097034	mitochondrial respiratory chain complex IV biogenesis	biological_process	0.47398	1	1	1642	20	49179	1	Cluster-22447.93094	0
GO:0055065	metal ion homeostasis	biological_process	0.47495	1	4	1642	107	49179	4	Cluster-22447.41456,Cluster-22447.89838,Cluster-8868.0,Cluster-22447.18213	0
GO:0045595	regulation of cell differentiation	biological_process	0.47673	1	1	1642	19	49179	1	Cluster-22447.11084	0
GO:0009309	amine biosynthetic process	biological_process	0.47827	1	6	1642	165	49179	5	Cluster-22447.57021,Cluster-22447.65646,Cluster-22447.59075,Cluster-22447.71092,Cluster-22447.55060	1	Cluster-22447.50887
GO:0042401	cellular biogenic amine biosynthetic process	biological_process	0.47827	1	6	1642	165	49179	5	Cluster-22447.55060,Cluster-22447.59075,Cluster-22447.71092,Cluster-22447.65646,Cluster-22447.57021	1	Cluster-22447.50887
GO:0055082	cellular chemical homeostasis	biological_process	0.47907	1	4	1642	108	49179	4	Cluster-22447.18213,Cluster-8868.0,Cluster-22447.41456,Cluster-22447.89838	0
GO:0005984	disaccharide metabolic process	biological_process	0.47955	1	17	1642	467	49179	11	Cluster-22447.38382,Cluster-22447.88538,Cluster-22447.60704,Cluster-22447.76627,Cluster-22447.34407,Cluster-22447.54684,Cluster-22447.10638,Cluster-22447.60705,Cluster-22447.31690,Cluster-22447.89214,Cluster-22447.53218	6	Cluster-22447.64192,Cluster-22447.54305,Cluster-22447.49545,Cluster-22447.38819,Cluster-22447.51457,Cluster-22447.54456
GO:0009399	nitrogen fixation	biological_process	0.4802	1	1	1642	18	49179	0		1	Cluster-22447.50791
GO:0000245	spliceosomal complex assembly	biological_process	0.48509	1	1	1642	23	49179	0		1	Cluster-22447.58668
GO:0006353	DNA-templated transcription, termination	biological_process	0.48581	1	2	1642	46	49179	2	Cluster-22447.12334,Cluster-22447.9675	0
GO:0006948	induction by virus of host cell-cell fusion	biological_process	0.48792	1	1	1642	19	49179	1	Cluster-22447.90223	0
GO:0098609	cell-cell adhesion	biological_process	0.48832	1	1	1642	19	49179	0		1	Cluster-22447.62076
GO:0006415	translational termination	biological_process	0.49218	1	3	1642	78	49179	3	Cluster-22447.12055,Cluster-22447.89838,Cluster-22447.89768	0
GO:0006449	regulation of translational termination	biological_process	0.49218	1	3	1642	78	49179	3	Cluster-22447.89838,Cluster-22447.89768,Cluster-22447.12055	0
GO:0055076	transition metal ion homeostasis	biological_process	0.49451	1	1	1642	22	49179	1	Cluster-8868.0	0
GO:0019054	modulation by virus of host process	biological_process	0.498	1	2	1642	45	49179	1	Cluster-22447.90223	1	Cluster-22447.50887
GO:0044068	modulation by symbiont of host cellular process	biological_process	0.498	1	2	1642	45	49179	1	Cluster-22447.90223	1	Cluster-22447.50887
GO:0006473	protein acetylation	biological_process	0.49926	1	1	1642	19	49179	1	Cluster-22447.19758	0
GO:0006475	internal protein amino acid acetylation	biological_process	0.49926	1	1	1642	19	49179	1	Cluster-22447.19758	0
GO:0018393	internal peptidyl-lysine acetylation	biological_process	0.49926	1	1	1642	19	49179	1	Cluster-22447.19758	0
GO:0018394	peptidyl-lysine acetylation	biological_process	0.49926	1	1	1642	19	49179	1	Cluster-22447.19758	0
GO:0043543	protein acylation	biological_process	0.49926	1	1	1642	19	49179	1	Cluster-22447.19758	0
GO:0072525	pyridine-containing compound biosynthetic process	biological_process	0.50039	1	4	1642	99	49179	4	Cluster-22447.12342,Cluster-22447.55565,Cluster-22447.57778,Cluster-22447.57021	0
GO:0015774	polysaccharide transport	biological_process	0.50088	1	1	1642	22	49179	1	Cluster-22447.56685	0
GO:0033037	polysaccharide localization	biological_process	0.50088	1	1	1642	22	49179	1	Cluster-22447.56685	0
GO:0006858	extracellular transport	biological_process	0.50146	1	1	1642	18	49179	1	Cluster-22447.5275	0
GO:0051239	regulation of multicellular organismal process	biological_process	0.50281	1	4	1642	110	49179	4	Cluster-22447.53467,Cluster-22447.82065,Cluster-22447.82061,Cluster-22447.69872	0
GO:0044085	cellular component biogenesis	biological_process	0.50586	1	98	1642	2900	49179	45	Cluster-22447.70767,Cluster-22447.71371,Cluster-22447.62656,Cluster-22447.61008,Cluster-22447.53142,Cluster-22447.73815,Cluster-22447.19758,Cluster-22447.71909,Cluster-22447.46053,Cluster-22447.29117,Cluster-22447.10961,Cluster-22447.70766,Cluster-22447.85216,Cluster-22447.19756,Cluster-22447.12055,Cluster-22447.10650,Cluster-22447.64875,Cluster-22447.57950,Cluster-22447.41301,Cluster-22447.25893…	53	Cluster-22447.50582,Cluster-22447.49273,Cluster-22447.63943,Cluster-22447.43801,Cluster-22447.43129,Cluster-22447.51406,Cluster-22447.44350,Cluster-22447.51849,Cluster-22447.52856,Cluster-22447.54660,Cluster-22447.51793,Cluster-22447.49199,Cluster-22447.48935,Cluster-22447.57071,Cluster-22447.50978,Cluster-22447.41748,Cluster-22447.51010,Cluster-22447.53352,Cluster-22447.52831,Cluster-22447.52729…
GO:0007623	circadian rhythm	biological_process	0.50678	1	1	1642	23	49179	0		1	Cluster-22447.52116
GO:0019089	transmission of virus	biological_process	0.50813	1	1	1642	16	49179	1	Cluster-22447.91620	0
GO:0044007	dissemination or transmission of symbiont from host	biological_process	0.50813	1	1	1642	16	49179	1	Cluster-22447.91620	0
GO:0051821	dissemination or transmission of organism from other organism involved in symbiotic interaction	biological_process	0.50813	1	1	1642	16	49179	1	Cluster-22447.91620	0
GO:0046112	nucleobase biosynthetic process	biological_process	0.51021	1	2	1642	48	49179	2	Cluster-22447.9675,Cluster-22447.12334	0
GO:0009060	aerobic respiration	biological_process	0.51097	1	3	1642	84	49179	2	Cluster-22447.79836,Cluster-22447.79831	1	Cluster-22447.52094
GO:0006672	ceramide metabolic process	biological_process	0.51244	1	1	1642	20	49179	1	Cluster-22447.24695	0
GO:0009892	negative regulation of metabolic process	biological_process	0.51469	1	9	1642	260	49179	7	Cluster-22447.9675,Cluster-22447.93586,Cluster-22447.82065,Cluster-22447.82061,Cluster-22447.27734,Cluster-22447.64036,Cluster-22447.12334	2	Cluster-22447.52116,Cluster-22447.40446
GO:0022618	ribonucleoprotein complex assembly	biological_process	0.51921	1	1	1642	25	49179	0		1	Cluster-22447.58668
GO:0030042	actin filament depolymerization	biological_process	0.52084	1	1	1642	19	49179	1	Cluster-22447.79908	0
GO:0030834	regulation of actin filament depolymerization	biological_process	0.52084	1	1	1642	19	49179	1	Cluster-22447.79908	0
GO:0030835	negative regulation of actin filament depolymerization	biological_process	0.52084	1	1	1642	19	49179	1	Cluster-22447.79908	0
GO:0030837	negative regulation of actin filament polymerization	biological_process	0.52084	1	1	1642	19	49179	1	Cluster-22447.79908	0
GO:0031333	negative regulation of protein complex assembly	biological_process	0.52084	1	1	1642	19	49179	1	Cluster-22447.79908	0
GO:0032272	negative regulation of protein polymerization	biological_process	0.52084	1	1	1642	19	49179	1	Cluster-22447.79908	0
GO:0051261	protein depolymerization	biological_process	0.52084	1	1	1642	19	49179	1	Cluster-22447.79908	0
GO:0051693	actin filament capping	biological_process	0.52084	1	1	1642	19	49179	1	Cluster-22447.79908	0
GO:1901879	regulation of protein depolymerization	biological_process	0.52084	1	1	1642	19	49179	1	Cluster-22447.79908	0
GO:1901880	negative regulation of protein depolymerization	biological_process	0.52084	1	1	1642	19	49179	1	Cluster-22447.79908	0
GO:0006481	C-terminal protein methylation	biological_process	0.53059	1	1	1642	24	49179	0		1	Cluster-22447.51469
GO:0018410	C-terminal protein amino acid modification	biological_process	0.53059	1	1	1642	24	49179	0		1	Cluster-22447.51469
GO:0043687	post-translational protein modification	biological_process	0.53059	1	1	1642	24	49179	0		1	Cluster-22447.51469
GO:0006184	obsolete GTP catabolic process	biological_process	0.5307	1	1	1642	21	49179	0		1	Cluster-22447.52141
GO:0034219	carbohydrate transmembrane transport	biological_process	0.53442	1	1	1642	20	49179	0		1	Cluster-22447.48888
GO:0019953	sexual reproduction	biological_process	0.53586	1	6	1642	175	49179	4	Cluster-22447.89123,Cluster-22447.88459,Cluster-22447.11169,Cluster-22447.39284	2	Cluster-22447.53442,Cluster-22447.51356
GO:0050801	ion homeostasis	biological_process	0.53631	1	7	1642	204	49179	7	Cluster-8868.0,Cluster-22447.41456,Cluster-22447.89300,Cluster-22447.89838,Cluster-22447.18213,Cluster-22447.88854,Cluster-22447.22924	0
GO:0055080	cation homeostasis	biological_process	0.53631	1	7	1642	204	49179	7	Cluster-22447.18213,Cluster-22447.88854,Cluster-22447.22924,Cluster-8868.0,Cluster-22447.89838,Cluster-22447.89300,Cluster-22447.41456	0
GO:0098771	inorganic ion homeostasis	biological_process	0.53631	1	7	1642	204	49179	7	Cluster-8868.0,Cluster-22447.41456,Cluster-22447.89838,Cluster-22447.89300,Cluster-22447.18213,Cluster-22447.88854,Cluster-22447.22924	0
GO:0006144	purine nucleobase metabolic process	biological_process	0.53844	1	30	1642	821	49179	18	Cluster-22447.89838,Cluster-22447.87952,Cluster-22447.41456,Cluster-22447.49354,Cluster-22447.82165,Cluster-22447.69341,Cluster-22447.64076,Cluster-22447.38382,Cluster-22447.10736,Cluster-22447.13604,Cluster-22447.43030,Cluster-22447.51959,Cluster-22447.71784,Cluster-22447.16033,Cluster-22447.46196,Cluster-22447.91828,Cluster-22447.94348,Cluster-22447.21838	12	Cluster-22447.50820,Cluster-22447.52831,Cluster-22447.51010,Cluster-22447.45867,Cluster-22447.56553,Cluster-22447.59863,Cluster-22447.68473,Cluster-22447.49700,Cluster-22447.51987,Cluster-22447.51849,Cluster-22447.50657,Cluster-22447.51155
GO:0000045	autophagosome assembly	biological_process	0.54209	1	1	1642	27	49179	0		1	Cluster-22447.41748
GO:0016236	macroautophagy	biological_process	0.54209	1	1	1642	27	49179	0		1	Cluster-22447.41748
GO:0090305	nucleic acid phosphodiester bond hydrolysis	biological_process	0.54259	1	1	1642	17	49179	0		1	Cluster-22447.54081
GO:0002684	positive regulation of immune system process	biological_process	0.55119	1	1	1642	24	49179	0		1	Cluster-22447.51397
GO:0050778	positive regulation of immune response	biological_process	0.55119	1	1	1642	24	49179	0		1	Cluster-22447.51397
GO:0006874	cellular calcium ion homeostasis	biological_process	0.55131	1	3	1642	85	49179	3	Cluster-22447.41456,Cluster-22447.89838,Cluster-22447.18213	0
GO:0055074	calcium ion homeostasis	biological_process	0.55131	1	3	1642	85	49179	3	Cluster-22447.18213,Cluster-22447.89838,Cluster-22447.41456	0
GO:0072503	cellular divalent inorganic cation homeostasis	biological_process	0.55131	1	3	1642	85	49179	3	Cluster-22447.18213,Cluster-22447.41456,Cluster-22447.89838	0
GO:0072507	divalent inorganic cation homeostasis	biological_process	0.55131	1	3	1642	85	49179	3	Cluster-22447.89838,Cluster-22447.41456,Cluster-22447.18213	0
GO:0016567	protein ubiquitination	biological_process	0.55516	1	33	1642	907	49179	32	Cluster-22447.45278,Cluster-22447.93557,Cluster-22447.89405,Cluster-22447.61500,Cluster-22447.72734,Cluster-22447.10123,Cluster-22447.8221,Cluster-22447.65622,Cluster-22447.56559,Cluster-22447.91182,Cluster-22447.12333,Cluster-22447.14576,Cluster-22447.64076,Cluster-22447.9467,Cluster-22447.93559,Cluster-22447.63021,Cluster-22447.3739,Cluster-22447.72361,Cluster-22447.11027,Cluster-22447.11416,Cl…	1	Cluster-22447.59131
GO:0071826	ribonucleoprotein complex subunit organization	biological_process	0.56153	1	1	1642	28	49179	0		1	Cluster-22447.58668
GO:0043903	regulation of symbiosis, encompassing mutualism through parasitism	biological_process	0.56297	1	2	1642	57	49179	2	Cluster-22447.6602,Cluster-22447.84683	0
GO:0050792	regulation of viral process	biological_process	0.56297	1	2	1642	57	49179	2	Cluster-22447.6602,Cluster-22447.84683	0
GO:0006807	nitrogen compound metabolic process	biological_process	0.56301	1	518	1642	15098	49179	370	Cluster-22447.35390,Cluster-22447.57008,Cluster-22447.41301,Cluster-22447.79831,Cluster-22447.13319,Cluster-22447.24953,Cluster-22447.66140,Cluster-22447.10516,Cluster-22447.75922,Cluster-22447.12055,Cluster-22447.75919,Cluster-22447.19756,Cluster-22447.86920,Cluster-22447.28456,Cluster-22447.60553,Cluster-22447.58377,Cluster-22447.3898,Cluster-22439.1,Cluster-22447.73309,Cluster-22447.16835,Clus…	148	Cluster-22447.51374,Cluster-22447.41748,Cluster-22447.52729,Cluster-22447.52831,Cluster-22447.51406,Cluster-22447.74828,Cluster-22447.50657,Cluster-22447.54081,Cluster-22447.35078,Cluster-22447.51761,Cluster-22447.50582,Cluster-22447.54666,Cluster-22447.47957,Cluster-22447.48373,Cluster-22447.51834,Cluster-22447.49066,Cluster-22447.48489,Cluster-22447.68473,Cluster-22447.54317,Cluster-22447.51234…
GO:0050829	defense response to Gram-negative bacterium	biological_process	0.56382	1	1	1642	23	49179	1	Cluster-22447.76602	0
GO:0010256	endomembrane system organization	biological_process	0.56631	1	4	1642	116	49179	4	Cluster-22447.75648,Cluster-22447.65956,Cluster-22447.66140,Cluster-22447.76240	0
GO:0007031	peroxisome organization	biological_process	0.56666	1	2	1642	54	49179	2	Cluster-22447.29368,Cluster-22447.15507	0
GO:0030435	sporulation resulting in formation of a cellular spore	biological_process	0.56743	1	1	1642	27	49179	1	Cluster-22447.11084	0
GO:0006541	glutamine metabolic process	biological_process	0.57105	1	2	1642	55	49179	0		2	Cluster-22447.57071,Cluster-22447.51793
GO:0032446	protein modification by small protein conjugation	biological_process	0.57219	1	33	1642	914	49179	32	Cluster-22447.12333,Cluster-22447.14576,Cluster-22447.64076,Cluster-22447.9467,Cluster-22447.93559,Cluster-22447.63021,Cluster-22447.3739,Cluster-22447.45278,Cluster-22447.93557,Cluster-22447.89405,Cluster-22447.72734,Cluster-22447.61500,Cluster-22447.10123,Cluster-22447.8221,Cluster-22447.65622,Cluster-22447.56559,Cluster-22447.91182,Cluster-22447.80538,Cluster-22447.53105,Cluster-22447.53894,Cl…	1	Cluster-22447.59131
GO:0009605	response to external stimulus	biological_process	0.57354	1	20	1642	597	49179	15	Cluster-22447.5927,Cluster-22447.49400,Cluster-22447.83716,Cluster-22447.42364,Cluster-22447.43647,Cluster-22447.12086,Cluster-22447.90956,Cluster-22447.34299,Cluster-22447.35661,Cluster-22447.9810,Cluster-22447.11971,Cluster-22447.12145,Cluster-22447.14576,Cluster-22447.76602,Cluster-22447.6886	5	Cluster-22447.54935,Cluster-22447.60259,Cluster-22447.51397,Cluster-22447.41748,Cluster-22447.51119
GO:0045048	protein insertion into ER membrane	biological_process	0.57452	1	1	1642	24	49179	1	Cluster-22447.75648	0
GO:0071816	tail-anchored membrane protein insertion into ER membrane	biological_process	0.57452	1	1	1642	24	49179	1	Cluster-22447.75648	0
GO:0019073	viral DNA genome packaging	biological_process	0.5759	1	1	1642	22	49179	1	Cluster-22447.45670	0
GO:1902590	multi-organism organelle organization	biological_process	0.5759	1	1	1642	22	49179	1	Cluster-22447.45670	0
GO:0019438	aromatic compound biosynthetic process	biological_process	0.57917	1	219	1642	6376	49179	177	Cluster-22447.82165,Cluster-22447.41464,Cluster-22447.42917,Cluster-22447.12892,Cluster-22447.90827,Cluster-22447.30584,Cluster-22447.17105,Cluster-22447.10814,Cluster-22447.83369,Cluster-22447.49399,Cluster-22447.17053,Cluster-22447.18213,Cluster-22447.89658,Cluster-22447.58645,Cluster-22447.12173,Cluster-22447.9664,Cluster-22447.65646,Cluster-22447.88694,Cluster-22447.92432,Cluster-22447.57284,…	42	Cluster-22447.45633,Cluster-22447.55027,Cluster-22447.50321,Cluster-22447.51155,Cluster-22447.52408,Cluster-22447.49700,Cluster-22447.45635,Cluster-22447.63253,Cluster-22447.51356,Cluster-22447.51234,Cluster-22447.50887,Cluster-22447.48983,Cluster-22447.49111,Cluster-22447.52150,Cluster-22447.76786,Cluster-22447.49878,Cluster-22447.40446,Cluster-22447.68473,Cluster-22447.50000,Cluster-22447.56553…
GO:0015858	nucleoside transport	biological_process	0.57963	1	1	1642	25	49179	1	Cluster-22447.41456	0
GO:0032269	negative regulation of cellular protein metabolic process	biological_process	0.57995	1	2	1642	63	49179	2	Cluster-22447.27734,Cluster-22447.93586	0
GO:0051248	negative regulation of protein metabolic process	biological_process	0.57995	1	2	1642	63	49179	2	Cluster-22447.93586,Cluster-22447.27734	0
GO:0051260	protein homooligomerization	biological_process	0.58254	1	1	1642	25	49179	1	Cluster-22447.73815	0
GO:0043170	macromolecule metabolic process	biological_process	0.58283	1	619	1642	17906	49179	476	Cluster-22447.10743,Cluster-22447.12334,Cluster-22447.77820,Cluster-22447.56559,Cluster-22447.8441,Cluster-22447.70137,Cluster-22447.77667,Cluster-22447.67342,Cluster-22447.40605,Cluster-22447.76240,Cluster-22447.25893,Cluster-22447.88695,Cluster-22447.45670,Cluster-22447.10540,Cluster-22447.6641,Cluster-22447.11924,Cluster-22447.9675,Cluster-22447.48812,Cluster-22447.55193,Cluster-22447.90088,Cl…	143	Cluster-22447.55095,Cluster-22447.44568,Cluster-22447.53663,Cluster-22447.51155,Cluster-22447.58668,Cluster-22447.52455,Cluster-22447.59454,Cluster-22447.43129,Cluster-22447.56553,Cluster-22447.47065,Cluster-22447.49017,Cluster-22447.49979,Cluster-22447.46988,Cluster-22447.51731,Cluster-22447.51079,Cluster-22447.40308,Cluster-22447.51941,Cluster-22447.48983,Cluster-22447.54295,Cluster-22447.47055…
GO:0007617	mating behavior	biological_process	0.58466	1	1	1642	27	49179	1	Cluster-22447.88459	0
GO:0019098	reproductive behavior	biological_process	0.58466	1	1	1642	27	49179	1	Cluster-22447.88459	0
GO:0044705	multi-organism reproductive behavior	biological_process	0.58466	1	1	1642	27	49179	1	Cluster-22447.88459	0
GO:0000042	protein targeting to Golgi	biological_process	0.58832	1	1	1642	24	49179	1	Cluster-22447.64972	0
GO:0000301	retrograde transport, vesicle recycling within Golgi	biological_process	0.58832	1	1	1642	24	49179	1	Cluster-22447.64972	0
GO:0034067	protein localization to Golgi apparatus	biological_process	0.58832	1	1	1642	24	49179	1	Cluster-22447.64972	0
GO:0072600	establishment of protein localization to Golgi	biological_process	0.58832	1	1	1642	24	49179	1	Cluster-22447.64972	0
GO:0018342	protein prenylation	biological_process	0.58988	1	1	1642	24	49179	1	Cluster-22447.89195	0
GO:0097354	prenylation	biological_process	0.58988	1	1	1642	24	49179	1	Cluster-22447.89195	0
GO:0031412	gas vesicle organization	biological_process	0.59053	1	1	1642	25	49179	1	Cluster-22447.70776	0
GO:0019359	nicotinamide nucleotide biosynthetic process	biological_process	0.59225	1	2	1642	51	49179	2	Cluster-22447.57778,Cluster-22447.55565	0
GO:0030001	metal ion transport	biological_process	0.59384	1	44	1642	1319	49179	31	Cluster-22447.89300,Cluster-22447.89838,Cluster-22447.73451,Cluster-22447.41456,Cluster-22447.17105,Cluster-22447.63826,Cluster-22447.18213,Cluster-22447.11691,Cluster-22447.39284,Cluster-22447.88359,Cluster-22447.91732,Cluster-22447.62893,Cluster-22447.79564,Cluster-22447.51221,Cluster-22447.38591,Cluster-22447.88715,Cluster-22447.42811,Cluster-22447.11632,Cluster-22447.15222,Cluster-22447.7439,…	13	Cluster-22447.76786,Cluster-22447.54660,Cluster-22447.62816,Cluster-22447.50791,Cluster-22447.51803,Cluster-22447.52139,Cluster-22447.47079,Cluster-22447.62069,Cluster-22447.50311,Cluster-22447.51761,Cluster-22447.54166,Cluster-22447.63253,Cluster-22447.63943
GO:0051129	negative regulation of cellular component organization	biological_process	0.59571	1	3	1642	88	49179	3	Cluster-22447.79908,Cluster-22447.9675,Cluster-22447.12334	0
GO:0009297	pilus assembly	biological_process	0.59785	1	1	1642	26	49179	0		1	Cluster-22447.63943
GO:0043711	pilus organization	biological_process	0.59785	1	1	1642	26	49179	0		1	Cluster-22447.63943
GO:0009252	peptidoglycan biosynthetic process	biological_process	0.6008	1	3	1642	94	49179	1	Cluster-22447.36332	2	Cluster-22447.51793,Cluster-22447.57071
GO:0009273	peptidoglycan-based cell wall biogenesis	biological_process	0.6008	1	3	1642	94	49179	1	Cluster-22447.36332	2	Cluster-22447.51793,Cluster-22447.57071
GO:0002064	epithelial cell development	biological_process	0.612	1	1	1642	27	49179	1	Cluster-22447.39284	0
GO:0002065	columnar/cuboidal epithelial cell differentiation	biological_process	0.612	1	1	1642	27	49179	1	Cluster-22447.39284	0
GO:0002066	columnar/cuboidal epithelial cell development	biological_process	0.612	1	1	1642	27	49179	1	Cluster-22447.39284	0
GO:0007292	female gamete generation	biological_process	0.612	1	1	1642	27	49179	1	Cluster-22447.39284	0
GO:0007304	chorion-containing eggshell formation	biological_process	0.612	1	1	1642	27	49179	1	Cluster-22447.39284	0
GO:0030703	eggshell formation	biological_process	0.612	1	1	1642	27	49179	1	Cluster-22447.39284	0
GO:0030707	ovarian follicle cell development	biological_process	0.612	1	1	1642	27	49179	1	Cluster-22447.39284	0
GO:0030855	epithelial cell differentiation	biological_process	0.612	1	1	1642	27	49179	1	Cluster-22447.39284	0
GO:0048477	oogenesis	biological_process	0.612	1	1	1642	27	49179	1	Cluster-22447.39284	0
GO:0006188	IMP biosynthetic process	biological_process	0.61267	1	1	1642	27	49179	1	Cluster-22447.10516	0
GO:0046040	IMP metabolic process	biological_process	0.61267	1	1	1642	27	49179	1	Cluster-22447.10516	0
GO:0032502	developmental process	biological_process	0.6133	1	25	1642	783	49179	23	Cluster-22447.86920,Cluster-22447.81718,Cluster-22447.81717,Cluster-22447.89801,Cluster-22447.49487,Cluster-22447.6696,Cluster-22447.83716,Cluster-22447.13894,Cluster-22447.11084,Cluster-22447.53892,Cluster-22447.12269,Cluster-22447.53894,Cluster-22447.32282,Cluster-22447.13319,Cluster-22447.27734,Cluster-22447.32337,Cluster-22447.57634,Cluster-22447.39284,Cluster-22447.84683,Cluster-22447.24494,…	2	Cluster-22447.47069,Cluster-22447.56748
GO:2000112	regulation of cellular macromolecule biosynthetic process	biological_process	0.61464	1	156	1642	4603	49179	137	Cluster-22447.73309,Cluster-22447.11756,Cluster-22447.50275,Cluster-22447.32011,Cluster-22447.30544,Cluster-22447.71371,Cluster-22447.77709,Cluster-22447.89620,Cluster-22447.11065,Cluster-22447.11463,Cluster-22447.89568,Cluster-22447.19758,Cluster-22447.10924,Cluster-22447.29162,Cluster-22447.10744,Cluster-22447.11350,Cluster-22447.79831,Cluster-22447.41301,Cluster-22447.12175,Cluster-20546.0,Clu…	19	Cluster-22447.63943,Cluster-22447.51761,Cluster-22447.54847,Cluster-22447.54666,Cluster-22447.52116,Cluster-22447.51529,Cluster-22447.54456,Cluster-22447.48752,Cluster-22447.40446,Cluster-22447.46988,Cluster-22447.51731,Cluster-22447.50000,Cluster-22447.51234,Cluster-22447.48983,Cluster-22447.84774,Cluster-22447.49111,Cluster-22447.52150,Cluster-22447.63253,Cluster-22447.55027
GO:0042398	cellular modified amino acid biosynthetic process	biological_process	0.61733	1	12	1642	357	49179	4	Cluster-22447.39142,Cluster-22447.89319,Cluster-22447.83369,Cluster-22447.11077	8	Cluster-22447.62069,Cluster-22447.47069,Cluster-22447.52219,Cluster-22447.51150,Cluster-22447.45635,Cluster-22447.48373,Cluster-22447.76786,Cluster-22447.45633
GO:0071941	nitrogen cycle metabolic process	biological_process	0.62102	1	2	1642	53	49179	0		2	Cluster-22447.50791,Cluster-22447.52040
GO:0019363	pyridine nucleotide biosynthetic process	biological_process	0.62426	1	2	1642	54	49179	2	Cluster-22447.57778,Cluster-22447.55565	0
GO:0006558	L-phenylalanine metabolic process	biological_process	0.62867	1	5	1642	158	49179	4	Cluster-22447.71092,Cluster-22447.65646,Cluster-22447.57021,Cluster-22447.64002	1	Cluster-22447.50887
GO:1902221	erythrose 4-phosphate/phosphoenolpyruvate family amino acid metabolic process	biological_process	0.62867	1	5	1642	158	49179	4	Cluster-22447.64002,Cluster-22447.71092,Cluster-22447.57021,Cluster-22447.65646	1	Cluster-22447.50887
GO:0052548	regulation of endopeptidase activity	biological_process	0.62942	1	1	1642	25	49179	1	Cluster-22447.27734	0
GO:0050896	response to stimulus	biological_process	0.6298	1	210	1642	6254	49179	180	Cluster-22447.82100,Cluster-22447.88459,Cluster-22447.3739,Cluster-22447.10874,Cluster-22447.45107,Cluster-22447.11971,Cluster-22447.91597,Cluster-22447.11161,Cluster-22447.14576,Cluster-22447.12342,Cluster-450.1,Cluster-22447.88317,Cluster-22447.49400,Cluster-22447.89282,Cluster-22447.91310,Cluster-22447.14084,Cluster-22447.5067,Cluster-22447.53830,Cluster-22447.52721,Cluster-22447.9134,Cluster-…	30	Cluster-22447.51618,Cluster-22447.50528,Cluster-22447.34252,Cluster-22447.61020,Cluster-22447.38254,Cluster-22447.74828,Cluster-22447.47069,Cluster-22447.63118,Cluster-22447.62078,Cluster-22447.58632,Cluster-22447.41748,Cluster-22447.50865,Cluster-22447.54694,Cluster-22447.51397,Cluster-22447.60259,Cluster-22447.51119,Cluster-22447.43966,Cluster-22447.54935,Cluster-22447.48218,Cluster-22447.52094…
GO:0010556	regulation of macromolecule biosynthetic process	biological_process	0.62988	1	156	1642	4617	49179	137	Cluster-22447.90398,Cluster-22447.23185,Cluster-22447.16956,Cluster-22447.31972,Cluster-22447.66389,Cluster-22447.52086,Cluster-22447.92060,Cluster-22447.11108,Cluster-22447.90956,Cluster-22447.89725,Cluster-22447.61779,Cluster-22447.90166,Cluster-22447.10293,Cluster-22447.56783,Cluster-22447.89838,Cluster-22447.18877,Cluster-22447.5038,Cluster-22447.88911,Cluster-22447.64036,Cluster-22447.46889,…	19	Cluster-22447.54666,Cluster-22447.52116,Cluster-22447.51529,Cluster-22447.54456,Cluster-22447.48752,Cluster-22447.54847,Cluster-22447.63943,Cluster-22447.51761,Cluster-22447.55027,Cluster-22447.63253,Cluster-22447.40446,Cluster-22447.51731,Cluster-22447.46988,Cluster-22447.50000,Cluster-22447.51234,Cluster-22447.48983,Cluster-22447.84774,Cluster-22447.49111,Cluster-22447.52150
GO:0031326	regulation of cellular biosynthetic process	biological_process	0.62988	1	156	1642	4617	49179	137	Cluster-22447.89319,Cluster-22447.12317,Cluster-22447.66838,Cluster-22447.76965,Cluster-22447.88710,Cluster-22447.9290,Cluster-22447.26907,Cluster-22447.64875,Cluster-22447.9114,Cluster-22447.71690,Cluster-22447.70201,Cluster-22447.88307,Cluster-6174.0,Cluster-22447.9810,Cluster-22447.10737,Cluster-22447.11057,Cluster-22447.50849,Cluster-22447.94484,Cluster-22447.65956,Cluster-22447.11077,Cluster…	19	Cluster-22447.50000,Cluster-22447.40446,Cluster-22447.46988,Cluster-22447.51731,Cluster-22447.84774,Cluster-22447.49111,Cluster-22447.52150,Cluster-22447.51234,Cluster-22447.48983,Cluster-22447.55027,Cluster-22447.63253,Cluster-22447.54847,Cluster-22447.63943,Cluster-22447.51761,Cluster-22447.54666,Cluster-22447.48752,Cluster-22447.52116,Cluster-22447.51529,Cluster-22447.54456
GO:0051189	prosthetic group metabolic process	biological_process	0.63158	1	2	1642	58	49179	2	Cluster-22447.56753,Cluster-22447.52469	0
GO:0010038	response to metal ion	biological_process	0.63226	1	2	1642	61	49179	2	Cluster-22447.13683,Cluster-22447.82909	0
GO:0006510	obsolete ATP-dependent proteolysis	biological_process	0.6327	1	1	1642	27	49179	1	Cluster-22447.52583	0
GO:0046649	lymphocyte activation	biological_process	0.63396	1	1	1642	30	49179	1	Cluster-22447.88478	0
GO:0009889	regulation of biosynthetic process	biological_process	0.63575	1	156	1642	4622	49179	137	Cluster-22447.12055,Cluster-22447.91620,Cluster-22447.75919,Cluster-22447.19756,Cluster-22447.63408,Cluster-22447.54024,Cluster-22447.66140,Cluster-22447.75922,Cluster-22447.41301,Cluster-22447.12175,Cluster-20546.0,Cluster-22447.10744,Cluster-22447.11350,Cluster-22447.79831,Cluster-22447.90761,Cluster-22447.11463,Cluster-22447.89568,Cluster-22447.71371,Cluster-22447.77709,Cluster-22447.11065,Clu…	19	Cluster-22447.54847,Cluster-22447.51761,Cluster-22447.63943,Cluster-22447.51529,Cluster-22447.54456,Cluster-22447.52116,Cluster-22447.48752,Cluster-22447.54666,Cluster-22447.48983,Cluster-22447.51234,Cluster-22447.52150,Cluster-22447.84774,Cluster-22447.49111,Cluster-22447.46988,Cluster-22447.51731,Cluster-22447.40446,Cluster-22447.50000,Cluster-22447.55027,Cluster-22447.63253
GO:0048609	multicellular organismal reproductive process	biological_process	0.6383	1	3	1642	99	49179	2	Cluster-22447.88459,Cluster-22447.39284	1	Cluster-22447.53442
GO:0045017	glycerolipid biosynthetic process	biological_process	0.64281	1	5	1642	153	49179	4	Cluster-7678.1,Cluster-22447.67343,Cluster-22447.41456,Cluster-22447.67344	1	Cluster-22447.63305
GO:0009267	cellular response to starvation	biological_process	0.64366	1	1	1642	35	49179	0		1	Cluster-22447.41748
GO:0031667	response to nutrient levels	biological_process	0.64366	1	1	1642	35	49179	0		1	Cluster-22447.41748
GO:0031669	cellular response to nutrient levels	biological_process	0.64366	1	1	1642	35	49179	0		1	Cluster-22447.41748
GO:0042594	response to starvation	biological_process	0.64366	1	1	1642	35	49179	0		1	Cluster-22447.41748
GO:0050909	sensory perception of taste	biological_process	0.64554	1	1	1642	30	49179	1	Cluster-22447.10123	0
GO:0000377	RNA splicing, via transesterification reactions with bulged adenosine as nucleophile	biological_process	0.64707	1	4	1642	133	49179	2	Cluster-22447.89838,Cluster-22447.48772	2	Cluster-22447.62816,Cluster-22447.58668
GO:0000398	mRNA splicing, via spliceosome	biological_process	0.64707	1	4	1642	133	49179	2	Cluster-22447.89838,Cluster-22447.48772	2	Cluster-22447.62816,Cluster-22447.58668
GO:0044264	cellular polysaccharide metabolic process	biological_process	0.64826	1	16	1642	495	49179	10	Cluster-22447.54684,Cluster-22447.10638,Cluster-22447.38382,Cluster-22447.92189,Cluster-22447.88538,Cluster-22447.34407,Cluster-22447.89214,Cluster-22447.94346,Cluster-22447.75618,Cluster-22447.11998	6	Cluster-22447.64192,Cluster-22447.53197,Cluster-22447.49545,Cluster-22447.38819,Cluster-22447.54456,Cluster-22447.54305
GO:0051494	negative regulation of cytoskeleton organization	biological_process	0.65082	1	1	1642	27	49179	1	Cluster-22447.79908	0
GO:0044242	cellular lipid catabolic process	biological_process	0.65222	1	3	1642	87	49179	3	Cluster-22447.57778,Cluster-22447.76645,Cluster-22447.55565	0
GO:0043086	negative regulation of catalytic activity	biological_process	0.65329	1	2	1642	65	49179	2	Cluster-22447.27734,Cluster-22447.93586	0
GO:0044092	negative regulation of molecular function	biological_process	0.65329	1	2	1642	65	49179	2	Cluster-22447.27734,Cluster-22447.93586	0
GO:0006885	regulation of pH	biological_process	0.65454	1	3	1642	97	49179	3	Cluster-22447.22924,Cluster-22447.88854,Cluster-22447.89300	0
GO:0055067	monovalent inorganic cation homeostasis	biological_process	0.65454	1	3	1642	97	49179	3	Cluster-22447.22924,Cluster-22447.88854,Cluster-22447.89300	0
GO:0051252	regulation of RNA metabolic process	biological_process	0.65465	1	150	1642	4460	49179	135	Cluster-22447.46889,Cluster-22447.64036,Cluster-22447.88911,Cluster-22447.29093,Cluster-22447.18877,Cluster-22447.5038,Cluster-22447.56783,Cluster-22447.61779,Cluster-22447.89725,Cluster-22447.90166,Cluster-22447.10293,Cluster-22447.92060,Cluster-22447.54592,Cluster-22447.90956,Cluster-22447.11108,Cluster-22447.31972,Cluster-22447.52086,Cluster-22447.66389,Cluster-22447.16956,Cluster-22447.23185,…	15	Cluster-22447.48752,Cluster-22447.51529,Cluster-22447.52116,Cluster-22447.54666,Cluster-22447.54847,Cluster-22447.51761,Cluster-22447.63943,Cluster-22447.55027,Cluster-22447.63253,Cluster-22447.52150,Cluster-22447.49111,Cluster-22447.48983,Cluster-22447.51234,Cluster-22447.50000,Cluster-22447.40446
GO:0007033	vacuole organization	biological_process	0.65504	1	1	1642	34	49179	0		1	Cluster-22447.41748
GO:0009228	thiamine biosynthetic process	biological_process	0.65923	1	1	1642	29	49179	0		1	Cluster-22447.49878
GO:0042724	thiamine-containing compound biosynthetic process	biological_process	0.65923	1	1	1642	29	49179	0		1	Cluster-22447.49878
GO:0048511	rhythmic process	biological_process	0.66077	1	1	1642	33	49179	0		1	Cluster-22447.52116
GO:0008614	pyridoxine metabolic process	biological_process	0.66228	1	1	1642	29	49179	1	Cluster-22447.12342	0
GO:0008615	pyridoxine biosynthetic process	biological_process	0.66228	1	1	1642	29	49179	1	Cluster-22447.12342	0
GO:0016569	covalent chromatin modification	biological_process	0.66241	1	2	1642	65	49179	2	Cluster-22447.89838,Cluster-22447.19758	0
GO:0016570	histone modification	biological_process	0.66241	1	2	1642	65	49179	2	Cluster-22447.19758,Cluster-22447.89838	0
GO:0019637	organophosphate metabolic process	biological_process	0.66475	1	72	1642	2167	49179	40	Cluster-22447.9664,Cluster-22447.15507,Cluster-22447.19326,Cluster-22447.3880,Cluster-22447.75226,Cluster-22447.30584,Cluster-22447.11600,Cluster-22447.41456,Cluster-22447.44008,Cluster-22447.28051,Cluster-22447.28053,Cluster-22447.10237,Cluster-22447.87968,Cluster-22447.10315,Cluster-22447.57778,Cluster-22447.90472,Cluster-22447.57021,Cluster-22447.27522,Cluster-22447.29368,Cluster-22447.16033,C…	32	Cluster-22447.49690,Cluster-22447.51535,Cluster-22447.47957,Cluster-22447.52219,Cluster-22447.49700,Cluster-22447.52471,Cluster-22447.50098,Cluster-22447.51690,Cluster-22447.45493,Cluster-22447.53178,Cluster-22447.48373,Cluster-22447.53920,Cluster-22447.45767,Cluster-22447.51978,Cluster-22447.52225,Cluster-22447.51618,Cluster-22447.51072,Cluster-22447.50887,Cluster-22447.51803,Cluster-22447.54520…
GO:0006817	phosphate ion transport	biological_process	0.6653	1	1	1642	29	49179	1	Cluster-22447.91739	0
GO:0007618	mating	biological_process	0.6654	1	1	1642	34	49179	1	Cluster-22447.88459	0
GO:0034453	microtubule anchoring	biological_process	0.66897	1	4	1642	127	49179	3	Cluster-22447.11463,Cluster-22447.10368,Cluster-22447.17105	1	Cluster-22447.51832
GO:0044702	single organism reproductive process	biological_process	0.66988	1	4	1642	138	49179	2	Cluster-22447.11169,Cluster-22447.39284	2	Cluster-22447.53442,Cluster-22447.51356
GO:0033692	cellular polysaccharide biosynthetic process	biological_process	0.67245	1	6	1642	185	49179	5	Cluster-22447.38382,Cluster-22447.92189,Cluster-22447.89214,Cluster-22447.94346,Cluster-22447.10638	1	Cluster-22447.49545
GO:0051701	interaction with host	biological_process	0.6726	1	13	1642	397	49179	11	Cluster-22447.41456,Cluster-22447.90223,Cluster-645.0,Cluster-22447.60704,Cluster-22447.51756,Cluster-22447.42798,Cluster-22447.42797,Cluster-22447.61240,Cluster-22447.91620,Cluster-22447.81301,Cluster-22447.60705	2	Cluster-22447.50887,Cluster-22447.56748
GO:0010468	regulation of gene expression	biological_process	0.67445	1	159	1642	4738	49179	140	Cluster-22447.54631,Cluster-22447.11442,Cluster-22447.66822,Cluster-22447.89873,Cluster-22447.50849,Cluster-22447.65956,Cluster-22447.94484,Cluster-22447.11077,Cluster-22447.86853,Cluster-22447.9502,Cluster-22447.31150,Cluster-22447.14928,Cluster-22447.64875,Cluster-22447.9114,Cluster-22447.71690,Cluster-22447.88307,Cluster-22447.70201,Cluster-6174.0,Cluster-22447.10737,Cluster-22447.9810,Cluster…	19	Cluster-22447.84774,Cluster-22447.49111,Cluster-22447.52150,Cluster-22447.51234,Cluster-22447.48983,Cluster-22447.50000,Cluster-22447.40446,Cluster-22447.46988,Cluster-22447.51731,Cluster-22447.63253,Cluster-22447.55027,Cluster-22447.51761,Cluster-22447.63943,Cluster-22447.54847,Cluster-22447.48752,Cluster-22447.52116,Cluster-22447.51529,Cluster-22447.54456,Cluster-22447.54666
GO:1901700	response to oxygen-containing compound	biological_process	0.6745	1	2	1642	68	49179	2	Cluster-22447.16956,Cluster-22447.26707	0
GO:0006011	UDP-glucose metabolic process	biological_process	0.67465	1	2	1642	64	49179	1	Cluster-22447.89214	1	Cluster-22447.49545
GO:0019439	aromatic compound catabolic process	biological_process	0.67544	1	20	1642	609	49179	20	Cluster-22447.68838,Cluster-22447.80355,Cluster-22447.64002,Cluster-22447.17105,Cluster-22447.9114,Cluster-22447.54408,Cluster-22447.10616,Cluster-22447.67287,Cluster-5922.0,Cluster-22447.20751,Cluster-22447.57099,Cluster-22447.10594,Cluster-22447.37941,Cluster-22447.38382,Cluster-22447.79329,Cluster-22447.56753,Cluster-22447.89282,Cluster-22447.65622,Cluster-22447.49255,Cluster-22447.16835	0
GO:0009306	protein secretion	biological_process	0.67653	1	3	1642	104	49179	3	Cluster-22447.9959,Cluster-22447.9960,Cluster-22447.41456	0
GO:0015995	chlorophyll biosynthetic process	biological_process	0.677	1	1	1642	31	49179	0		1	Cluster-22447.51290
GO:0006270	DNA replication initiation	biological_process	0.67719	1	5	1642	161	49179	5	Cluster-22447.9081,Cluster-22447.90088,Cluster-22447.90089,Cluster-22447.7795,Cluster-22447.90090	0
GO:0019068	virion assembly	biological_process	0.68293	1	3	1642	100	49179	3	Cluster-22447.10650,Cluster-22447.45670,Cluster-22447.60014	0
GO:0006123	mitochondrial electron transport, cytochrome c to oxygen	biological_process	0.68386	1	4	1642	139	49179	2	Cluster-22447.10237,Cluster-22447.19326	2	Cluster-22447.54520,Cluster-22447.61416
GO:0044767	single-organism developmental process	biological_process	0.68476	1	22	1642	721	49179	20	Cluster-22447.81717,Cluster-22447.86920,Cluster-22447.81718,Cluster-22447.6696,Cluster-22447.89801,Cluster-22447.49487,Cluster-22447.13894,Cluster-22447.83716,Cluster-22447.11084,Cluster-22447.53892,Cluster-22447.13319,Cluster-22447.27734,Cluster-22447.53894,Cluster-22447.32282,Cluster-22447.32337,Cluster-22447.57634,Cluster-22447.39284,Cluster-22447.24494,Cluster-22447.86919,Cluster-22447.81716	2	Cluster-22447.56748,Cluster-22447.47069
GO:0000271	polysaccharide biosynthetic process	biological_process	0.68509	1	7	1642	220	49179	6	Cluster-22447.38382,Cluster-22447.92189,Cluster-22447.89214,Cluster-22447.10638,Cluster-22447.94346,Cluster-22447.56685	1	Cluster-22447.49545
GO:0006351	transcription, DNA-templated	biological_process	0.68555	1	171	1642	5080	49179	144	Cluster-22447.9299,Cluster-22447.30543,Cluster-22447.70452,Cluster-22447.90758,Cluster-22447.47687,Cluster-22447.61627,Cluster-22447.51959,Cluster-22447.32508,Cluster-22447.79836,Cluster-22447.10736,Cluster-5922.0,Cluster-22447.70493,Cluster-22447.69872,Cluster-22447.12950,Cluster-22447.65015,Cluster-450.1,Cluster-22447.70450,Cluster-22447.16956,Cluster-22447.91828,Cluster-22447.90398,Cluster-224…	27	Cluster-22447.54666,Cluster-22447.51529,Cluster-22447.52116,Cluster-22447.45867,Cluster-22447.48752,Cluster-22447.50820,Cluster-22447.63943,Cluster-22447.50657,Cluster-22447.51849,Cluster-22447.59863,Cluster-22447.51761,Cluster-22447.54847,Cluster-22447.51010,Cluster-22447.52831,Cluster-22447.63253,Cluster-22447.51155,Cluster-22447.50321,Cluster-22447.55027,Cluster-22447.49700,Cluster-22447.48035…
GO:0097659	nucleic acid-templated transcription	biological_process	0.68555	1	171	1642	5080	49179	144	Cluster-22447.54631,Cluster-22447.66822,Cluster-22447.89873,Cluster-22447.11442,Cluster-22447.86853,Cluster-22447.11077,Cluster-22447.65956,Cluster-22447.94484,Cluster-22447.50849,Cluster-22447.35877,Cluster-22447.31150,Cluster-22447.14928,Cluster-22447.9502,Cluster-6174.0,Cluster-22447.88307,Cluster-22447.70201,Cluster-22447.71690,Cluster-22447.64875,Cluster-22447.9114,Cluster-22447.11057,Cluste…	27	Cluster-22447.56553,Cluster-22447.48035,Cluster-22447.52150,Cluster-22447.49111,Cluster-22447.48983,Cluster-22447.51234,Cluster-22447.50000,Cluster-22447.40446,Cluster-22447.63253,Cluster-22447.49700,Cluster-22447.51155,Cluster-22447.50321,Cluster-22447.55027,Cluster-22447.59863,Cluster-22447.51761,Cluster-22447.51849,Cluster-22447.63943,Cluster-22447.50657,Cluster-22447.51010,Cluster-22447.52831…
GO:0048646	anatomical structure formation involved in morphogenesis	biological_process	0.6859	1	2	1642	74	49179	2	Cluster-22447.39284,Cluster-22447.11084	0
GO:0006073	cellular glucan metabolic process	biological_process	0.6868	1	14	1642	444	49179	8	Cluster-22447.75618,Cluster-22447.10638,Cluster-22447.54684,Cluster-22447.89214,Cluster-22447.34407,Cluster-22447.11998,Cluster-22447.88538,Cluster-22447.38382	6	Cluster-22447.54456,Cluster-22447.38819,Cluster-22447.49545,Cluster-22447.53197,Cluster-22447.54305,Cluster-22447.64192
GO:0044042	glucan metabolic process	biological_process	0.6868	1	14	1642	444	49179	8	Cluster-22447.89214,Cluster-22447.75618,Cluster-22447.10638,Cluster-22447.54684,Cluster-22447.38382,Cluster-22447.34407,Cluster-22447.88538,Cluster-22447.11998	6	Cluster-22447.38819,Cluster-22447.49545,Cluster-22447.54456,Cluster-22447.54305,Cluster-22447.64192,Cluster-22447.53197
GO:0032259	methylation	biological_process	0.6888	1	13	1642	403	49179	6	Cluster-22447.51367,Cluster-22447.11925,Cluster-22447.11972,Cluster-22447.62656,Cluster-22447.11924,Cluster-22447.62657	7	Cluster-22447.54935,Cluster-22447.54458,Cluster-22447.56748,Cluster-22447.51469,Cluster-22447.49066,Cluster-22447.55095,Cluster-22447.63674
GO:0040007	growth	biological_process	0.69083	1	5	1642	170	49179	4	Cluster-22447.35420,Cluster-22447.82952,Cluster-22447.6696,Cluster-22447.10874	1	Cluster-22447.47069
GO:0042545	cell wall modification	biological_process	0.69124	1	2	1642	72	49179	0		2	Cluster-22447.38819,Cluster-22447.54305
GO:0000394	RNA splicing, via endonucleolytic cleavage and ligation	biological_process	0.69353	1	1	1642	32	49179	1	Cluster-22447.88307	0
GO:0006388	tRNA splicing, via endonucleolytic cleavage and ligation	biological_process	0.69353	1	1	1642	32	49179	1	Cluster-22447.88307	0
GO:0048878	chemical homeostasis	biological_process	0.69825	1	7	1642	237	49179	7	Cluster-22447.18213,Cluster-22447.22924,Cluster-22447.88854,Cluster-8868.0,Cluster-22447.41456,Cluster-22447.89300,Cluster-22447.89838	0
GO:0031047	gene silencing by RNA	biological_process	0.69846	1	2	1642	67	49179	2	Cluster-22447.82061,Cluster-22447.82065	0
GO:0042221	response to chemical	biological_process	0.69902	1	29	1642	920	49179	25	Cluster-22447.88918,Cluster-22447.18880,Cluster-22447.86833,Cluster-22447.76965,Cluster-22447.67342,Cluster-22447.16956,Cluster-22447.83716,Cluster-22447.13683,Cluster-22447.92189,Cluster-22447.90705,Cluster-22447.70776,Cluster-22447.26707,Cluster-22447.84725,Cluster-22447.67287,Cluster-22447.5465,Cluster-22447.41456,Cluster-22447.18877,Cluster-22447.92188,Cluster-22447.71690,Cluster-22447.11161,…	4	Cluster-22447.61020,Cluster-22447.51284,Cluster-22447.50791,Cluster-22447.51584
GO:0019219	regulation of nucleobase-containing compound metabolic process	biological_process	0.70211	1	150	1642	4507	49179	135	Cluster-22447.66838,Cluster-22447.89319,Cluster-22447.12317,Cluster-22447.9290,Cluster-22447.83417,Cluster-22447.26907,Cluster-22447.76965,Cluster-22447.88710,Cluster-22447.88307,Cluster-22447.70201,Cluster-6174.0,Cluster-22447.64875,Cluster-22447.9114,Cluster-22447.71690,Cluster-22447.10737,Cluster-22447.9810,Cluster-22447.11057,Cluster-22447.11077,Cluster-22447.86853,Cluster-22447.50849,Cluster…	15	Cluster-22447.50000,Cluster-22447.40446,Cluster-22447.52150,Cluster-22447.49111,Cluster-22447.48983,Cluster-22447.51234,Cluster-22447.55027,Cluster-22447.63253,Cluster-22447.54847,Cluster-22447.63943,Cluster-22447.51761,Cluster-22447.54666,Cluster-22447.48752,Cluster-22447.51529,Cluster-22447.52116
GO:0001522	pseudouridine synthesis	biological_process	0.70291	1	3	1642	100	49179	2	Cluster-22447.70767,Cluster-22447.70766	1	Cluster-22447.42963
GO:0000162	tryptophan biosynthetic process	biological_process	0.70338	1	4	1642	140	49179	3	Cluster-22447.65646,Cluster-22447.57021,Cluster-22447.71092	1	Cluster-22447.50887
GO:0006571	tyrosine biosynthetic process	biological_process	0.70338	1	4	1642	140	49179	3	Cluster-22447.71092,Cluster-22447.65646,Cluster-22447.57021	1	Cluster-22447.50887
GO:0009073	aromatic amino acid family biosynthetic process	biological_process	0.70338	1	4	1642	140	49179	3	Cluster-22447.71092,Cluster-22447.65646,Cluster-22447.57021	1	Cluster-22447.50887
GO:0009094	L-phenylalanine biosynthetic process	biological_process	0.70338	1	4	1642	140	49179	3	Cluster-22447.71092,Cluster-22447.65646,Cluster-22447.57021	1	Cluster-22447.50887
GO:0009095	aromatic amino acid family biosynthetic process, prephenate pathway	biological_process	0.70338	1	4	1642	140	49179	3	Cluster-22447.65646,Cluster-22447.57021,Cluster-22447.71092	1	Cluster-22447.50887
GO:0046219	indolalkylamine biosynthetic process	biological_process	0.70338	1	4	1642	140	49179	3	Cluster-22447.71092,Cluster-22447.57021,Cluster-22447.65646	1	Cluster-22447.50887
GO:1902223	erythrose 4-phosphate/phosphoenolpyruvate family amino acid biosynthetic process	biological_process	0.70338	1	4	1642	140	49179	3	Cluster-22447.71092,Cluster-22447.65646,Cluster-22447.57021	1	Cluster-22447.50887
GO:0022603	regulation of anatomical structure morphogenesis	biological_process	0.70536	1	1	1642	36	49179	1	Cluster-22447.11084	0
GO:0033108	mitochondrial respiratory chain complex assembly	biological_process	0.70665	1	1	1642	36	49179	1	Cluster-22447.93094	0
GO:0006074	(1->3)-beta-D-glucan metabolic process	biological_process	0.7082	1	1	1642	28	49179	1	Cluster-22447.38382	0
GO:0006075	(1->3)-beta-D-glucan biosynthetic process	biological_process	0.7082	1	1	1642	28	49179	1	Cluster-22447.38382	0
GO:0018130	heterocycle biosynthetic process	biological_process	0.70977	1	219	1642	6515	49179	177	Cluster-22447.31972,Cluster-22447.66389,Cluster-22447.52086,Cluster-22447.13604,Cluster-22447.92060,Cluster-22447.11108,Cluster-22447.90956,Cluster-22447.90398,Cluster-22447.23185,Cluster-22447.91828,Cluster-22447.89802,Cluster-22447.16956,Cluster-22447.18877,Cluster-22447.89838,Cluster-22447.41456,Cluster-22447.5038,Cluster-22447.88911,Cluster-22447.64036,Cluster-22447.46889,Cluster-22447.29093,…	42	Cluster-22447.54666,Cluster-22447.42556,Cluster-22447.50820,Cluster-22447.51150,Cluster-22447.48752,Cluster-22447.45867,Cluster-22447.52116,Cluster-22447.51529,Cluster-22447.49872,Cluster-22447.54847,Cluster-22447.52831,Cluster-22447.51010,Cluster-22447.42358,Cluster-22447.51849,Cluster-22447.50657,Cluster-22447.58461,Cluster-22447.63943,Cluster-22447.47069,Cluster-22447.51761,Cluster-22447.59863…
GO:0046500	S-adenosylmethionine metabolic process	biological_process	0.70983	1	3	1642	107	49179	0		3	Cluster-22447.54458,Cluster-22447.55095,Cluster-22447.49066
GO:0007154	cell communication	biological_process	0.71077	1	107	1642	3282	49179	97	Cluster-22447.9001,Cluster-22447.79854,Cluster-22447.50414,Cluster-22447.9154,Cluster-22447.89319,Cluster-22447.93221,Cluster-22447.9000,Cluster-27885.0,Cluster-22447.86833,Cluster-22447.16033,Cluster-22447.73758,Cluster-22447.55565,Cluster-22447.80538,Cluster-22447.88307,Cluster-22447.9239,Cluster-22447.82764,Cluster-22447.52855,Cluster-22447.12055,Cluster-22447.89683,Cluster-27006.0,Cluster-224…	10	Cluster-22447.84774,Cluster-22447.41748,Cluster-22447.50877,Cluster-22447.34252,Cluster-22447.50528,Cluster-22447.51690,Cluster-22447.51618,Cluster-22447.51119,Cluster-22447.54694,Cluster-22447.51397
GO:0035725	sodium ion transmembrane transport	biological_process	0.71641	1	2	1642	58	49179	1	Cluster-22447.88715	1	Cluster-22447.54660
GO:0071436	sodium ion export	biological_process	0.71641	1	2	1642	58	49179	1	Cluster-22447.88715	1	Cluster-22447.54660
GO:0007281	germ cell development	biological_process	0.71668	1	1	1642	39	49179	1	Cluster-22447.39284	0
GO:1901361	organic cyclic compound catabolic process	biological_process	0.71747	1	19	1642	596	49179	19	Cluster-22447.10616,Cluster-5922.0,Cluster-22447.67287,Cluster-22447.20751,Cluster-22447.80355,Cluster-22447.68838,Cluster-22447.64002,Cluster-22447.17105,Cluster-22447.54408,Cluster-22447.56753,Cluster-22447.65622,Cluster-22447.89282,Cluster-22447.49255,Cluster-22447.16835,Cluster-22447.57099,Cluster-22447.10594,Cluster-22447.37941,Cluster-22447.38382,Cluster-22447.79329	0
GO:0046700	heterocycle catabolic process	biological_process	0.71812	1	18	1642	564	49179	18	Cluster-22447.57099,Cluster-22447.10594,Cluster-22447.37941,Cluster-22447.38382,Cluster-22447.79329,Cluster-22447.56753,Cluster-22447.65622,Cluster-22447.89282,Cluster-22447.49255,Cluster-22447.16835,Cluster-22447.80355,Cluster-22447.68838,Cluster-22447.17105,Cluster-22447.54408,Cluster-22447.10616,Cluster-22447.67287,Cluster-5922.0,Cluster-22447.20751	0
GO:0051259	protein oligomerization	biological_process	0.71846	1	4	1642	143	49179	2	Cluster-22447.73815,Cluster-22447.41301	2	Cluster-22447.45603,Cluster-22447.49273
GO:0044380	protein localization to cytoskeleton	biological_process	0.71885	1	1	1642	34	49179	1	Cluster-22447.8414	0
GO:0071988	protein localization to spindle pole body	biological_process	0.71885	1	1	1642	34	49179	1	Cluster-22447.8414	0
GO:0072698	protein localization to microtubule cytoskeleton	biological_process	0.71885	1	1	1642	34	49179	1	Cluster-22447.8414	0
GO:0042126	nitrate metabolic process	biological_process	0.71909	1	1	1642	30	49179	0		1	Cluster-22447.52040
GO:0042128	nitrate assimilation	biological_process	0.71909	1	1	1642	30	49179	0		1	Cluster-22447.52040
GO:0044270	cellular nitrogen compound catabolic process	biological_process	0.71953	1	18	1642	562	49179	18	Cluster-22447.79329,Cluster-22447.38382,Cluster-22447.10594,Cluster-22447.37941,Cluster-22447.57099,Cluster-22447.16835,Cluster-22447.65622,Cluster-22447.89282,Cluster-22447.49255,Cluster-22447.56753,Cluster-22447.54408,Cluster-22447.17105,Cluster-22447.68838,Cluster-22447.80355,Cluster-22447.20751,Cluster-5922.0,Cluster-22447.67287,Cluster-22447.10616	0
GO:0016458	gene silencing	biological_process	0.72077	1	2	1642	70	49179	2	Cluster-22447.82065,Cluster-22447.82061	0
GO:0019915	lipid storage	biological_process	0.72294	1	1	1642	37	49179	1	Cluster-22447.41456	0
GO:0015939	pantothenate metabolic process	biological_process	0.72495	1	5	1642	162	49179	1	Cluster-22447.39142	4	Cluster-22447.62069,Cluster-22447.76786,Cluster-22447.52219,Cluster-22447.48373
GO:0015940	pantothenate biosynthetic process	biological_process	0.72495	1	5	1642	162	49179	1	Cluster-22447.39142	4	Cluster-22447.48373,Cluster-22447.76786,Cluster-22447.52219,Cluster-22447.62069
GO:0032774	RNA biosynthetic process	biological_process	0.72588	1	171	1642	5122	49179	144	Cluster-22447.12334,Cluster-22447.10743,Cluster-22447.61976,Cluster-22447.11799,Cluster-22447.79908,Cluster-22447.54782,Cluster-22447.94348,Cluster-22447.11084,Cluster-22447.18880,Cluster-22447.62994,Cluster-22447.53467,Cluster-22447.89272,Cluster-22447.88696,Cluster-22447.67342,Cluster-22447.76240,Cluster-22447.27732,Cluster-22447.25893,Cluster-22447.12301,Cluster-22447.9817,Cluster-22447.88695,…	27	Cluster-22447.63253,Cluster-22447.49700,Cluster-22447.55027,Cluster-22447.51155,Cluster-22447.50321,Cluster-22447.48035,Cluster-22447.56553,Cluster-22447.50000,Cluster-22447.40446,Cluster-22447.49111,Cluster-22447.52150,Cluster-22447.51234,Cluster-22447.48983,Cluster-22447.54666,Cluster-22447.48752,Cluster-22447.50820,Cluster-22447.52116,Cluster-22447.45867,Cluster-22447.51529,Cluster-22447.51849…
GO:0006772	thiamine metabolic process	biological_process	0.72794	1	1	1642	37	49179	0		1	Cluster-22447.49878
GO:0042723	thiamine-containing compound metabolic process	biological_process	0.72794	1	1	1642	37	49179	0		1	Cluster-22447.49878
GO:0009112	nucleobase metabolic process	biological_process	0.73373	1	33	1642	990	49179	21	Cluster-22447.71784,Cluster-22447.13604,Cluster-22447.10234,Cluster-22447.38382,Cluster-22447.91828,Cluster-22447.16033,Cluster-22447.49354,Cluster-22447.89838,Cluster-22447.41456,Cluster-22447.82165,Cluster-22447.51959,Cluster-22447.12334,Cluster-22447.43030,Cluster-22447.10736,Cluster-22447.21838,Cluster-22447.94348,Cluster-22447.46196,Cluster-22447.87952,Cluster-22447.64076,Cluster-22447.9675,…	12	Cluster-22447.68473,Cluster-22447.49700,Cluster-22447.51155,Cluster-22447.51010,Cluster-22447.52831,Cluster-22447.50820,Cluster-22447.45867,Cluster-22447.51987,Cluster-22447.51849,Cluster-22447.50657,Cluster-22447.59863,Cluster-22447.56553
GO:0046677	response to antibiotic	biological_process	0.73548	1	1	1642	38	49179	1	Cluster-22447.84123	0
GO:0006261	DNA-dependent DNA replication	biological_process	0.73556	1	7	1642	239	49179	6	Cluster-22447.90088,Cluster-22447.90089,Cluster-22447.9081,Cluster-22447.90090,Cluster-22447.28456,Cluster-22447.7795	1	Cluster-22447.49700
GO:0007606	sensory perception of chemical stimulus	biological_process	0.73637	1	2	1642	78	49179	2	Cluster-22447.86833,Cluster-22447.10123	0
GO:0009405	pathogenesis	biological_process	0.73743	1	19	1642	619	49179	12	Cluster-22447.43787,Cluster-22447.51443,Cluster-22447.46345,Cluster-22447.43405,Cluster-22447.10910,Cluster-22447.91429,Cluster-22447.17430,Cluster-22447.65247,Cluster-22447.37802,Cluster-22447.10909,Cluster-22447.47902,Cluster-22447.71021	7	Cluster-22447.49344,Cluster-22447.50877,Cluster-22447.62076,Cluster-22447.50528,Cluster-22447.48733,Cluster-22447.48423,Cluster-22447.50508
GO:0045321	leukocyte activation	biological_process	0.73756	1	1	1642	37	49179	1	Cluster-22447.88478	0
GO:0019072	viral genome packaging	biological_process	0.74135	1	1	1642	36	49179	1	Cluster-22447.45670	0
GO:0006206	pyrimidine nucleobase metabolic process	biological_process	0.74285	1	21	1642	628	49179	12	Cluster-22447.51959,Cluster-22447.10736,Cluster-22447.10234,Cluster-22447.12334,Cluster-22447.13604,Cluster-22447.94348,Cluster-22447.91828,Cluster-22447.41456,Cluster-22447.89838,Cluster-22447.9675,Cluster-22447.69341,Cluster-22447.82165	9	Cluster-22447.51849,Cluster-22447.51155,Cluster-22447.50657,Cluster-22447.52831,Cluster-22447.51010,Cluster-22447.50820,Cluster-22447.59863,Cluster-22447.56553,Cluster-22447.45867
GO:0001510	RNA methylation	biological_process	0.74373	1	4	1642	131	49179	1	Cluster-22447.11972	3	Cluster-22447.54458,Cluster-22447.56748,Cluster-22447.55095
GO:0006534	cysteine metabolic process	biological_process	0.74446	1	1	1642	35	49179	1	Cluster-22447.71092	0
GO:0032504	multicellular organism reproduction	biological_process	0.74835	1	3	1642	118	49179	2	Cluster-22447.88459,Cluster-22447.39284	1	Cluster-22447.53442
GO:0009108	coenzyme biosynthetic process	biological_process	0.75	1	19	1642	618	49179	9	Cluster-22439.1,Cluster-22447.55565,Cluster-22447.39142,Cluster-22447.53892,Cluster-22447.11077,Cluster-22447.89319,Cluster-22447.57778,Cluster-22447.57021,Cluster-22447.83369	10	Cluster-22447.47069,Cluster-22447.52219,Cluster-22447.42556,Cluster-22447.48373,Cluster-22447.49872,Cluster-22447.62069,Cluster-22447.45633,Cluster-22447.76786,Cluster-22447.45635,Cluster-22447.51150
GO:0044260	cellular macromolecule metabolic process	biological_process	0.75015	1	558	1642	16416	49179	437	Cluster-22447.54939,Cluster-22447.46345,Cluster-22447.33771,Cluster-22447.53830,Cluster-18582.0,Cluster-22447.61627,Cluster-22447.47687,Cluster-22447.54684,Cluster-22447.11521,Cluster-22447.30543,Cluster-22447.70450,Cluster-22447.67343,Cluster-22447.93872,Cluster-22447.54971,Cluster-22447.3739,Cluster-22447.70493,Cluster-5922.0,Cluster-22447.6696,Cluster-22447.93770,Cluster-22447.90090,Cluster-22…	121	Cluster-22447.53437,Cluster-22447.54666,Cluster-22447.48284,Cluster-22447.51406,Cluster-22447.50657,Cluster-22447.74828,Cluster-22447.63118,Cluster-22447.54081,Cluster-22447.50582,Cluster-22447.51761,Cluster-22447.35078,Cluster-22447.47955,Cluster-22447.51374,Cluster-22447.52831,Cluster-22447.52729,Cluster-22447.41748,Cluster-22447.43966,Cluster-22447.54458,Cluster-22447.51119,Cluster-22447.49700…
GO:0009250	glucan biosynthetic process	biological_process	0.75134	1	4	1642	134	49179	3	Cluster-22447.38382,Cluster-22447.89214,Cluster-22447.10638	1	Cluster-22447.49545
GO:0044419	interspecies interaction between organisms	biological_process	0.75613	1	42	1642	1308	49179	36	Cluster-22447.86920,Cluster-22447.60704,Cluster-22447.51756,Cluster-22447.53892,Cluster-22447.81301,Cluster-22447.60705,Cluster-22447.27734,Cluster-22447.45670,Cluster-22447.84683,Cluster-22447.86919,Cluster-22447.60776,Cluster-22447.90223,Cluster-22447.43787,Cluster-22447.38382,Cluster-22447.90090,Cluster-22447.6602,Cluster-22447.42798,Cluster-22447.61240,Cluster-22447.57950,Cluster-22447.90088,…	6	Cluster-22447.55095,Cluster-22447.54458,Cluster-22447.56748,Cluster-22447.49044,Cluster-22447.63674,Cluster-22447.50887
GO:0007015	actin filament organization	biological_process	0.75729	1	2	1642	78	49179	2	Cluster-22447.8609,Cluster-22447.79908	0
GO:0007409	axonogenesis	biological_process	0.76224	1	1	1642	44	49179	1	Cluster-22447.83716	0
GO:0007411	axon guidance	biological_process	0.76224	1	1	1642	44	49179	1	Cluster-22447.83716	0
GO:0048667	cell morphogenesis involved in neuron differentiation	biological_process	0.76224	1	1	1642	44	49179	1	Cluster-22447.83716	0
GO:0048812	neuron projection morphogenesis	biological_process	0.76224	1	1	1642	44	49179	1	Cluster-22447.83716	0
GO:0061564	axon development	biological_process	0.76224	1	1	1642	44	49179	1	Cluster-22447.83716	0
GO:0097485	neuron projection guidance	biological_process	0.76224	1	1	1642	44	49179	1	Cluster-22447.83716	0
GO:1901264	carbohydrate derivative transport	biological_process	0.76249	1	1	1642	42	49179	1	Cluster-22447.41456	0
GO:0009452	7-methylguanosine RNA capping	biological_process	0.76461	1	2	1642	77	49179	0		2	Cluster-22447.54458,Cluster-22447.55095
GO:0036260	RNA capping	biological_process	0.76461	1	2	1642	77	49179	0		2	Cluster-22447.55095,Cluster-22447.54458
GO:0030244	cellulose biosynthetic process	biological_process	0.76758	1	2	1642	78	49179	1	Cluster-22447.89214	1	Cluster-22447.49545
GO:0009231	riboflavin biosynthetic process	biological_process	0.76799	1	1	1642	40	49179	1	Cluster-22447.39142	0
GO:0042727	flavin-containing compound biosynthetic process	biological_process	0.76799	1	1	1642	40	49179	1	Cluster-22447.39142	0
GO:0006278	RNA-dependent DNA replication	biological_process	0.76943	1	1	1642	41	49179	0		1	Cluster-22447.48035
GO:0043414	macromolecule methylation	biological_process	0.76957	1	10	1642	338	49179	4	Cluster-22447.51367,Cluster-22447.11925,Cluster-22447.11972,Cluster-22447.11924	6	Cluster-22447.49066,Cluster-22447.55095,Cluster-22447.63674,Cluster-22447.54458,Cluster-22447.56748,Cluster-22447.51469
GO:0006364	rRNA processing	biological_process	0.77134	1	8	1642	277	49179	5	Cluster-22447.56533,Cluster-22447.62657,Cluster-22447.49222,Cluster-22447.61008,Cluster-22447.62656	3	Cluster-22447.55095,Cluster-22447.47065,Cluster-22447.38715
GO:0016072	rRNA metabolic process	biological_process	0.77134	1	8	1642	277	49179	5	Cluster-22447.62656,Cluster-22447.61008,Cluster-22447.56533,Cluster-22447.62657,Cluster-22447.49222	3	Cluster-22447.38715,Cluster-22447.55095,Cluster-22447.47065
GO:0098813	nuclear chromosome segregation	biological_process	0.77217	1	6	1642	217	49179	5	Cluster-22447.19758,Cluster-22447.11463,Cluster-22447.71371,Cluster-22447.19756,Cluster-22447.17105	1	Cluster-22447.51832
GO:0000160	phosphorelay signal transduction system	biological_process	0.77353	1	6	1642	222	49179	3	Cluster-22447.16033,Cluster-22447.64076,Cluster-22447.72361	3	Cluster-22447.51618,Cluster-22447.54694,Cluster-22447.51690
GO:0070085	glycosylation	biological_process	0.77369	1	6	1642	224	49179	5	Cluster-22447.58559,Cluster-22447.88824,Cluster-22447.24089,Cluster-22447.59421,Cluster-22447.11717	1	Cluster-22447.51223
GO:0051274	beta-glucan biosynthetic process	biological_process	0.77402	1	3	1642	109	49179	2	Cluster-22447.38382,Cluster-22447.89214	1	Cluster-22447.49545
GO:0046168	glycerol-3-phosphate catabolic process	biological_process	0.77603	1	1	1642	38	49179	0		1	Cluster-22447.48373
GO:0006915	apoptotic process	biological_process	0.77904	1	7	1642	230	49179	4	Cluster-22447.90089,Cluster-22447.90088,Cluster-22447.9081,Cluster-22447.90090	3	Cluster-22447.45603,Cluster-22447.61340,Cluster-22447.49273
GO:0012501	programmed cell death	biological_process	0.77904	1	7	1642	230	49179	4	Cluster-22447.90089,Cluster-22447.90088,Cluster-22447.9081,Cluster-22447.90090	3	Cluster-22447.45603,Cluster-22447.61340,Cluster-22447.49273
GO:0006368	transcription elongation from RNA polymerase II promoter	biological_process	0.78202	1	1	1642	48	49179	1	Cluster-22447.89838	0
GO:0008033	tRNA processing	biological_process	0.78256	1	23	1642	718	49179	16	Cluster-22447.89802,Cluster-22447.9502,Cluster-22447.11972,Cluster-22447.57008,Cluster-22447.11374,Cluster-22447.89798,Cluster-22447.9239,Cluster-22447.57021,Cluster-22447.65463,Cluster-22447.68404,Cluster-22447.88307,Cluster-22447.11376,Cluster-22447.66098,Cluster-22447.40605,Cluster-22447.48312,Cluster-22447.17105	7	Cluster-22447.54458,Cluster-22447.56748,Cluster-22447.47055,Cluster-22447.51290,Cluster-22447.55431,Cluster-22447.49066,Cluster-22447.55095
GO:0044403	symbiosis, encompassing mutualism through parasitism	biological_process	0.7868	1	41	1642	1298	49179	36	Cluster-22447.86920,Cluster-22447.51756,Cluster-22447.60704,Cluster-22447.81301,Cluster-22447.60705,Cluster-22447.53892,Cluster-22447.27734,Cluster-22447.84683,Cluster-22447.86919,Cluster-22447.60776,Cluster-22447.45670,Cluster-22447.42798,Cluster-22447.6602,Cluster-22447.90223,Cluster-22447.38382,Cluster-22447.43787,Cluster-22447.90090,Cluster-22447.57950,Cluster-22447.90088,Cluster-22447.61240,…	5	Cluster-22447.55095,Cluster-22447.54458,Cluster-22447.56748,Cluster-22447.63674,Cluster-22447.50887
GO:0030029	actin filament-based process	biological_process	0.78756	1	3	1642	118	49179	2	Cluster-22447.79908,Cluster-22447.8609	1	Cluster-22447.51510
GO:0030036	actin cytoskeleton organization	biological_process	0.78756	1	3	1642	118	49179	2	Cluster-22447.79908,Cluster-22447.8609	1	Cluster-22447.51510
GO:0009395	phospholipid catabolic process	biological_process	0.78874	1	2	1642	75	49179	2	Cluster-22447.55565,Cluster-22447.57778	0
GO:0030182	neuron differentiation	biological_process	0.79032	1	1	1642	47	49179	1	Cluster-22447.83716	0
GO:0031175	neuron projection development	biological_process	0.79032	1	1	1642	47	49179	1	Cluster-22447.83716	0
GO:0048666	neuron development	biological_process	0.79032	1	1	1642	47	49179	1	Cluster-22447.83716	0
GO:0048699	generation of neurons	biological_process	0.79032	1	1	1642	47	49179	1	Cluster-22447.83716	0
GO:0042157	lipoprotein metabolic process	biological_process	0.79188	1	6	1642	220	49179	2	Cluster-22447.60553,Cluster-22447.41456	4	Cluster-22447.53663,Cluster-22447.47955,Cluster-22447.41539,Cluster-22447.37843
GO:0030474	spindle pole body duplication	biological_process	0.79405	1	1	1642	44	49179	1	Cluster-22447.8414	0
GO:0051300	spindle pole body organization	biological_process	0.79405	1	1	1642	44	49179	1	Cluster-22447.8414	0
GO:0005982	starch metabolic process	biological_process	0.79533	1	11	1642	386	49179	6	Cluster-22447.54684,Cluster-22447.10638,Cluster-22447.89214,Cluster-22447.34407,Cluster-22447.88538,Cluster-22447.38382	5	Cluster-22447.54456,Cluster-22447.38819,Cluster-22447.49545,Cluster-22447.64192,Cluster-22447.54305
GO:0005985	sucrose metabolic process	biological_process	0.79533	1	11	1642	386	49179	6	Cluster-22447.89214,Cluster-22447.54684,Cluster-22447.10638,Cluster-22447.38382,Cluster-22447.88538,Cluster-22447.34407	5	Cluster-22447.49545,Cluster-22447.38819,Cluster-22447.54456,Cluster-22447.64192,Cluster-22447.54305
GO:0008653	lipopolysaccharide metabolic process	biological_process	0.79537	1	1	1642	47	49179	1	Cluster-22447.94346	0
GO:0009103	lipopolysaccharide biosynthetic process	biological_process	0.79537	1	1	1642	47	49179	1	Cluster-22447.94346	0
GO:0006072	glycerol-3-phosphate metabolic process	biological_process	0.79551	1	1	1642	42	49179	0		1	Cluster-22447.48373
GO:0008608	attachment of spindle microtubules to kinetochore	biological_process	0.79594	1	3	1642	116	49179	2	Cluster-22447.17105,Cluster-22447.11463	1	Cluster-22447.51832
GO:0032940	secretion by cell	biological_process	0.79648	1	6	1642	234	49179	5	Cluster-22447.41456,Cluster-22447.9959,Cluster-22447.9960,Cluster-22447.94399,Cluster-22447.80422	1	Cluster-22447.63943
GO:0009847	spore germination	biological_process	0.79808	1	1	1642	45	49179	1	Cluster-22447.12269	0
[truncated: 1,231 more rows]
