# Supplementary material for: Transcriptomic profile of tobacco in response to Tomato zonate spot orthotospovirus infection
Source: Virol J. 2017 Aug 14;14:153. doi: 10.1186/s12985-017-0821-6 (PMC5557316; doi:10.1186/s12985-017-0821-6)
Supplement: Supplementary file 4 — Significantly enriched GO terms. (XLSX 80 kb) [file 12985_2017_821_MOESM4_ESM.xlsx]

## Sheet: Sheet1
GO_accession	Description	Term_type	Over_represented_pValue	Corrected_pValue	DEG_item	DEG_list	Bg_item	Bg_list	up	Up_Gene_names	Down	Down_Gene_names
GO:0008152	metabolic process	biological_process	6.984e-24	3.61e-20	1116	1642	26846	49179	797	Cluster-22447.11375,Cluster-22447.73309,Cluster-22447.28456,Cluster-22447.89214,Cluster-22447.61008,Cluster-22447.64076,Cluster-22447.10313,Cluster-22447.9496,Cluster-22447.8543,Cluster-22447.7335,Cluster-22447.28177,Cluster-22447.79831,Cluster-22447.94252,Cluster-22447.41301,Cluster-22447.75645,Cluster-22447.76645,Cluster-22447.19756,Cluster-22447.42797,Cluster-22447.68736,Cluster-22447.12055,Cl…	319	Cluster-22447.63118,Cluster-22447.74828,Cluster-22447.51197,Cluster-22447.47955,Cluster-22447.35078,Cluster-22447.51391,Cluster-22447.51374,Cluster-22447.51733,Cluster-22447.30934,Cluster-22447.51834,Cluster-22447.48373,Cluster-22447.51502,Cluster-22447.56008,Cluster-22447.51181,Cluster-22447.37650,Cluster-22447.53437,Cluster-22447.54666,Cluster-22447.51493,Cluster-22447.54317,Cluster-22447.49123…
GO:0015979	photosynthesis	biological_process	4.0385e-23	1.0438e-19	65	1642	428	49179	7	Cluster-22447.46036,Cluster-22447.51959,Cluster-22447.8978,Cluster-22447.77708,Cluster-22447.77702,Cluster-22447.49104,Cluster-22447.23735	58	Cluster-22447.52022,Cluster-22447.51290,Cluster-22447.48586,Cluster-22447.51849,Cluster-22447.51144,Cluster-22447.50877,Cluster-22447.52084,Cluster-22447.51645,Cluster-22447.51628,Cluster-22447.50183,Cluster-22447.51598,Cluster-22447.51407,Cluster-22447.51391,Cluster-22447.51596,Cluster-22447.50561,Cluster-22447.51556,Cluster-22447.51631,Cluster-22447.51305,Cluster-22447.51733,Cluster-22447.49658…
GO:0055114	oxidation-reduction process	biological_process	8.5721e-22	7.5202e-19	259	1642	4097	49179	188	Cluster-22447.59273,Cluster-22447.60547,Cluster-22447.47056,Cluster-22447.34757,Cluster-22447.76705,Cluster-22447.68404,Cluster-22447.24715,Cluster-22447.89642,Cluster-22447.51443,Cluster-22447.53853,Cluster-22447.11077,Cluster-22447.60861,Cluster-22447.11371,Cluster-22447.17542,Cluster-22447.53004,Cluster-22447.41046,Cluster-22447.82764,Cluster-22447.91732,Cluster-22447.89319,Cluster-22447.51221…	71	Cluster-22447.51412,Cluster-22447.51877,Cluster-22447.51290,Cluster-22447.48871,Cluster-22447.52303,Cluster-22447.49878,Cluster-22447.48733,Cluster-22447.54660,Cluster-22447.48963,Cluster-22447.49123,Cluster-22447.58799,Cluster-22447.60259,Cluster-22447.54128,Cluster-22447.46588,Cluster-22447.50791,Cluster-22447.52094,Cluster-22447.51736,Cluster-22447.49690,Cluster-22447.62069,Cluster-22447.58632…
GO:0044710	single-organism metabolic process	biological_process	1.2195e-16	4.5026e-14	532	1642	11179	49179	379	Cluster-22447.92144,Cluster-22447.43787,Cluster-22447.10594,Cluster-22447.41464,Cluster-22447.36825,Cluster-22447.82165,Cluster-22447.94346,Cluster-22447.41047,Cluster-22447.39746,Cluster-22447.48312,Cluster-22447.60556,Cluster-22447.44008,Cluster-22447.70137,Cluster-22447.77667,Cluster-22447.12334,Cluster-22447.28887,Cluster-22447.62189,Cluster-22447.10540,Cluster-22447.9675,Cluster-22447.66681,…	153	Cluster-22447.51155,Cluster-22447.58668,Cluster-22447.51337,Cluster-22447.51584,Cluster-22447.51356,Cluster-22447.55095,Cluster-22447.51978,Cluster-22447.47210,Cluster-22447.45635,Cluster-22447.52556,Cluster-22447.44568,Cluster-22447.50845,Cluster-22447.40308,Cluster-22447.54520,Cluster-22447.76786,Cluster-22447.56553,Cluster-22447.51284,Cluster-22447.51535,Cluster-22447.40307,Cluster-22447.45422…
GO:0006020	inositol metabolic process	biological_process	1.2079e-11	2.9732e-09	15	1642	44	49179	2	Cluster-22447.44008,Cluster-22447.58377	13	Cluster-22447.52915,Cluster-22447.53177,Cluster-22447.51535,Cluster-22447.51978,Cluster-22447.52219,Cluster-22447.54735,Cluster-22447.45767,Cluster-22447.49949,Cluster-22447.51988,Cluster-22447.50439,Cluster-22447.53178,Cluster-22447.51072,Cluster-22447.52225
GO:0044706	multi-multicellular organism process	biological_process	1.68e-11	3.904e-09	24	1642	122	49179	24	Cluster-22447.91406,Cluster-22447.11960,Cluster-22447.88459,Cluster-27006.0,Cluster-22447.11076,Cluster-22447.67648,Cluster-22447.91935,Cluster-22447.88510,Cluster-22447.34020,Cluster-450.1,Cluster-22447.19946,Cluster-22447.73758,Cluster-22447.93896,Cluster-22447.70137,Cluster-22447.75387,Cluster-22447.79854,Cluster-22447.89319,Cluster-22447.90956,Cluster-22447.11583,Cluster-22447.11077,Cluster-2…	0
GO:0008037	cell recognition	biological_process	1.7371e-11	3.904e-09	24	1642	120	49179	23	Cluster-450.1,Cluster-22447.34020,Cluster-22447.19946,Cluster-22447.91935,Cluster-22447.67648,Cluster-22447.88510,Cluster-22447.11076,Cluster-27006.0,Cluster-22447.11960,Cluster-22447.91406,Cluster-22447.11077,Cluster-22447.9140,Cluster-22447.76879,Cluster-22447.89691,Cluster-22447.93221,Cluster-22447.90956,Cluster-22447.11583,Cluster-22447.89319,Cluster-22447.79854,Cluster-22447.75387,Cluster-22…	1	Cluster-22447.51356
GO:0009856	pollination	biological_process	3.5551e-11	7.0678e-09	23	1642	114	49179	23	Cluster-22447.11076,Cluster-22447.88510,Cluster-22447.67648,Cluster-22447.91935,Cluster-22447.19946,Cluster-22447.34020,Cluster-450.1,Cluster-22447.91406,Cluster-22447.11960,Cluster-27006.0,Cluster-22447.79854,Cluster-22447.89319,Cluster-22447.11583,Cluster-22447.90956,Cluster-22447.93221,Cluster-22447.9140,Cluster-22447.11077,Cluster-22447.76879,Cluster-22447.89691,Cluster-22447.93896,Cluster-22…	0
GO:0009875	pollen-pistil interaction	biological_process	3.5551e-11	7.0678e-09	23	1642	114	49179	23	Cluster-22447.11583,Cluster-22447.90956,Cluster-22447.93221,Cluster-22447.9140,Cluster-22447.11077,Cluster-22447.89691,Cluster-22447.76879,Cluster-22447.79854,Cluster-22447.89319,Cluster-22447.70137,Cluster-22447.75387,Cluster-22447.93896,Cluster-22447.73758,Cluster-22447.88510,Cluster-22447.67648,Cluster-22447.91935,Cluster-22447.19946,Cluster-22447.34020,Cluster-450.1,Cluster-22447.11076,Cluste…	0
GO:0048544	recognition of pollen	biological_process	3.5551e-11	7.0678e-09	23	1642	114	49179	23	Cluster-22447.73758,Cluster-22447.93896,Cluster-22447.75387,Cluster-22447.70137,Cluster-22447.89319,Cluster-22447.79854,Cluster-22447.9140,Cluster-22447.11077,Cluster-22447.76879,Cluster-22447.89691,Cluster-22447.93221,Cluster-22447.90956,Cluster-22447.11583,Cluster-22447.11960,Cluster-22447.91406,Cluster-27006.0,Cluster-22447.11076,Cluster-450.1,Cluster-22447.34020,Cluster-22447.19946,Cluster-22…	0
GO:0019751	polyol metabolic process	biological_process	9.8274e-11	1.8142e-08	20	1642	93	49179	7	Cluster-22447.26874,Cluster-22447.44008,Cluster-22447.10315,Cluster-22447.58377,Cluster-22447.11716,Cluster-22447.11754,Cluster-22447.90472	13	Cluster-22447.52219,Cluster-22447.51535,Cluster-22447.53177,Cluster-22447.54735,Cluster-22447.53178,Cluster-22447.50439,Cluster-22447.49949,Cluster-22447.51978,Cluster-22447.52915,Cluster-22447.45767,Cluster-22447.51072,Cluster-22447.51988,Cluster-22447.52225
GO:0006066	alcohol metabolic process	biological_process	3.5175e-10	6.2696e-08	23	1642	135	49179	9	Cluster-22447.42797,Cluster-7678.1,Cluster-22447.90472,Cluster-22447.11754,Cluster-22447.44008,Cluster-22447.26874,Cluster-22447.58377,Cluster-22447.11716,Cluster-22447.10315	14	Cluster-22447.45767,Cluster-22447.52915,Cluster-22447.51978,Cluster-22447.52225,Cluster-22447.51988,Cluster-22447.51072,Cluster-22447.54735,Cluster-22447.63305,Cluster-22447.53177,Cluster-22447.51535,Cluster-22447.52219,Cluster-22447.49949,Cluster-22447.50439,Cluster-22447.53178
GO:0016998	cell wall macromolecule catabolic process	biological_process	1.0931e-09	1.8227e-07	12	1642	42	49179	12	Cluster-22447.11542,Cluster-22447.11541,Cluster-22447.41642,Cluster-22447.35390,Cluster-22447.26170,Cluster-22447.17560,Cluster-22447.76977,Cluster-8678.1,Cluster-22447.29774,Cluster-22447.76572,Cluster-22447.54322,Cluster-22447.47866	0
GO:1901615	organic hydroxy compound metabolic process	biological_process	3.5768e-09	5.7776e-07	26	1642	189	49179	12	Cluster-22447.10315,Cluster-22447.11716,Cluster-22447.58377,Cluster-22447.26874,Cluster-22447.44008,Cluster-22447.12342,Cluster-22447.11754,Cluster-22447.67287,Cluster-22447.42797,Cluster-22447.57021,Cluster-7678.1,Cluster-22447.90472	14	Cluster-22447.49949,Cluster-22447.53178,Cluster-22447.50439,Cluster-22447.51535,Cluster-22447.63305,Cluster-22447.53177,Cluster-22447.52219,Cluster-22447.54735,Cluster-22447.51988,Cluster-22447.51072,Cluster-22447.52225,Cluster-22447.52915,Cluster-22447.51978,Cluster-22447.45767
GO:0044712	single-organism catabolic process	biological_process	1.1773e-08	1.8441e-06	68	1642	939	49179	39	Cluster-22447.30585,Cluster-22447.28064,Cluster-22447.73858,Cluster-22447.16835,Cluster-22447.61658,Cluster-22447.37941,Cluster-22447.57099,Cluster-22447.58377,Cluster-22447.67287,Cluster-22447.20751,Cluster-22447.64002,Cluster-22447.55565,Cluster-22447.22535,Cluster-22447.49255,Cluster-22447.61656,Cluster-22447.76645,Cluster-22447.30583,Cluster-22447.7832,Cluster-5922.0,Cluster-22447.10616,Clust…	29	Cluster-22447.52915,Cluster-22447.52023,Cluster-22447.53177,Cluster-22447.54735,Cluster-22447.52826,Cluster-22447.49949,Cluster-22447.50887,Cluster-22447.41748,Cluster-22447.51988,Cluster-22447.51978,Cluster-22447.45767,Cluster-22447.51072,Cluster-22447.52556,Cluster-22447.44568,Cluster-22447.51618,Cluster-22447.52225,Cluster-22447.54458,Cluster-22447.47055,Cluster-22447.53178,Cluster-22447.48373…
GO:0006730	one-carbon metabolic process	biological_process	2.0039e-08	3.0193e-06	11	1642	38	49179	4	Cluster-22447.41642,Cluster-22447.10928,Cluster-22447.61160,Cluster-22447.76341	7	Cluster-22447.51150,Cluster-22447.45635,Cluster-22447.51834,Cluster-22447.45633,Cluster-22447.51159,Cluster-22447.51337,Cluster-22447.52603
GO:0006629	lipid metabolic process	biological_process	2.992e-08	4.296e-06	116	1642	1966	49179	72	Cluster-22447.64972,Cluster-22447.41047,Cluster-22447.94346,Cluster-22447.39746,Cluster-22447.30584,Cluster-22447.75226,Cluster-22447.12281,Cluster-22447.3880,Cluster-22447.88824,Cluster-22447.41456,Cluster-22447.93095,Cluster-22447.11600,Cluster-22447.62465,Cluster-22447.11424,Cluster-22447.92144,Cluster-22447.57222,Cluster-22447.48749,Cluster-22447.89827,Cluster-22447.12282,Cluster-22447.59480,…	44	Cluster-22447.52471,Cluster-22447.51529,Cluster-22447.56321,Cluster-22447.40350,Cluster-22447.40178,Cluster-22447.50098,Cluster-22447.51487,Cluster-22447.63305,Cluster-22447.37650,Cluster-22447.52219,Cluster-22447.58668,Cluster-22447.66684,Cluster-22447.40307,Cluster-22447.51686,Cluster-22447.66721,Cluster-22447.45767,Cluster-22447.44568,Cluster-22447.47210,Cluster-22447.59793,Cluster-22447.51188…
GO:0016052	carbohydrate catabolic process	biological_process	4.9315e-08	6.8895e-06	29	1642	265	49179	11	Cluster-22447.58377,Cluster-22447.77199,Cluster-22447.90601,Cluster-22447.34407,Cluster-22447.15507,Cluster-22447.54659,Cluster-22447.44008,Cluster-22447.53666,Cluster-22447.29368,Cluster-22447.73858,Cluster-22447.28064	18	Cluster-22447.49949,Cluster-22447.53178,Cluster-22447.54735,Cluster-22447.53177,Cluster-22447.51535,Cluster-22447.47957,Cluster-22447.51541,Cluster-22447.52225,Cluster-22447.51618,Cluster-22447.51690,Cluster-22447.51988,Cluster-22447.52556,Cluster-22447.51072,Cluster-22447.52023,Cluster-22447.45767,Cluster-22447.50887,Cluster-22447.52915,Cluster-22447.51978
GO:0044724	single-organism carbohydrate catabolic process	biological_process	5.4845e-08	7.269e-06	25	1642	206	49179	7	Cluster-22447.28064,Cluster-22447.73858,Cluster-22447.29368,Cluster-22447.44008,Cluster-22447.15507,Cluster-22447.90601,Cluster-22447.58377	18	Cluster-22447.51978,Cluster-22447.50887,Cluster-22447.52915,Cluster-22447.45767,Cluster-22447.52023,Cluster-22447.51072,Cluster-22447.52556,Cluster-22447.51988,Cluster-22447.51690,Cluster-22447.51618,Cluster-22447.52225,Cluster-22447.51541,Cluster-22447.47957,Cluster-22447.53177,Cluster-22447.51535,Cluster-22447.54735,Cluster-22447.53178,Cluster-22447.49949
GO:0009765	photosynthesis, light harvesting	biological_process	1.0969e-07	1.3829e-05	4	1642	4	49179	0		4	Cluster-22447.51575,Cluster-22447.51733,Cluster-22447.51556,Cluster-22447.51758
GO:0016310	phosphorylation	biological_process	1.4501e-07	1.7847e-05	181	1642	3594	49179	152	Cluster-22447.81048,Cluster-22447.90159,Cluster-22447.61328,Cluster-22447.56363,Cluster-22447.10417,Cluster-22447.29368,Cluster-22447.6641,Cluster-22447.79476,Cluster-22447.69502,Cluster-22447.10768,Cluster-22447.54782,Cluster-22447.88762,Cluster-22447.44645,Cluster-22447.32105,Cluster-22447.70137,Cluster-22447.93896,Cluster-22447.65622,Cluster-22447.8441,Cluster-22447.44008,Cluster-22447.76215,C…	29	Cluster-22447.52225,Cluster-22447.51978,Cluster-22447.54694,Cluster-22447.45767,Cluster-22447.53178,Cluster-22447.51690,Cluster-22447.51995,Cluster-22447.52915,Cluster-22447.51493,Cluster-22447.63358,Cluster-22447.49949,Cluster-22447.58485,Cluster-22447.54520,Cluster-22447.50887,Cluster-22447.48983,Cluster-22447.55822,Cluster-22447.51072,Cluster-22447.51618,Cluster-22447.52471,Cluster-22447.53437…
GO:0044237	cellular metabolic process	biological_process	2.1173e-07	2.4321e-05	832	1642	21364	49179	580	Cluster-22447.88918,Cluster-22447.22535,Cluster-22447.11027,Cluster-22447.18970,Cluster-22447.39142,Cluster-22447.79854,Cluster-22447.92972,Cluster-22447.90761,Cluster-22447.55475,Cluster-22447.67287,Cluster-22447.73451,Cluster-22447.11972,Cluster-22447.24089,Cluster-22447.37866,Cluster-22447.53726,Cluster-22447.8221,Cluster-22447.21838,Cluster-22447.50275,Cluster-22447.10123,Cluster-22447.24695,…	252	Cluster-22447.38715,Cluster-22447.52614,Cluster-22447.51596,Cluster-22447.51803,Cluster-22447.50978,Cluster-22447.51758,Cluster-22447.54735,Cluster-22447.51845,Cluster-22447.58461,Cluster-22447.53177,Cluster-22447.51849,Cluster-22447.51223,Cluster-22447.52856,Cluster-22447.51987,Cluster-22447.52603,Cluster-22447.59863,Cluster-22447.51598,Cluster-22447.41539,Cluster-22447.51473,Cluster-22447.50528…
GO:0006006	glucose metabolic process	biological_process	2.4107e-07	2.543e-05	26	1642	240	49179	6	Cluster-22447.15507,Cluster-22447.90601,Cluster-22447.58377,Cluster-22447.44008,Cluster-22447.28064,Cluster-22447.29368	20	Cluster-22447.53178,Cluster-22447.49949,Cluster-22447.47957,Cluster-22447.53177,Cluster-22447.51535,Cluster-22447.54735,Cluster-22447.51072,Cluster-22447.52556,Cluster-22447.51988,Cluster-22447.51690,Cluster-22447.51618,Cluster-22447.52225,Cluster-22447.51541,Cluster-22447.51978,Cluster-22447.52094,Cluster-22447.52915,Cluster-22447.51803,Cluster-22447.50887,Cluster-22447.52023,Cluster-22447.45767
GO:0006032	chitin catabolic process	biological_process	2.7256e-07	2.7094e-05	9	1642	35	49179	9	Cluster-22447.54322,Cluster-22447.47866,Cluster-22447.29774,Cluster-8678.1,Cluster-22447.17560,Cluster-22447.35390,Cluster-22447.11541,Cluster-22447.41642,Cluster-22447.11542	0
GO:0046348	amino sugar catabolic process	biological_process	2.7256e-07	2.7094e-05	9	1642	35	49179	9	Cluster-22447.35390,Cluster-22447.11541,Cluster-22447.11542,Cluster-22447.41642,Cluster-22447.47866,Cluster-22447.54322,Cluster-22447.29774,Cluster-8678.1,Cluster-22447.17560	0
GO:1901072	glucosamine-containing compound catabolic process	biological_process	2.7256e-07	2.7094e-05	9	1642	35	49179	9	Cluster-22447.54322,Cluster-22447.47866,Cluster-22447.29774,Cluster-8678.1,Cluster-22447.17560,Cluster-22447.35390,Cluster-22447.11542,Cluster-22447.11541,Cluster-22447.41642	0
GO:0044711	single-organism biosynthetic process	biological_process	2.9027e-07	2.8309e-05	167	1642	3312	49179	111	Cluster-22447.65463,Cluster-22447.90472,Cluster-22447.27522,Cluster-22447.67343,Cluster-22447.12342,Cluster-22447.8350,Cluster-22447.9707,Cluster-22447.75228,Cluster-22447.90589,Cluster-22447.8998,Cluster-22447.28051,Cluster-22447.60705,Cluster-22447.28053,Cluster-22447.46345,Cluster-22447.29555,Cluster-22447.87968,Cluster-22447.43405,Cluster-22447.67344,Cluster-22447.60704,Cluster-22447.10315,Cl…	56	Cluster-22447.51618,Cluster-22447.59793,Cluster-22447.51072,Cluster-22447.47055,Cluster-22447.48373,Cluster-22447.51529,Cluster-22447.56334,Cluster-22447.51150,Cluster-22447.37650,Cluster-22447.51535,Cluster-22447.47957,Cluster-22447.45422,Cluster-22447.62069,Cluster-22447.54735,Cluster-22447.55431,Cluster-22447.53177,Cluster-22447.58461,Cluster-22447.47069,Cluster-22447.52369,Cluster-22447.51793…
GO:0044703	multi-organism reproductive process	biological_process	5.0116e-07	4.71e-05	29	1642	289	49179	27	Cluster-27006.0,Cluster-22447.39284,Cluster-22447.11960,Cluster-22447.88459,Cluster-22447.91406,Cluster-22447.34020,Cluster-450.1,Cluster-22447.19946,Cluster-22447.91935,Cluster-22447.67648,Cluster-22447.88510,Cluster-22447.11076,Cluster-22447.11169,Cluster-22447.75387,Cluster-22447.70137,Cluster-22447.73758,Cluster-22447.89123,Cluster-22447.93896,Cluster-22447.9140,Cluster-22447.11077,Cluster-22…	2	Cluster-22447.53442,Cluster-22447.51356
GO:0051186	cofactor metabolic process	biological_process	6.7374e-07	6.0138e-05	83	1642	1348	49179	46	Cluster-22447.52469,Cluster-22447.30585,Cluster-22447.18384,Cluster-22447.73115,Cluster-22447.28064,Cluster-22447.16835,Cluster-22447.53892,Cluster-22447.61658,Cluster-22439.1,Cluster-22447.58377,Cluster-22447.37941,Cluster-22447.57099,Cluster-22447.11077,Cluster-22447.20751,Cluster-22447.28054,Cluster-22447.49255,Cluster-22447.39142,Cluster-22447.55565,Cluster-22447.30583,Cluster-22447.89319,Clu…	37	Cluster-22447.62069,Cluster-22447.52603,Cluster-22447.52915,Cluster-22447.54735,Cluster-22447.51290,Cluster-22447.47069,Cluster-22447.53177,Cluster-22447.42358,Cluster-22447.49949,Cluster-22447.50887,Cluster-22447.51803,Cluster-22447.76786,Cluster-22447.51988,Cluster-22447.49066,Cluster-22447.51832,Cluster-22447.49872,Cluster-22447.68473,Cluster-22447.45767,Cluster-22447.53920,Cluster-22447.51978…
GO:0006098	pentose-phosphate shunt	biological_process	6.8643e-07	6.0138e-05	27	1642	253	49179	10	Cluster-22447.58377,Cluster-22447.87968,Cluster-22447.30583,Cluster-22447.61656,Cluster-22447.15507,Cluster-22447.61658,Cluster-22447.44008,Cluster-22447.29368,Cluster-22447.30585,Cluster-22447.30584	17	Cluster-22447.49949,Cluster-22447.53178,Cluster-22447.48373,Cluster-22447.54735,Cluster-22447.51535,Cluster-22447.53177,Cluster-22447.49690,Cluster-22447.47957,Cluster-22447.52225,Cluster-22447.51988,Cluster-22447.76786,Cluster-22447.51072,Cluster-22447.53920,Cluster-22447.45767,Cluster-22447.52915,Cluster-22447.51803,Cluster-22447.51978
GO:0051156	glucose 6-phosphate metabolic process	biological_process	6.8643e-07	6.0138e-05	27	1642	253	49179	10	Cluster-22447.61656,Cluster-22447.15507,Cluster-22447.30583,Cluster-22447.87968,Cluster-22447.58377,Cluster-22447.44008,Cluster-22447.61658,Cluster-22447.29368,Cluster-22447.30584,Cluster-22447.30585	17	Cluster-22447.48373,Cluster-22447.53178,Cluster-22447.49949,Cluster-22447.47957,Cluster-22447.53177,Cluster-22447.49690,Cluster-22447.51535,Cluster-22447.54735,Cluster-22447.51072,Cluster-22447.76786,Cluster-22447.51988,Cluster-22447.52225,Cluster-22447.51978,Cluster-22447.52915,Cluster-22447.51803,Cluster-22447.45767,Cluster-22447.53920
GO:1901565	organonitrogen compound catabolic process	biological_process	8.0095e-07	6.8863e-05	41	1642	515	49179	34	Cluster-22447.80355,Cluster-22447.54322,Cluster-22447.10616,Cluster-5922.0,Cluster-22447.30585,Cluster-22447.57099,Cluster-22447.37941,Cluster-22447.10193,Cluster-22447.79329,Cluster-22447.87968,Cluster-22447.47866,Cluster-22447.29774,Cluster-22447.61658,Cluster-22447.64974,Cluster-22447.16835,Cluster-22447.26170,Cluster-22447.64002,Cluster-22447.11541,Cluster-22447.54408,Cluster-22447.64972,Clus…	7	Cluster-22447.52807,Cluster-22447.48373,Cluster-22447.55095,Cluster-22447.54458,Cluster-22447.47055,Cluster-22447.40307,Cluster-22447.40308
GO:0006030	chitin metabolic process	biological_process	8.2598e-07	6.8863e-05	10	1642	47	49179	10	Cluster-22447.17560,Cluster-22447.54322,Cluster-22447.47866,Cluster-22447.29774,Cluster-8678.1,Cluster-22447.11542,Cluster-22447.11541,Cluster-22447.41642,Cluster-22447.80344,Cluster-22447.35390	0
GO:1901071	glucosamine-containing compound metabolic process	biological_process	8.2598e-07	6.8863e-05	10	1642	47	49179	10	Cluster-22447.17560,Cluster-22447.29774,Cluster-22447.54322,Cluster-22447.47866,Cluster-8678.1,Cluster-22447.11542,Cluster-22447.11541,Cluster-22447.41642,Cluster-22447.80344,Cluster-22447.35390	0
GO:0006468	protein phosphorylation	biological_process	8.4327e-07	6.9188e-05	138	1642	2599	49179	132	Cluster-22447.77839,Cluster-22447.93210,Cluster-22447.83417,Cluster-22447.79069,Cluster-22447.84090,Cluster-22447.60068,Cluster-22447.93221,Cluster-22447.9000,Cluster-22447.91655,Cluster-22447.74636,Cluster-22447.89319,Cluster-22447.80025,Cluster-27006.0,Cluster-22447.91329,Cluster-22447.85216,Cluster-22447.81762,Cluster-22447.83172,Cluster-22447.75339,Cluster-22447.66131,Cluster-22447.63237,Clus…	6	Cluster-22447.55822,Cluster-22447.48983,Cluster-22447.51995,Cluster-22447.63118,Cluster-22447.58461,Cluster-22447.53437
GO:0006081	cellular aldehyde metabolic process	biological_process	8.7632e-07	7.0776e-05	32	1642	343	49179	12	Cluster-22447.29368,Cluster-22447.30585,Cluster-22447.57021,Cluster-22447.58377,Cluster-22447.87968,Cluster-22447.61658,Cluster-22447.44008,Cluster-22447.30584,Cluster-22447.61656,Cluster-22447.10594,Cluster-22447.15507,Cluster-22447.30583	20	Cluster-22447.51598,Cluster-22447.51072,Cluster-22447.52225,Cluster-22447.52915,Cluster-22447.51978,Cluster-22447.53920,Cluster-22447.45767,Cluster-22447.51502,Cluster-22447.49949,Cluster-22447.53178,Cluster-22447.48373,Cluster-22447.53177,Cluster-22447.54735,Cluster-22447.51988,Cluster-22447.76786,Cluster-22447.51803,Cluster-22447.51305,Cluster-22447.51535,Cluster-22447.49690,Cluster-22447.47957
GO:0019682	glyceraldehyde-3-phosphate metabolic process	biological_process	9.6671e-07	7.6875e-05	27	1642	257	49179	10	Cluster-22447.30584,Cluster-22447.30585,Cluster-22447.29368,Cluster-22447.61658,Cluster-22447.44008,Cluster-22447.15507,Cluster-22447.61656,Cluster-22447.58377,Cluster-22447.30583,Cluster-22447.87968	17	Cluster-22447.52915,Cluster-22447.51803,Cluster-22447.51978,Cluster-22447.53920,Cluster-22447.45767,Cluster-22447.51988,Cluster-22447.51072,Cluster-22447.76786,Cluster-22447.52225,Cluster-22447.51535,Cluster-22447.53177,Cluster-22447.49690,Cluster-22447.47957,Cluster-22447.54735,Cluster-22447.49949,Cluster-22447.53178,Cluster-22447.48373
GO:0015976	carbon utilization	biological_process	1.0374e-06	8.1247e-05	18	1642	135	49179	3	Cluster-22447.58377,Cluster-22447.44008,Cluster-22447.71092	15	Cluster-22447.53178,Cluster-22447.49949,Cluster-22447.47957,Cluster-22447.53177,Cluster-22447.51535,Cluster-22447.54735,Cluster-22447.51072,Cluster-22447.51690,Cluster-22447.51988,Cluster-22447.52225,Cluster-22447.51618,Cluster-22447.51978,Cluster-22447.52915,Cluster-22447.45767,Cluster-22447.53920
GO:0006739	NADP metabolic process	biological_process	1.2323e-06	9.3674e-05	29	1642	290	49179	12	Cluster-22447.30585,Cluster-22447.57778,Cluster-22447.30584,Cluster-22447.29368,Cluster-22447.44008,Cluster-22447.61658,Cluster-22447.55565,Cluster-22447.30583,Cluster-22447.87968,Cluster-22447.58377,Cluster-22447.61656,Cluster-22447.15507	17	Cluster-22447.45767,Cluster-22447.53920,Cluster-22447.51978,Cluster-22447.51803,Cluster-22447.52915,Cluster-22447.52225,Cluster-22447.51072,Cluster-22447.76786,Cluster-22447.51988,Cluster-22447.54735,Cluster-22447.47957,Cluster-22447.51535,Cluster-22447.53177,Cluster-22447.49690,Cluster-22447.53178,Cluster-22447.48373,Cluster-22447.49949
GO:0005975	carbohydrate metabolic process	biological_process	1.4101e-06	0.00010564	126	1642	2367	49179	74	Cluster-22447.3880,Cluster-22447.53218,Cluster-22447.7496,Cluster-22447.41464,Cluster-22447.30584,Cluster-22447.94346,Cluster-22447.57634,Cluster-22447.88363,Cluster-22447.26170,Cluster-22447.88824,Cluster-22447.76977,Cluster-22447.88341,Cluster-22447.85716,Cluster-22447.59480,Cluster-22447.92189,Cluster-22447.11542,Cluster-22447.58123,Cluster-22447.15507,Cluster-22447.57222,Cluster-22447.89099,C…	52	Cluster-22447.52094,Cluster-22447.54456,Cluster-22447.51541,Cluster-22447.53621,Cluster-22447.63674,Cluster-22447.51690,Cluster-22447.51481,Cluster-22447.52219,Cluster-22447.47957,Cluster-22447.51535,Cluster-22447.49690,Cluster-22447.40307,Cluster-22447.53197,Cluster-22447.45767,Cluster-22447.53823,Cluster-22447.51978,Cluster-22447.51618,Cluster-22447.52225,Cluster-22447.51072,Cluster-22447.52556…
GO:0016137	glycoside metabolic process	biological_process	1.5703e-06	0.00011432	8	1642	24	49179	5	Cluster-22447.11754,Cluster-22447.26874,Cluster-22447.90472,Cluster-22447.10315,Cluster-22447.11716	3	Cluster-22447.52219,Cluster-22447.50439,Cluster-22447.49066
GO:0016138	glycoside biosynthetic process	biological_process	1.5703e-06	0.00011432	8	1642	24	49179	5	Cluster-22447.90472,Cluster-22447.26874,Cluster-22447.11754,Cluster-22447.11716,Cluster-22447.10315	3	Cluster-22447.52219,Cluster-22447.49066,Cluster-22447.50439
GO:0019362	pyridine nucleotide metabolic process	biological_process	1.6285e-06	0.00011691	34	1642	383	49179	14	Cluster-22447.58377,Cluster-22447.87968,Cluster-22447.61658,Cluster-22447.44008,Cluster-22447.29368,Cluster-22447.28064,Cluster-22447.57778,Cluster-22447.30585,Cluster-22447.30583,Cluster-22447.61656,Cluster-22447.15507,Cluster-22447.9664,Cluster-22447.55565,Cluster-22447.30584	20	Cluster-22447.49949,Cluster-22447.53178,Cluster-22447.48373,Cluster-22447.54735,Cluster-22447.53177,Cluster-22447.51618,Cluster-22447.52225,Cluster-22447.51072,Cluster-22447.53920,Cluster-22447.45767,Cluster-22447.52915,Cluster-22447.51978,Cluster-22447.51535,Cluster-22447.49690,Cluster-22447.47957,Cluster-22447.51988,Cluster-22447.51690,Cluster-22447.76786,Cluster-22447.50887,Cluster-22447.51803
GO:0045454	cell redox homeostasis	biological_process	1.8279e-06	0.00012943	26	1642	272	49179	21	Cluster-22447.10142,Cluster-22447.51443,Cluster-22447.57008,Cluster-22447.10141,Cluster-22447.75644,Cluster-22447.75643,Cluster-22447.88437,Cluster-22447.75648,Cluster-22447.75645,Cluster-22447.81911,Cluster-22447.10140,Cluster-22447.81912,Cluster-22447.90506,Cluster-22447.53507,Cluster-22447.48312,Cluster-22447.89103,Cluster-22447.11112,Cluster-22447.6743,Cluster-22447.48772,Cluster-22447.93033,…	5	Cluster-22447.52084,Cluster-22447.47055,Cluster-22447.51481,Cluster-22447.34252,Cluster-22447.58478
GO:0019872	streptomycin biosynthetic process	biological_process	2.5341e-06	0.00016794	7	1642	18	49179	5	Cluster-22447.26874,Cluster-22447.10315,Cluster-22447.11754,Cluster-22447.11716,Cluster-22447.90472	2	Cluster-22447.50439,Cluster-22447.52219
GO:0030647	aminoglycoside antibiotic metabolic process	biological_process	2.5341e-06	0.00016794	7	1642	18	49179	5	Cluster-22447.11754,Cluster-22447.10315,Cluster-22447.26874,Cluster-22447.90472,Cluster-22447.11716	2	Cluster-22447.52219,Cluster-22447.50439
GO:0030648	aminoglycoside antibiotic biosynthetic process	biological_process	2.5341e-06	0.00016794	7	1642	18	49179	5	Cluster-22447.90472,Cluster-22447.11716,Cluster-22447.11754,Cluster-22447.10315,Cluster-22447.26874	2	Cluster-22447.52219,Cluster-22447.50439
GO:0046173	polyol biosynthetic process	biological_process	2.5341e-06	0.00016794	7	1642	18	49179	5	Cluster-22447.10315,Cluster-22447.11754,Cluster-22447.26874,Cluster-22447.90472,Cluster-22447.11716	2	Cluster-22447.52219,Cluster-22447.50439
GO:0046343	streptomycin metabolic process	biological_process	2.5341e-06	0.00016794	7	1642	18	49179	5	Cluster-22447.11716,Cluster-22447.90472,Cluster-22447.26874,Cluster-22447.10315,Cluster-22447.11754	2	Cluster-22447.52219,Cluster-22447.50439
GO:0072524	pyridine-containing compound metabolic process	biological_process	2.6308e-06	0.00017144	36	1642	428	49179	16	Cluster-22447.28064,Cluster-22447.12342,Cluster-22447.29368,Cluster-22447.57021,Cluster-22447.57778,Cluster-22447.30585,Cluster-22447.87968,Cluster-22447.58377,Cluster-22447.44008,Cluster-22447.61658,Cluster-22447.30584,Cluster-22447.61656,Cluster-22447.15507,Cluster-22447.30583,Cluster-22447.55565,Cluster-22447.9664	20	Cluster-22447.51072,Cluster-22447.52225,Cluster-22447.51618,Cluster-22447.51978,Cluster-22447.52915,Cluster-22447.45767,Cluster-22447.53920,Cluster-22447.53178,Cluster-22447.48373,Cluster-22447.49949,Cluster-22447.53177,Cluster-22447.54735,Cluster-22447.76786,Cluster-22447.51690,Cluster-22447.51988,Cluster-22447.51803,Cluster-22447.50887,Cluster-22447.47957,Cluster-22447.49690,Cluster-22447.51535
GO:0046496	nicotinamide nucleotide metabolic process	biological_process	2.7616e-06	0.00017623	33	1642	375	49179	13	Cluster-22447.30584,Cluster-22447.30583,Cluster-22447.61656,Cluster-22447.15507,Cluster-22447.55565,Cluster-22447.29368,Cluster-22447.28064,Cluster-22447.57778,Cluster-22447.30585,Cluster-22447.58377,Cluster-22447.87968,Cluster-22447.61658,Cluster-22447.44008	20	Cluster-22447.51690,Cluster-22447.51988,Cluster-22447.76786,Cluster-22447.50887,Cluster-22447.51803,Cluster-22447.49690,Cluster-22447.51535,Cluster-22447.47957,Cluster-22447.51618,Cluster-22447.52225,Cluster-22447.51072,Cluster-22447.53920,Cluster-22447.45767,Cluster-22447.52915,Cluster-22447.51978,Cluster-22447.49949,Cluster-22447.48373,Cluster-22447.53178,Cluster-22447.54735,Cluster-22447.53177
GO:0008610	lipid biosynthetic process	biological_process	3.5481e-06	0.00022366	65	1642	1026	49179	43	Cluster-22447.41456,Cluster-22447.62465,Cluster-22447.64972,Cluster-22447.41047,Cluster-22447.94346,Cluster-22447.39746,Cluster-22447.30584,Cluster-22447.3880,Cluster-22447.11424,Cluster-22447.8350,Cluster-22447.9707,Cluster-22447.66927,Cluster-22447.67343,Cluster-22447.65463,Cluster-7678.1,Cluster-22447.67344,Cluster-22447.52816,Cluster-22447.10193,Cluster-22447.87968,Cluster-22447.11374,Cluster…	22	Cluster-22447.51529,Cluster-22447.66684,Cluster-22447.51686,Cluster-22447.63305,Cluster-22447.37650,Cluster-22447.52219,Cluster-22447.47210,Cluster-22447.59793,Cluster-22447.45767,Cluster-22447.48373,Cluster-22447.54128,Cluster-22447.51188,Cluster-22447.47055,Cluster-22447.52303,Cluster-22447.52716,Cluster-22447.52369,Cluster-22447.45534,Cluster-22447.49123,Cluster-22447.52915,Cluster-22447.50439…
GO:0006026	aminoglycan catabolic process	biological_process	3.6337e-06	0.0002263	14	1642	97	49179	11	Cluster-22447.26170,Cluster-22447.35390,Cluster-22447.41642,Cluster-22447.11541,Cluster-22447.11542,Cluster-8678.1,Cluster-22447.47866,Cluster-22447.54322,Cluster-22447.29774,Cluster-22447.76977,Cluster-22447.17560	3	Cluster-22447.40307,Cluster-22447.40308,Cluster-22447.52807
GO:0071554	cell wall organization or biogenesis	biological_process	3.6981e-06	0.00022757	26	1642	296	49179	20	Cluster-22447.17560,Cluster-22447.54322,Cluster-8678.1,Cluster-22447.11541,Cluster-22447.53142,Cluster-22447.26170,Cluster-22447.76977,Cluster-22447.46053,Cluster-22447.76572,Cluster-22447.47866,Cluster-22447.24510,Cluster-22447.29117,Cluster-22447.29774,Cluster-22447.50562,Cluster-22447.54640,Cluster-22447.36332,Cluster-22447.41642,Cluster-22447.11542,Cluster-22447.35390,Cluster-22447.3872	6	Cluster-22447.38819,Cluster-22447.51793,Cluster-22447.59454,Cluster-22447.54305,Cluster-22447.57071,Cluster-22447.47683
GO:0006096	glycolytic process	biological_process	4.2963e-06	0.00024139	20	1642	179	49179	5	Cluster-22447.29368,Cluster-22447.28064,Cluster-22447.58377,Cluster-22447.15507,Cluster-22447.44008	15	Cluster-22447.52225,Cluster-22447.51618,Cluster-22447.51072,Cluster-22447.51988,Cluster-22447.51690,Cluster-22447.45767,Cluster-22447.51978,Cluster-22447.50887,Cluster-22447.52915,Cluster-22447.53178,Cluster-22447.49949,Cluster-22447.54735,Cluster-22447.47957,Cluster-22447.53177,Cluster-22447.51535
GO:0006757	ATP generation from ADP	biological_process	4.2963e-06	0.00024139	20	1642	179	49179	5	Cluster-22447.15507,Cluster-22447.58377,Cluster-22447.44008,Cluster-22447.28064,Cluster-22447.29368	15	Cluster-22447.49949,Cluster-22447.53178,Cluster-22447.51535,Cluster-22447.53177,Cluster-22447.47957,Cluster-22447.54735,Cluster-22447.51988,Cluster-22447.51690,Cluster-22447.51072,Cluster-22447.51618,Cluster-22447.52225,Cluster-22447.52915,Cluster-22447.50887,Cluster-22447.51978,Cluster-22447.45767
GO:0009135	purine nucleoside diphosphate metabolic process	biological_process	4.2963e-06	0.00024139	20	1642	179	49179	5	Cluster-22447.44008,Cluster-22447.58377,Cluster-22447.15507,Cluster-22447.29368,Cluster-22447.28064	15	Cluster-22447.54735,Cluster-22447.53177,Cluster-22447.51535,Cluster-22447.47957,Cluster-22447.49949,Cluster-22447.53178,Cluster-22447.45767,Cluster-22447.50887,Cluster-22447.52915,Cluster-22447.51978,Cluster-22447.51618,Cluster-22447.52225,Cluster-22447.51690,Cluster-22447.51988,Cluster-22447.51072
GO:0009179	purine ribonucleoside diphosphate metabolic process	biological_process	4.2963e-06	0.00024139	20	1642	179	49179	5	Cluster-22447.29368,Cluster-22447.28064,Cluster-22447.58377,Cluster-22447.15507,Cluster-22447.44008	15	Cluster-22447.51618,Cluster-22447.52225,Cluster-22447.51072,Cluster-22447.51988,Cluster-22447.51690,Cluster-22447.45767,Cluster-22447.51978,Cluster-22447.50887,Cluster-22447.52915,Cluster-22447.53178,Cluster-22447.49949,Cluster-22447.54735,Cluster-22447.47957,Cluster-22447.51535,Cluster-22447.53177
GO:0009185	ribonucleoside diphosphate metabolic process	biological_process	4.2963e-06	0.00024139	20	1642	179	49179	5	Cluster-22447.44008,Cluster-22447.58377,Cluster-22447.15507,Cluster-22447.29368,Cluster-22447.28064	15	Cluster-22447.54735,Cluster-22447.53177,Cluster-22447.51535,Cluster-22447.47957,Cluster-22447.49949,Cluster-22447.53178,Cluster-22447.45767,Cluster-22447.52915,Cluster-22447.50887,Cluster-22447.51978,Cluster-22447.51618,Cluster-22447.52225,Cluster-22447.51988,Cluster-22447.51690,Cluster-22447.51072
GO:0046031	ADP metabolic process	biological_process	4.2963e-06	0.00024139	20	1642	179	49179	5	Cluster-22447.15507,Cluster-22447.58377,Cluster-22447.44008,Cluster-22447.28064,Cluster-22447.29368	15	Cluster-22447.49949,Cluster-22447.53178,Cluster-22447.51535,Cluster-22447.53177,Cluster-22447.47957,Cluster-22447.54735,Cluster-22447.51988,Cluster-22447.51690,Cluster-22447.51072,Cluster-22447.51618,Cluster-22447.52225,Cluster-22447.50887,Cluster-22447.52915,Cluster-22447.51978,Cluster-22447.45767
GO:0022414	reproductive process	biological_process	5.2218e-06	0.00028805	29	1642	327	49179	27	Cluster-27006.0,Cluster-22447.39284,Cluster-22447.88459,Cluster-22447.11960,Cluster-22447.91406,Cluster-22447.19946,Cluster-22447.34020,Cluster-450.1,Cluster-22447.88510,Cluster-22447.67648,Cluster-22447.91935,Cluster-22447.11076,Cluster-22447.11169,Cluster-22447.75387,Cluster-22447.70137,Cluster-22447.93896,Cluster-22447.89123,Cluster-22447.73758,Cluster-22447.93221,Cluster-22447.76879,Cluster-2…	2	Cluster-22447.53442,Cluster-22447.51356
GO:0006094	gluconeogenesis	biological_process	5.3498e-06	0.00028805	21	1642	201	49179	5	Cluster-22447.15507,Cluster-22447.58377,Cluster-22447.44008,Cluster-22447.28064,Cluster-22447.29368	16	Cluster-22447.53178,Cluster-22447.49949,Cluster-22447.47957,Cluster-22447.51535,Cluster-22447.53177,Cluster-22447.54735,Cluster-22447.51072,Cluster-22447.51988,Cluster-22447.51690,Cluster-22447.52225,Cluster-22447.51618,Cluster-22447.51978,Cluster-22447.52915,Cluster-22447.52094,Cluster-22447.50887,Cluster-22447.45767
GO:0019319	hexose biosynthetic process	biological_process	5.3498e-06	0.00028805	21	1642	201	49179	5	Cluster-22447.28064,Cluster-22447.29368,Cluster-22447.44008,Cluster-22447.15507,Cluster-22447.58377	16	Cluster-22447.51978,Cluster-22447.52915,Cluster-22447.50887,Cluster-22447.52094,Cluster-22447.45767,Cluster-22447.51072,Cluster-22447.51690,Cluster-22447.51988,Cluster-22447.52225,Cluster-22447.51618,Cluster-22447.47957,Cluster-22447.51535,Cluster-22447.53177,Cluster-22447.54735,Cluster-22447.53178,Cluster-22447.49949
GO:0046364	monosaccharide biosynthetic process	biological_process	5.3498e-06	0.00028805	21	1642	201	49179	5	Cluster-22447.28064,Cluster-22447.29368,Cluster-22447.15507,Cluster-22447.58377,Cluster-22447.44008	16	Cluster-22447.51072,Cluster-22447.51988,Cluster-22447.51690,Cluster-22447.52225,Cluster-22447.51618,Cluster-22447.51978,Cluster-22447.52915,Cluster-22447.52094,Cluster-22447.50887,Cluster-22447.45767,Cluster-22447.53178,Cluster-22447.49949,Cluster-22447.47957,Cluster-22447.53177,Cluster-22447.51535,Cluster-22447.54735
GO:0046165	alcohol biosynthetic process	biological_process	5.871e-06	0.00031286	7	1642	20	49179	5	Cluster-22447.90472,Cluster-22447.11716,Cluster-22447.10315,Cluster-22447.11754,Cluster-22447.26874	2	Cluster-22447.52219,Cluster-22447.50439
GO:0044699	single-organism process	biological_process	9.4697e-06	0.00049948	765	1642	19804	49179	575	Cluster-22447.12280,Cluster-22447.13604,Cluster-22447.10142,Cluster-22447.82053,Cluster-22447.12282,Cluster-22447.36332,Cluster-22447.91828,Cluster-22447.89229,Cluster-22447.84123,Cluster-22447.19946,Cluster-22447.11112,Cluster-22447.46889,Cluster-22447.93095,Cluster-22447.41456,Cluster-22447.49354,Cluster-22447.11733,Cluster-22447.39284,Cluster-22447.19326,Cluster-22447.9134,Cluster-22447.88553,…	190	Cluster-22447.49566,Cluster-22447.45603,Cluster-22447.56334,Cluster-22447.51150,Cluster-22447.51832,Cluster-22447.55927,Cluster-22447.50756,Cluster-22447.51010,Cluster-22447.58632,Cluster-22447.52826,Cluster-22447.49273,Cluster-22447.74700,Cluster-22447.52807,Cluster-22447.62069,Cluster-22447.52465,Cluster-22447.52219,Cluster-22447.45633,Cluster-22447.40178,Cluster-22447.46588,Cluster-22447.52094…
GO:0006480	N-terminal protein amino acid methylation	biological_process	9.728e-06	0.00050144	6	1642	16	49179	3	Cluster-22447.51367,Cluster-22447.11925,Cluster-22447.11924	3	Cluster-22447.55095,Cluster-22447.54458,Cluster-22447.63674
GO:0031365	N-terminal protein amino acid modification	biological_process	9.728e-06	0.00050144	6	1642	16	49179	3	Cluster-22447.11924,Cluster-22447.11925,Cluster-22447.51367	3	Cluster-22447.54458,Cluster-22447.63674,Cluster-22447.55095
GO:0006804	obsolete peroxidase reaction	biological_process	1.0982e-05	0.00054583	16	1642	148	49179	12	Cluster-22447.49841,Cluster-22447.6171,Cluster-22447.22535,Cluster-22447.9581,Cluster-22447.22536,Cluster-22447.12334,Cluster-22447.9675,Cluster-22447.89793,Cluster-22447.55750,Cluster-22447.53507,Cluster-22447.9496,Cluster-22447.11584	4	Cluster-22447.51736,Cluster-22447.58632,Cluster-22447.51877,Cluster-22447.38254
GO:0006082	organic acid metabolic process	biological_process	1.1178e-05	0.0005503	136	1642	2685	49179	88	Cluster-22447.57160,Cluster-22447.86920,Cluster-22447.71620,Cluster-22447.58377,Cluster-22447.69501,Cluster-22447.53726,Cluster-22447.28064,Cluster-22447.55385,Cluster-22447.57371,Cluster-22447.64338,Cluster-22447.30585,Cluster-22447.61656,Cluster-22447.76645,Cluster-22447.30583,Cluster-22447.34976,Cluster-22447.39142,Cluster-22447.41301,Cluster-22447.79831,Cluster-22447.24953,Cluster-22447.13319…	48	Cluster-22447.47069,Cluster-22447.53177,Cluster-22447.54735,Cluster-22447.51598,Cluster-22447.52603,Cluster-22447.62069,Cluster-22447.51305,Cluster-22447.51988,Cluster-22447.52040,Cluster-22447.51793,Cluster-22447.52369,Cluster-22447.48373,Cluster-22447.47055,Cluster-22447.51072,Cluster-22447.51618,Cluster-22447.51502,Cluster-22447.45422,Cluster-22447.47957,Cluster-22447.51535,Cluster-22447.51487…
GO:0006165	nucleoside diphosphate phosphorylation	biological_process	1.2276e-05	0.00059301	20	1642	194	49179	5	Cluster-22447.44008,Cluster-22447.58377,Cluster-22447.15507,Cluster-22447.29368,Cluster-22447.28064	15	Cluster-22447.54735,Cluster-22447.53177,Cluster-22447.51535,Cluster-22447.47957,Cluster-22447.49949,Cluster-22447.53178,Cluster-22447.45767,Cluster-22447.52915,Cluster-22447.50887,Cluster-22447.51978,Cluster-22447.51618,Cluster-22447.52225,Cluster-22447.51690,Cluster-22447.51988,Cluster-22447.51072
GO:0046939	nucleotide phosphorylation	biological_process	1.2276e-05	0.00059301	20	1642	194	49179	5	Cluster-22447.15507,Cluster-22447.58377,Cluster-22447.44008,Cluster-22447.28064,Cluster-22447.29368	15	Cluster-22447.49949,Cluster-22447.53178,Cluster-22447.51535,Cluster-22447.53177,Cluster-22447.47957,Cluster-22447.54735,Cluster-22447.51690,Cluster-22447.51988,Cluster-22447.51072,Cluster-22447.52225,Cluster-22447.51618,Cluster-22447.50887,Cluster-22447.52915,Cluster-22447.51978,Cluster-22447.45767
GO:0019725	cellular homeostasis	biological_process	1.394e-05	0.00066719	30	1642	380	49179	25	Cluster-22447.75644,Cluster-22447.57008,Cluster-22447.10141,Cluster-22447.10142,Cluster-22447.51443,Cluster-22447.75648,Cluster-22447.81912,Cluster-22447.81911,Cluster-22447.75645,Cluster-22447.10140,Cluster-22447.75643,Cluster-22447.88437,Cluster-22447.18213,Cluster-22447.11112,Cluster-22447.89103,Cluster-8868.0,Cluster-22447.90506,Cluster-22447.48312,Cluster-22447.41456,Cluster-22447.89838,Clus…	5	Cluster-22447.52084,Cluster-22447.34252,Cluster-22447.58478,Cluster-22447.47055,Cluster-22447.51481
GO:0043436	oxoacid metabolic process	biological_process	1.4312e-05	0.00067872	135	1642	2675	49179	87	Cluster-22447.33769,Cluster-22447.9140,Cluster-22447.11077,Cluster-22447.64337,Cluster-22447.61658,Cluster-22447.59075,Cluster-22447.67883,Cluster-22447.71092,Cluster-22447.9913,Cluster-22447.73858,Cluster-22447.50146,Cluster-22447.73115,Cluster-22447.51929,Cluster-22447.55060,Cluster-22447.86919,Cluster-22447.64336,Cluster-22447.89319,Cluster-22447.91655,Cluster-22447.88715,Cluster-22447.84090,C…	48	Cluster-22447.49949,Cluster-22447.48871,Cluster-22447.51493,Cluster-22447.63358,Cluster-22447.52915,Cluster-22447.49066,Cluster-22447.57071,Cluster-22447.58485,Cluster-22447.76786,Cluster-22447.54660,Cluster-22447.52716,Cluster-22447.50887,Cluster-22447.55095,Cluster-22447.53178,Cluster-22447.51356,Cluster-22447.54458,Cluster-22447.52225,Cluster-22447.45635,Cluster-22447.45767,Cluster-22447.51978…
GO:0006118	obsolete electron transport	biological_process	1.5301e-05	0.00071253	48	1642	704	49179	32	Cluster-22447.30441,Cluster-22447.88308,Cluster-22447.12201,Cluster-22447.93033,Cluster-22447.11112,Cluster-22447.79484,Cluster-22447.89442,Cluster-22447.89751,Cluster-22447.91181,Cluster-22447.38591,Cluster-22447.10141,Cluster-22447.51221,Cluster-22447.10142,Cluster-22447.9467,Cluster-22447.89116,Cluster-22447.6743,Cluster-22447.9194,Cluster-22447.55298,Cluster-22447.79811,Cluster-22447.90506,Cl…	16	Cluster-22447.48963,Cluster-22447.54304,Cluster-22447.52831,Cluster-22447.51010,Cluster-22447.51991,Cluster-22447.51316,Cluster-22447.58478,Cluster-22447.51155,Cluster-22447.51481,Cluster-22447.51397,Cluster-22447.51347,Cluster-22447.58799,Cluster-22447.51987,Cluster-22447.51849,Cluster-22447.57562,Cluster-22447.52084
GO:0032787	monocarboxylic acid metabolic process	biological_process	1.5847e-05	0.00073137	57	1642	890	49179	29	Cluster-22447.30584,Cluster-22447.67287,Cluster-22447.41047,Cluster-22447.41046,Cluster-22447.64002,Cluster-22447.50992,Cluster-22447.39142,Cluster-22447.11424,Cluster-22447.79831,Cluster-22447.61656,Cluster-22447.15507,Cluster-22447.10594,Cluster-22447.76645,Cluster-22447.88715,Cluster-22447.30583,Cluster-22447.51929,Cluster-22447.30585,Cluster-22447.9707,Cluster-22447.28064,Cluster-22447.73858,…	28	Cluster-22447.50887,Cluster-22447.52716,Cluster-22447.52369,Cluster-22447.54660,Cluster-22447.76786,Cluster-22447.51988,Cluster-22447.51690,Cluster-22447.51487,Cluster-22447.47957,Cluster-22447.52219,Cluster-22447.51535,Cluster-22447.49690,Cluster-22447.51305,Cluster-22447.51978,Cluster-22447.52915,Cluster-22447.45767,Cluster-22447.62069,Cluster-22447.51502,Cluster-22447.51072,Cluster-22447.51598…
GO:0044036	cell wall macromolecule metabolic process	biological_process	1.681e-05	0.00076235	16	1642	147	49179	14	Cluster-22447.3872,Cluster-22447.35390,Cluster-22447.11542,Cluster-22447.41642,Cluster-22447.36332,Cluster-22447.76572,Cluster-22447.47866,Cluster-22447.29774,Cluster-22447.76977,Cluster-22447.26170,Cluster-22447.11541,Cluster-8678.1,Cluster-22447.54322,Cluster-22447.17560	2	Cluster-22447.57071,Cluster-22447.51793
GO:0019752	carboxylic acid metabolic process	biological_process	1.7274e-05	0.00077318	132	1642	2618	49179	85	Cluster-22447.90589,Cluster-22447.59169,Cluster-22447.50128,Cluster-22447.87968,Cluster-22447.29555,Cluster-22447.93004,Cluster-22447.79836,Cluster-22447.33771,Cluster-22447.91898,Cluster-22447.11076,Cluster-22447.54971,Cluster-22447.9707,Cluster-22447.9194,Cluster-22447.11424,Cluster-22447.90956,Cluster-22447.92060,Cluster-22447.70889,Cluster-22447.53726,Cluster-22447.69501,Cluster-22447.58377,C…	47	Cluster-22447.47055,Cluster-22447.48373,Cluster-22447.51502,Cluster-22447.51618,Cluster-22447.51072,Cluster-22447.47957,Cluster-22447.51535,Cluster-22447.45422,Cluster-22447.51529,Cluster-22447.51150,Cluster-22447.51487,Cluster-22447.56334,Cluster-22447.54735,Cluster-22447.47069,Cluster-22447.53177,Cluster-22447.62069,Cluster-22447.52603,Cluster-22447.51598,Cluster-22447.51305,Cluster-22447.51793…
GO:0016999	antibiotic metabolic process	biological_process	1.8299e-05	0.0007817	7	1642	23	49179	5	Cluster-22447.26874,Cluster-22447.10315,Cluster-22447.11754,Cluster-22447.11716,Cluster-22447.90472	2	Cluster-22447.52219,Cluster-22447.50439
GO:0017000	antibiotic biosynthetic process	biological_process	1.8299e-05	0.0007817	7	1642	23	49179	5	Cluster-22447.10315,Cluster-22447.11754,Cluster-22447.26874,Cluster-22447.90472,Cluster-22447.11716	2	Cluster-22447.50439,Cluster-22447.52219
GO:0017144	drug metabolic process	biological_process	1.8299e-05	0.0007817	7	1642	23	49179	5	Cluster-22447.11716,Cluster-22447.90472,Cluster-22447.26874,Cluster-22447.10315,Cluster-22447.11754	2	Cluster-22447.52219,Cluster-22447.50439
GO:0009620	response to fungus	biological_process	2.3768e-05	0.00096603	7	1642	28	49179	6	Cluster-22447.49400,Cluster-22447.35661,Cluster-22447.43647,Cluster-22447.12145,Cluster-22447.34299,Cluster-22447.11971	1	Cluster-22447.60259
GO:0050832	defense response to fungus	biological_process	2.3768e-05	0.00096603	7	1642	28	49179	6	Cluster-22447.43647,Cluster-22447.35661,Cluster-22447.49400,Cluster-22447.34299,Cluster-22447.12145,Cluster-22447.11971	1	Cluster-22447.60259
GO:0033013	tetrapyrrole metabolic process	biological_process	2.6833e-05	0.0010588	32	1642	398	49179	26	Cluster-22447.87968,Cluster-22447.79329,Cluster-22447.37941,Cluster-22447.57099,Cluster-22447.8998,Cluster-22447.16835,Cluster-22447.75228,Cluster-22447.18382,Cluster-22447.7795,Cluster-22447.8350,Cluster-22447.80355,Cluster-22447.30585,Cluster-22447.18384,Cluster-5922.0,Cluster-22447.10616,Cluster-22447.30583,Cluster-22447.11632,Cluster-22447.49255,Cluster-22447.54408,Cluster-22447.89838,Cluster…	6	Cluster-22447.42358,Cluster-22447.51290,Cluster-22447.51832,Cluster-22447.68473,Cluster-22447.52408,Cluster-22447.76786
GO:1901564	organonitrogen compound metabolic process	biological_process	2.8512e-05	0.0011165	283	1642	6603	49179	174	Cluster-22447.5465,Cluster-22447.50146,Cluster-22447.71092,Cluster-22447.90800,Cluster-22447.47866,Cluster-22447.46196,Cluster-22447.9140,Cluster-22447.11077,Cluster-22447.57099,Cluster-22447.64337,Cluster-22447.43030,Cluster-22447.82764,Cluster-22447.84090,Cluster-22447.16033,Cluster-22447.49255,Cluster-22447.91655,Cluster-9339.0,Cluster-22447.41642,Cluster-22447.38382,Cluster-22447.89319,Cluste…	109	Cluster-22447.52915,Cluster-22447.63358,Cluster-22447.51493,Cluster-22447.48871,Cluster-22447.51290,Cluster-22447.49949,Cluster-22447.51877,Cluster-22447.49199,Cluster-22447.54660,Cluster-22447.49878,Cluster-22447.58485,Cluster-22447.84774,Cluster-22447.54317,Cluster-22447.49066,Cluster-22447.48489,Cluster-22447.68473,Cluster-22447.45767,Cluster-22447.53920,Cluster-22447.51119,Cluster-22447.54458…
GO:0019684	photosynthesis, light reaction	biological_process	3.1081e-05	0.0012028	16	1642	106	49179	1	Cluster-22447.51959	15	Cluster-22447.51849,Cluster-22447.51733,Cluster-22447.50322,Cluster-22447.51556,Cluster-22447.51155,Cluster-22447.51631,Cluster-22447.51575,Cluster-22447.51758,Cluster-22447.52831,Cluster-22447.51640,Cluster-22447.51010,Cluster-22447.51391,Cluster-22447.51539,Cluster-22447.51704,Cluster-22447.51628
GO:0042440	pigment metabolic process	biological_process	3.3996e-05	0.0012734	29	1642	341	49179	25	Cluster-22447.16835,Cluster-22447.8998,Cluster-22447.49255,Cluster-22447.18382,Cluster-22447.75228,Cluster-22447.37941,Cluster-22447.57099,Cluster-22447.30583,Cluster-22447.11374,Cluster-22447.87968,Cluster-22447.79329,Cluster-5922.0,Cluster-22447.30584,Cluster-22447.18384,Cluster-22447.10616,Cluster-22447.89798,Cluster-22447.20751,Cluster-22447.30585,Cluster-22447.65463,Cluster-22447.23254,Clust…	4	Cluster-22447.55431,Cluster-22447.51290,Cluster-22447.66684,Cluster-22447.76786
GO:0006022	aminoglycan metabolic process	biological_process	3.3888e-05	0.0012734	21	1642	233	49179	16	Cluster-22447.26170,Cluster-22447.80344,Cluster-22447.11541,Cluster-8678.1,Cluster-22447.54322,Cluster-22447.73246,Cluster-22447.17560,Cluster-22447.35390,Cluster-22447.43405,Cluster-22447.46345,Cluster-22447.11542,Cluster-22447.41642,Cluster-22447.36332,Cluster-22447.47866,Cluster-22447.29774,Cluster-22447.76977	5	Cluster-22447.57071,Cluster-22447.52807,Cluster-22447.51793,Cluster-22447.40307,Cluster-22447.40308
GO:0006778	porphyrin-containing compound metabolic process	biological_process	4.1713e-05	0.0015512	26	1642	296	49179	20	Cluster-22447.20751,Cluster-22447.23254,Cluster-22447.30585,Cluster-22447.18384,Cluster-22447.30584,Cluster-5922.0,Cluster-22447.10616,Cluster-22447.54408,Cluster-22447.8350,Cluster-22447.80355,Cluster-22447.8998,Cluster-22447.16835,Cluster-22447.75228,Cluster-22447.18382,Cluster-22447.49255,Cluster-22447.87968,Cluster-22447.30583,Cluster-22447.79329,Cluster-22447.37941,Cluster-22447.57099	6	Cluster-22447.76786,Cluster-22447.51290,Cluster-22447.52408,Cluster-22447.51832,Cluster-22447.42358,Cluster-22447.68473
GO:0006040	amino sugar metabolic process	biological_process	4.9558e-05	0.0018297	10	1642	67	49179	10	Cluster-8678.1,Cluster-22447.29774,Cluster-22447.47866,Cluster-22447.54322,Cluster-22447.17560,Cluster-22447.35390,Cluster-22447.80344,Cluster-22447.11542,Cluster-22447.11541,Cluster-22447.41642	0
GO:0006979	response to oxidative stress	biological_process	5.7659e-05	0.0020697	19	1642	215	49179	15	Cluster-22447.49841,Cluster-22447.22535,Cluster-22447.6171,Cluster-22447.9581,Cluster-22447.12334,Cluster-22447.92189,Cluster-22447.22536,Cluster-22447.89793,Cluster-22447.9675,Cluster-22447.55750,Cluster-22447.92188,Cluster-22447.11584,Cluster-22447.9496,Cluster-22447.41456,Cluster-22447.53507	4	Cluster-22447.51736,Cluster-22447.58632,Cluster-22447.51877,Cluster-22447.38254
GO:0005996	monosaccharide metabolic process	biological_process	6.2845e-05	0.0022403	32	1642	433	49179	9	Cluster-22447.73858,Cluster-22447.28064,Cluster-22447.29368,Cluster-22447.91530,Cluster-22447.44008,Cluster-22447.90601,Cluster-22447.58377,Cluster-22447.57222,Cluster-22447.15507	23	Cluster-22447.52915,Cluster-22447.52807,Cluster-22447.51978,Cluster-22447.45767,Cluster-22447.52023,Cluster-22447.52556,Cluster-22447.51072,Cluster-22447.52225,Cluster-22447.51618,Cluster-22447.53177,Cluster-22447.54735,Cluster-22447.49949,Cluster-22447.53178,Cluster-22447.51803,Cluster-22447.50887,Cluster-22447.52094,Cluster-22447.51690,Cluster-22447.51988,Cluster-22447.51541,Cluster-22447.51535…
GO:0006000	fructose metabolic process	biological_process	6.5709e-05	0.0023264	17	1642	162	49179	5	Cluster-22447.29368,Cluster-22447.58377,Cluster-22447.15507,Cluster-22447.44008,Cluster-22447.91530	12	Cluster-22447.52225,Cluster-22447.51988,Cluster-22447.51072,Cluster-22447.45767,Cluster-22447.52915,Cluster-22447.51978,Cluster-22447.49949,Cluster-22447.53178,Cluster-22447.54735,Cluster-22447.53177,Cluster-22447.51535,Cluster-22447.47957
GO:0019318	hexose metabolic process	biological_process	7.0463e-05	0.0024777	31	1642	417	49179	8	Cluster-22447.57222,Cluster-22447.15507,Cluster-22447.90601,Cluster-22447.58377,Cluster-22447.91530,Cluster-22447.44008,Cluster-22447.28064,Cluster-22447.29368	23	Cluster-22447.49949,Cluster-22447.53178,Cluster-22447.40307,Cluster-22447.53177,Cluster-22447.51535,Cluster-22447.47957,Cluster-22447.40308,Cluster-22447.54735,Cluster-22447.51988,Cluster-22447.52556,Cluster-22447.51690,Cluster-22447.51072,Cluster-22447.51618,Cluster-22447.52225,Cluster-22447.51541,Cluster-22447.52807,Cluster-22447.51803,Cluster-22447.52915,Cluster-22447.52094,Cluster-22447.50887…
GO:0006733	oxidoreduction coenzyme metabolic process	biological_process	7.7384e-05	0.0026846	37	1642	531	49179	16	Cluster-22447.57778,Cluster-22447.30585,Cluster-22447.28064,Cluster-22447.29368,Cluster-22439.1,Cluster-22447.61658,Cluster-22447.53892,Cluster-22447.44008,Cluster-22447.58377,Cluster-22447.87968,Cluster-22447.30584,Cluster-22447.55565,Cluster-22447.9664,Cluster-22447.15507,Cluster-22447.61656,Cluster-22447.30583	21	Cluster-22447.52915,Cluster-22447.51978,Cluster-22447.53920,Cluster-22447.45767,Cluster-22447.62069,Cluster-22447.51072,Cluster-22447.52225,Cluster-22447.51618,Cluster-22447.53177,Cluster-22447.54735,Cluster-22447.49949,Cluster-22447.48373,Cluster-22447.53178,Cluster-22447.51803,Cluster-22447.50887,Cluster-22447.51988,Cluster-22447.51690,Cluster-22447.76786,Cluster-22447.51535,Cluster-22447.49690…
GO:0006090	pyruvate metabolic process	biological_process	8.047e-05	0.002773	25	1642	298	49179	8	Cluster-22447.44008,Cluster-22447.79831,Cluster-22447.58377,Cluster-22447.79836,Cluster-22447.15507,Cluster-22447.88715,Cluster-22447.29368,Cluster-22447.28064	17	Cluster-22447.54735,Cluster-22447.47957,Cluster-22447.53177,Cluster-22447.51535,Cluster-22447.53178,Cluster-22447.49949,Cluster-22447.52716,Cluster-22447.45767,Cluster-22447.54660,Cluster-22447.51978,Cluster-22447.52915,Cluster-22447.50887,Cluster-22447.51618,Cluster-22447.52225,Cluster-22447.51072,Cluster-22447.51988,Cluster-22447.51690
GO:0043648	dicarboxylic acid metabolic process	biological_process	9.9331e-05	0.0033205	24	1642	285	49179	17	Cluster-22447.64338,Cluster-22447.9239,Cluster-22447.71092,Cluster-22447.40605,Cluster-22447.55385,Cluster-22447.83369,Cluster-22447.24953,Cluster-22447.67883,Cluster-22447.11879,Cluster-22447.59169,Cluster-22447.50128,Cluster-22447.41301,Cluster-22447.29555,Cluster-22447.64336,Cluster-22447.89319,Cluster-22447.11077,Cluster-22447.64337	7	Cluster-22447.51529,Cluster-22447.45635,Cluster-22447.51150,Cluster-22447.45633,Cluster-22447.48871,Cluster-22447.47069,Cluster-22447.45422
GO:0015994	chlorophyll metabolic process	biological_process	0.00010041	0.0033205	19	1642	200	49179	14	Cluster-22447.80355,Cluster-22447.54408,Cluster-22447.10616,Cluster-22447.18384,Cluster-5922.0,Cluster-22447.23254,Cluster-22447.20751,Cluster-22447.57099,Cluster-22447.37941,Cluster-22447.79329,Cluster-22447.49255,Cluster-22447.18382,Cluster-22447.8998,Cluster-22447.16835	5	Cluster-22447.42358,Cluster-22447.68473,Cluster-22447.51832,Cluster-22447.52408,Cluster-22447.51290
GO:0030638	polyketide metabolic process	biological_process	0.00010086	0.0033205	5	1642	13	49179	5	Cluster-22447.11754,Cluster-22447.10315,Cluster-22447.26874,Cluster-22447.90472,Cluster-22447.11716	0
GO:0030639	polyketide biosynthetic process	biological_process	0.00010086	0.0033205	5	1642	13	49179	5	Cluster-22447.11754,Cluster-22447.10315,Cluster-22447.26874,Cluster-22447.90472,Cluster-22447.11716	0
GO:0009853	photorespiration	biological_process	0.000102	0.003337	3	1642	4	49179	0		3	Cluster-22447.51598,Cluster-22447.51305,Cluster-22447.51502
GO:0044281	small molecule metabolic process	biological_process	0.00010598	0.0034025	223	1642	5012	49179	147	Cluster-22447.59169,Cluster-22447.50128,Cluster-22447.90589,Cluster-22447.28051,Cluster-22447.28053,Cluster-22447.10237,Cluster-22447.93004,Cluster-22447.79836,Cluster-22447.10736,Cluster-22447.29555,Cluster-22447.87968,Cluster-22447.46345,Cluster-22447.91898,Cluster-22447.33771,Cluster-22447.43405,Cluster-22447.51959,Cluster-22447.10315,Cluster-22447.90472,Cluster-22447.11076,Cluster-22447.27522…	76	Cluster-22447.47055,Cluster-22447.51834,Cluster-22447.48373,Cluster-22447.51502,Cluster-22447.51618,Cluster-22447.51072,Cluster-22447.51535,Cluster-22447.47957,Cluster-22447.45422,Cluster-22447.45867,Cluster-22447.51529,Cluster-22447.52471,Cluster-22447.56334,Cluster-22447.50820,Cluster-22447.51487,Cluster-22447.51150,Cluster-22447.50657,Cluster-22447.61416,Cluster-22447.54735,Cluster-22447.58461…
GO:0006091	generation of precursor metabolites and energy	biological_process	0.00010495	0.0034025	59	1642	1020	49179	21	Cluster-22447.51959,Cluster-22447.11077,Cluster-22447.75396,Cluster-22447.79836,Cluster-22447.58377,Cluster-22447.10237,Cluster-22439.1,Cluster-22447.90589,Cluster-22447.44008,Cluster-22447.28064,Cluster-22447.90800,Cluster-22447.29368,Cluster-22447.45107,Cluster-22447.15507,Cluster-22447.43787,Cluster-22447.89319,Cluster-22447.79831,Cluster-22447.83369,Cluster-22447.79484,Cluster-22447.55750,Clu…	38	Cluster-22447.49949,Cluster-22447.51849,Cluster-22447.53178,Cluster-22447.53177,Cluster-22447.47069,Cluster-22447.51575,Cluster-22447.61416,Cluster-22447.54735,Cluster-22447.51072,Cluster-22447.51618,Cluster-22447.52225,Cluster-22447.51391,Cluster-22447.52915,Cluster-22447.51978,Cluster-22447.51628,Cluster-22447.62069,Cluster-22447.51347,Cluster-22447.45767,Cluster-22447.51733,Cluster-22447.50322…
GO:0016051	carbohydrate biosynthetic process	biological_process	0.0001057	0.0034025	42	1642	641	49179	18	Cluster-22447.3880,Cluster-22447.53218,Cluster-22447.94346,Cluster-22447.12055,Cluster-22447.31690,Cluster-22447.10638,Cluster-22447.56685,Cluster-22447.38382,Cluster-22447.92189,Cluster-22447.15507,Cluster-22447.89214,Cluster-22447.29368,Cluster-22447.28064,Cluster-22447.44008,Cluster-22447.60705,Cluster-22447.58377,Cluster-22447.76627,Cluster-22447.60704	24	Cluster-22447.50887,Cluster-22447.52094,Cluster-22447.63674,Cluster-22447.51690,Cluster-22447.51988,Cluster-22447.51535,Cluster-22447.52219,Cluster-22447.47957,Cluster-22447.49066,Cluster-22447.49545,Cluster-22447.45767,Cluster-22447.52915,Cluster-22447.51457,Cluster-22447.51978,Cluster-22447.52225,Cluster-22447.51618,Cluster-22447.51072,Cluster-22447.54735,Cluster-22447.53177,Cluster-22447.54458…
GO:0046365	monosaccharide catabolic process	biological_process	0.00012204	0.0038701	6	1642	23	49179	3	Cluster-22447.28064,Cluster-22447.90601,Cluster-22447.73858	3	Cluster-22447.52023,Cluster-22447.51541,Cluster-22447.52556
GO:0071704	organic substance metabolic process	biological_process	0.00012473	0.0039312	862	1642	22814	49179	631	Cluster-22447.58311,Cluster-22447.9467,Cluster-22447.5465,Cluster-22447.62112,Cluster-22447.89873,Cluster-22447.11960,Cluster-22447.50146,Cluster-22447.11998,Cluster-22447.91773,Cluster-22447.12823,Cluster-22447.90800,Cluster-22447.88328,Cluster-22447.71092,Cluster-22447.91793,Cluster-22447.11371,Cluster-22447.50822,Cluster-22447.14928,Cluster-22447.46196,Cluster-22447.88538,Cluster-22447.64337,C…	231	Cluster-22447.51791,Cluster-22447.49545,Cluster-22447.48035,Cluster-22447.61340,Cluster-22447.51290,Cluster-22447.49949,Cluster-22447.50439,Cluster-22447.37843,Cluster-22447.51877,Cluster-22447.55130,Cluster-22447.49199,Cluster-22447.52716,Cluster-22447.58485,Cluster-22447.49878,Cluster-22447.51603,Cluster-22447.84774,Cluster-22447.40446,Cluster-22447.50000,Cluster-22447.45767,Cluster-22447.52094…
GO:0006013	mannose metabolic process	biological_process	0.0001324	0.0041229	17	1642	171	49179	5	Cluster-22447.29368,Cluster-22447.44008,Cluster-22447.91530,Cluster-22447.58377,Cluster-22447.15507	12	Cluster-22447.45767,Cluster-22447.51978,Cluster-22447.52915,Cluster-22447.52225,Cluster-22447.51072,Cluster-22447.51988,Cluster-22447.54735,Cluster-22447.47957,Cluster-22447.53177,Cluster-22447.51535,Cluster-22447.53178,Cluster-22447.49949
GO:0006007	glucose catabolic process	biological_process	0.00013623	0.0041422	5	1642	16	49179	2	Cluster-22447.28064,Cluster-22447.90601	3	Cluster-22447.52556,Cluster-22447.51541,Cluster-22447.52023
GO:0019320	hexose catabolic process	biological_process	0.00013623	0.0041422	5	1642	16	49179	2	Cluster-22447.90601,Cluster-22447.28064	3	Cluster-22447.52556,Cluster-22447.52023,Cluster-22447.51541
GO:0009132	nucleoside diphosphate metabolic process	biological_process	0.00014321	0.004329	20	1642	229	49179	5	Cluster-22447.29368,Cluster-22447.28064,Cluster-22447.58377,Cluster-22447.15507,Cluster-22447.44008	15	Cluster-22447.51618,Cluster-22447.52225,Cluster-22447.51690,Cluster-22447.51988,Cluster-22447.51072,Cluster-22447.45767,Cluster-22447.52915,Cluster-22447.50887,Cluster-22447.51978,Cluster-22447.49949,Cluster-22447.53178,Cluster-22447.54735,Cluster-22447.53177,Cluster-22447.51535,Cluster-22447.47957
GO:0044262	cellular carbohydrate metabolic process	biological_process	0.0001635	0.0049135	47	1642	760	49179	23	Cluster-22447.31690,Cluster-22447.94346,Cluster-22447.30584,Cluster-22447.53218,Cluster-22447.61656,Cluster-22447.34407,Cluster-22447.38382,Cluster-22447.92189,Cluster-22447.30583,Cluster-22447.10638,Cluster-22447.11998,Cluster-22447.75618,Cluster-22447.30585,Cluster-22447.89214,Cluster-22447.88538,Cluster-22447.60704,Cluster-22447.76627,Cluster-22447.58377,Cluster-22447.87968,Cluster-22447.54684…	24	Cluster-22447.51988,Cluster-22447.76786,Cluster-22447.54305,Cluster-22447.54456,Cluster-22447.53197,Cluster-22447.49066,Cluster-22447.51535,Cluster-22447.49690,Cluster-22447.52219,Cluster-22447.51072,Cluster-22447.52225,Cluster-22447.51457,Cluster-22447.52915,Cluster-22447.51978,Cluster-22447.49545,Cluster-22447.45767,Cluster-22447.38819,Cluster-22447.49949,Cluster-22447.50439,Cluster-22447.53178…
GO:0006793	phosphorus metabolic process	biological_process	0.00028478	0.0082408	227	1642	5193	49179	186	Cluster-22447.32011,Cluster-22447.58377,Cluster-22447.86920,Cluster-22447.84400,Cluster-22447.76879,Cluster-22447.64112,Cluster-22447.69501,Cluster-22447.26874,Cluster-22439.1,Cluster-22447.84401,Cluster-22447.57371,Cluster-22447.84424,Cluster-22447.19758,Cluster-22447.28064,Cluster-22447.28177,Cluster-22447.89214,Cluster-22447.30585,Cluster-22447.64076,Cluster-22447.10769,Cluster-22447.79854,Clu…	41	Cluster-22447.61416,Cluster-22447.54735,Cluster-22447.63118,Cluster-22447.58461,Cluster-22447.53177,Cluster-22447.62069,Cluster-22447.51988,Cluster-22447.51803,Cluster-22447.48373,Cluster-22447.51618,Cluster-22447.51072,Cluster-22447.53437,Cluster-22447.47957,Cluster-22447.51535,Cluster-22447.50098,Cluster-22447.52471,Cluster-22447.50439,Cluster-22447.49949,Cluster-22447.63358,Cluster-22447.49545…
GO:0006732	coenzyme metabolic process	biological_process	0.00029294	0.0082531	60	1642	1069	49179	28	Cluster-22447.11077,Cluster-22447.58377,Cluster-22447.87968,Cluster-22447.28051,Cluster-22439.1,Cluster-22447.28053,Cluster-22447.61658,Cluster-22447.64974,Cluster-22447.44008,Cluster-22447.53892,Cluster-22447.28064,Cluster-22447.29368,Cluster-22447.73115,Cluster-22447.57778,Cluster-22447.30585,Cluster-22447.57021,Cluster-22447.76645,Cluster-22447.15507,Cluster-22447.61656,Cluster-22447.89319,Clu…	32	Cluster-22447.49949,Cluster-22447.48373,Cluster-22447.53178,Cluster-22447.55095,Cluster-22447.53177,Cluster-22447.47069,Cluster-22447.54458,Cluster-22447.54735,Cluster-22447.51072,Cluster-22447.52225,Cluster-22447.51618,Cluster-22447.45635,Cluster-22447.52915,Cluster-22447.52603,Cluster-22447.51978,Cluster-22447.53920,Cluster-22447.62069,Cluster-22447.45767,Cluster-22447.49872,Cluster-22447.49066…
GO:0015996	chlorophyll catabolic process	biological_process	0.00029538	0.0082531	10	1642	74	49179	10	Cluster-22447.49255,Cluster-22447.16835,Cluster-22447.20751,Cluster-22447.10616,Cluster-5922.0,Cluster-22447.79329,Cluster-22447.54408,Cluster-22447.57099,Cluster-22447.80355,Cluster-22447.37941	0
GO:0009627	systemic acquired resistance	biological_process	0.00029155	0.0082531	4	1642	14	49179	4	Cluster-22447.42364,Cluster-22447.5927,Cluster-22447.12086,Cluster-22447.6886	0
GO:0009814	defense response, incompatible interaction	biological_process	0.00029155	0.0082531	4	1642	14	49179	4	Cluster-22447.6886,Cluster-22447.5927,Cluster-22447.42364,Cluster-22447.12086	0
GO:0010112	regulation of systemic acquired resistance	biological_process	0.00029155	0.0082531	4	1642	14	49179	4	Cluster-22447.42364,Cluster-22447.5927,Cluster-22447.12086,Cluster-22447.6886	0
GO:0006694	steroid biosynthetic process	biological_process	0.00029839	0.0082922	22	1642	274	49179	13	Cluster-22447.7143,Cluster-22447.11375,Cluster-22447.11371,Cluster-22447.28051,Cluster-22447.11424,Cluster-22447.28053,Cluster-22447.28054,Cluster-22447.73451,Cluster-22447.66927,Cluster-22447.32303,Cluster-22447.34757,Cluster-22447.68404,Cluster-22447.89798	9	Cluster-22447.49123,Cluster-22447.54128,Cluster-22447.51686,Cluster-22447.45534,Cluster-22447.37650,Cluster-22447.59793,Cluster-22447.47210,Cluster-22447.52303,Cluster-22447.51529
GO:0044723	single-organism carbohydrate metabolic process	biological_process	0.00039714	0.010861	75	1642	1439	49179	36	Cluster-22447.89214,Cluster-22447.30585,Cluster-22447.28064,Cluster-22447.73858,Cluster-22447.24089,Cluster-22447.61658,Cluster-22447.58377,Cluster-22447.88538,Cluster-22447.58559,Cluster-22447.12055,Cluster-22447.31690,Cluster-22447.56685,Cluster-22447.10638,Cluster-22447.30583,Cluster-22447.38382,Cluster-22447.34407,Cluster-22447.61656,Cluster-22447.59421,Cluster-22447.29368,Cluster-22447.44008…	39	Cluster-22447.38819,Cluster-22447.52023,Cluster-22447.49545,Cluster-22447.52915,Cluster-22447.52807,Cluster-22447.51457,Cluster-22447.54735,Cluster-22447.53177,Cluster-22447.64192,Cluster-22447.50439,Cluster-22447.51223,Cluster-22447.49949,Cluster-22447.50887,Cluster-22447.51803,Cluster-22447.54305,Cluster-22447.76786,Cluster-22447.51988,Cluster-22447.40308,Cluster-22447.49066,Cluster-22447.45767…
GO:0042743	hydrogen peroxide metabolic process	biological_process	0.00043169	0.011683	2	1642	2	49179	2	Cluster-22447.22536,Cluster-22447.22535	0
GO:0042744	hydrogen peroxide catabolic process	biological_process	0.00043169	0.011683	2	1642	2	49179	2	Cluster-22447.22535,Cluster-22447.22536	0
GO:0006796	phosphate-containing compound metabolic process	biological_process	0.00045869	0.012349	224	1642	5156	49179	183	Cluster-22447.9960,Cluster-22447.74022,Cluster-22447.76602,Cluster-22447.11600,Cluster-22447.75226,Cluster-22447.30584,Cluster-22447.94346,Cluster-22447.42917,Cluster-22447.60014,Cluster-22447.56410,Cluster-22447.15507,Cluster-22447.86623,Cluster-22447.8342,Cluster-22447.31211,Cluster-22447.89702,Cluster-22447.9664,Cluster-22447.70601,Cluster-22447.61328,Cluster-22447.90159,Cluster-22447.56363,Cl…	41	Cluster-22447.51690,Cluster-22447.51995,Cluster-22447.49700,Cluster-22447.52219,Cluster-22447.49690,Cluster-22447.52225,Cluster-22447.51978,Cluster-22447.54694,Cluster-22447.45767,Cluster-22447.53920,Cluster-22447.45493,Cluster-22447.53178,Cluster-22447.76786,Cluster-22447.58485,Cluster-22447.54520,Cluster-22447.48983,Cluster-22447.50887,Cluster-22447.55822,Cluster-22447.52915,Cluster-22447.49545…
GO:0008202	steroid metabolic process	biological_process	0.00050767	0.013516	22	1642	284	49179	13	Cluster-22447.73451,Cluster-22447.66927,Cluster-22447.28054,Cluster-22447.34757,Cluster-22447.32303,Cluster-22447.89798,Cluster-22447.68404,Cluster-22447.11375,Cluster-22447.7143,Cluster-22447.28053,Cluster-22447.28051,Cluster-22447.11424,Cluster-22447.11371	9	Cluster-22447.52303,Cluster-22447.47210,Cluster-22447.59793,Cluster-22447.51529,Cluster-22447.51686,Cluster-22447.54128,Cluster-22447.49123,Cluster-22447.45534,Cluster-22447.37650
GO:0008285	negative regulation of cell proliferation	biological_process	0.00050807	0.013516	4	1642	10	49179	4	Cluster-22447.90090,Cluster-22447.9081,Cluster-22447.90089,Cluster-22447.90088	0
GO:1901136	carbohydrate derivative catabolic process	biological_process	0.00057334	0.014818	15	1642	163	49179	11	Cluster-22447.26170,Cluster-22447.35390,Cluster-22447.11541,Cluster-22447.41642,Cluster-22447.11542,Cluster-8678.1,Cluster-22447.47866,Cluster-22447.54322,Cluster-22447.29774,Cluster-22447.76977,Cluster-22447.17560	4	Cluster-22447.48373,Cluster-22447.40307,Cluster-22447.40308,Cluster-22447.52807
GO:0006720	isoprenoid metabolic process	biological_process	0.00061373	0.015705	19	1642	228	49179	15	Cluster-22447.11374,Cluster-22447.52816,Cluster-22447.64974,Cluster-22447.11375,Cluster-22447.28051,Cluster-22447.11371,Cluster-22447.28053,Cluster-22447.11376,Cluster-22447.8350,Cluster-22447.12823,Cluster-22447.68404,Cluster-22447.65463,Cluster-22447.89798,Cluster-22447.64972,Cluster-22447.51929	4	Cluster-22447.51686,Cluster-22447.66684,Cluster-22447.51290,Cluster-22447.55431
GO:0008299	isoprenoid biosynthetic process	biological_process	0.00061373	0.015705	19	1642	228	49179	15	Cluster-22447.11374,Cluster-22447.52816,Cluster-22447.64974,Cluster-22447.11375,Cluster-22447.28051,Cluster-22447.11371,Cluster-22447.28053,Cluster-22447.11376,Cluster-22447.8350,Cluster-22447.12823,Cluster-22447.68404,Cluster-22447.65463,Cluster-22447.89798,Cluster-22447.64972,Cluster-22447.51929	4	Cluster-22447.51686,Cluster-22447.66684,Cluster-22447.55431,Cluster-22447.51290
GO:1901617	organic hydroxy compound biosynthetic process	biological_process	0.0007325	0.018291	9	1642	68	49179	7	Cluster-22447.10315,Cluster-22447.12342,Cluster-22447.11716,Cluster-22447.11754,Cluster-22447.26874,Cluster-22447.90472,Cluster-22447.57021	2	Cluster-22447.50439,Cluster-22447.52219
GO:1901575	organic substance catabolic process	biological_process	0.00077766	0.019233	91	1642	1842	49179	58	Cluster-22447.11424,Cluster-22447.56753,Cluster-22447.76977,Cluster-22447.10594,Cluster-22447.15507,Cluster-22447.48749,Cluster-22447.11542,Cluster-8678.1,Cluster-22447.30584,Cluster-22447.64972,Cluster-22447.17560,Cluster-22447.26170,Cluster-22447.54408,Cluster-22447.17105,Cluster-22447.29774,Cluster-22447.54659,Cluster-22447.44008,Cluster-22447.89282,Cluster-22447.65622,Cluster-22447.64974,Clus…	33	Cluster-22447.47957,Cluster-22447.58668,Cluster-22447.51535,Cluster-22447.40307,Cluster-22447.50791,Cluster-22447.51943,Cluster-22447.56321,Cluster-22447.40178,Cluster-22447.51690,Cluster-22447.38268,Cluster-22447.51541,Cluster-22447.54458,Cluster-22447.47055,Cluster-22447.48373,Cluster-22447.53178,Cluster-22447.55095,Cluster-22447.51978,Cluster-22447.45767,Cluster-22447.51072,Cluster-22447.52556…
GO:0009664	plant-type cell wall organization	biological_process	0.00085621	0.020975	6	1642	38	49179	5	Cluster-22447.54640,Cluster-22447.50562,Cluster-22447.24510,Cluster-22447.53142,Cluster-22447.46053	1	Cluster-22447.47683
GO:0071669	plant-type cell wall organization or biogenesis	biological_process	0.00085621	0.020975	6	1642	38	49179	5	Cluster-22447.46053,Cluster-22447.53142,Cluster-22447.50562,Cluster-22447.24510,Cluster-22447.54640	1	Cluster-22447.47683
GO:0044255	cellular lipid metabolic process	biological_process	0.0009346	0.022574	72	1642	1388	49179	50	Cluster-22447.89798,Cluster-22447.41046,Cluster-22447.11376,Cluster-22447.50992,Cluster-22447.9328,Cluster-22447.55565,Cluster-22447.30583,Cluster-22447.76645,Cluster-22447.61656,Cluster-22447.68404,Cluster-22447.30585,Cluster-22447.51929,Cluster-22447.12823,Cluster-22447.11375,Cluster-22447.16835,Cluster-22447.61658,Cluster-22447.29117,Cluster-22447.11371,Cluster-22447.24695,Cluster-22447.3880,C…	22	Cluster-22447.52716,Cluster-22447.52369,Cluster-22447.40308,Cluster-22447.52807,Cluster-22447.55431,Cluster-22447.51290,Cluster-22447.50439,Cluster-22447.51223,Cluster-22447.56321,Cluster-22447.51487,Cluster-22447.50098,Cluster-22447.40178,Cluster-22447.52219,Cluster-22447.58668,Cluster-22447.63305,Cluster-22447.51686,Cluster-22447.40307,Cluster-22447.66684,Cluster-22447.44568,Cluster-22447.47055…
GO:0043094	cellular metabolic compound salvage	biological_process	0.0012987	0.030792	3	1642	8	49179	0		3	Cluster-22447.51305,Cluster-22447.51598,Cluster-22447.51502
GO:0003012	muscle system process	biological_process	0.0014411	0.033107	4	1642	13	49179	4	Cluster-22447.82065,Cluster-22447.82061,Cluster-22447.69872,Cluster-22447.53467	0
GO:0006936	muscle contraction	biological_process	0.0014411	0.033107	4	1642	13	49179	4	Cluster-22447.82065,Cluster-22447.82061,Cluster-22447.69872,Cluster-22447.53467	0
GO:0006937	regulation of muscle contraction	biological_process	0.0014411	0.033107	4	1642	13	49179	4	Cluster-22447.53467,Cluster-22447.69872,Cluster-22447.82061,Cluster-22447.82065	0
GO:0006939	smooth muscle contraction	biological_process	0.0014411	0.033107	4	1642	13	49179	4	Cluster-22447.53467,Cluster-22447.82065,Cluster-22447.82061,Cluster-22447.69872	0
GO:0006940	regulation of smooth muscle contraction	biological_process	0.0014411	0.033107	4	1642	13	49179	4	Cluster-22447.82065,Cluster-22447.82061,Cluster-22447.69872,Cluster-22447.53467	0
GO:0090257	regulation of muscle system process	biological_process	0.0014411	0.033107	4	1642	13	49179	4	Cluster-22447.53467,Cluster-22447.82061,Cluster-22447.82065,Cluster-22447.69872	0
GO:0044283	small molecule biosynthetic process	biological_process	0.0014934	0.034156	66	1642	1306	49179	44	Cluster-22447.11424,Cluster-22447.65646,Cluster-22447.30584,Cluster-22447.41047,Cluster-22447.83369,Cluster-22447.89838,Cluster-22447.18382,Cluster-22447.41045,Cluster-22447.10315,Cluster-22447.10193,Cluster-22447.87968,Cluster-22447.29555,Cluster-22447.90472,Cluster-22447.57021,Cluster-22447.9707,Cluster-22447.12342,Cluster-22447.40605,Cluster-22447.7795,Cluster-22447.39142,Cluster-22447.11632,C…	22	Cluster-22447.52219,Cluster-22447.45422,Cluster-22447.51529,Cluster-22447.45633,Cluster-22447.51150,Cluster-22447.56334,Cluster-22447.51356,Cluster-22447.47055,Cluster-22447.48373,Cluster-22447.45635,Cluster-22447.49066,Cluster-22447.50887,Cluster-22447.51793,Cluster-22447.52716,Cluster-22447.52369,Cluster-22447.49878,Cluster-22447.76786,Cluster-22447.57071,Cluster-22447.48871,Cluster-22447.47069…
GO:0019538	protein metabolic process	biological_process	0.001791	0.040603	357	1642	8857	49179	256	Cluster-22447.67648,Cluster-450.1,Cluster-22447.14576,Cluster-22447.11352,Cluster-22447.73759,Cluster-22447.89632,Cluster-22447.49323,Cluster-22447.51959,Cluster-22447.93094,Cluster-22447.67344,Cluster-22447.43405,Cluster-22447.67288,Cluster-22447.93004,Cluster-22447.31720,Cluster-22447.77703,Cluster-22447.51367,Cluster-22447.40834,Cluster-22447.89082,Cluster-22447.65413,Cluster-22447.60015,Clust…	101	Cluster-22447.51475,Cluster-22447.54295,Cluster-22447.50641,Cluster-22447.43885,Cluster-22447.58269,Cluster-22447.50035,Cluster-22447.49116,Cluster-22447.51943,Cluster-22447.54456,Cluster-22447.56321,Cluster-22447.45867,Cluster-22447.49031,Cluster-22447.50036,Cluster-22447.49833,Cluster-22447.56748,Cluster-22447.59741,Cluster-22447.41539,Cluster-22447.59863,Cluster-22447.51987,Cluster-22447.52856…
GO:0006550	isoleucine catabolic process	biological_process	0.0019355	0.042938	12	1642	127	49179	10	Cluster-22447.30584,Cluster-22447.11424,Cluster-22447.64972,Cluster-22447.30585,Cluster-22447.64974,Cluster-22447.61658,Cluster-22447.61656,Cluster-22447.10193,Cluster-22447.30583,Cluster-22447.87968	2	Cluster-22447.47055,Cluster-22447.48373
GO:0006552	leucine catabolic process	biological_process	0.0019355	0.042938	12	1642	127	49179	10	Cluster-22447.87968,Cluster-22447.30583,Cluster-22447.10193,Cluster-22447.61656,Cluster-22447.61658,Cluster-22447.30585,Cluster-22447.64974,Cluster-22447.11424,Cluster-22447.64972,Cluster-22447.30584	2	Cluster-22447.48373,Cluster-22447.47055
GO:0006574	valine catabolic process	biological_process	0.0019355	0.042938	12	1642	127	49179	10	Cluster-22447.64972,Cluster-22447.11424,Cluster-22447.30584,Cluster-22447.64974,Cluster-22447.30585,Cluster-22447.61658,Cluster-22447.10193,Cluster-22447.61656,Cluster-22447.30583,Cluster-22447.87968	2	Cluster-22447.47055,Cluster-22447.48373
GO:0009083	branched-chain amino acid catabolic process	biological_process	0.0019355	0.042938	12	1642	127	49179	10	Cluster-22447.61658,Cluster-22447.30585,Cluster-22447.64974,Cluster-22447.30584,Cluster-22447.64972,Cluster-22447.11424,Cluster-22447.87968,Cluster-22447.30583,Cluster-22447.10193,Cluster-22447.61656	2	Cluster-22447.47055,Cluster-22447.48373
GO:0046148	pigment biosynthetic process	biological_process	0.0021172	0.045732	19	1642	242	49179	15	Cluster-22447.89798,Cluster-22447.65463,Cluster-22447.30585,Cluster-22447.68404,Cluster-22447.23254,Cluster-22447.30584,Cluster-22447.18384,Cluster-22447.11376,Cluster-22447.8350,Cluster-22447.8998,Cluster-22447.18382,Cluster-22447.75228,Cluster-22447.11374,Cluster-22447.30583,Cluster-22447.87968	4	Cluster-22447.76786,Cluster-22447.51290,Cluster-22447.55431,Cluster-22447.66684
GO:0046149	pigment catabolic process	biological_process	0.0021185	0.045732	10	1642	95	49179	10	Cluster-22447.37941,Cluster-22447.57099,Cluster-22447.80355,Cluster-22447.54408,Cluster-22447.79329,Cluster-5922.0,Cluster-22447.10616,Cluster-22447.16835,Cluster-22447.20751,Cluster-22447.49255	0
GO:0010393	galacturonan metabolic process	biological_process	0.0021322	0.045732	3	1642	7	49179	3	Cluster-22447.77199,Cluster-22447.54659,Cluster-22447.53666	0
GO:0045488	pectin metabolic process	biological_process	0.0021322	0.045732	3	1642	7	49179	3	Cluster-22447.53666,Cluster-22447.77199,Cluster-22447.54659	0
GO:0045490	pectin catabolic process	biological_process	0.0021322	0.045732	3	1642	7	49179	3	Cluster-22447.53666,Cluster-22447.77199,Cluster-22447.54659	0
GO:0006021	inositol biosynthetic process	biological_process	0.0022834	0.048372	2	1642	3	49179	0		2	Cluster-22447.50439,Cluster-22447.52219
GO:0033014	tetrapyrrole biosynthetic process	biological_process	0.0023618	0.04983	21	1642	290	49179	16	Cluster-22447.8998,Cluster-22447.11632,Cluster-22447.75228,Cluster-22447.18382,Cluster-22447.87968,Cluster-22447.30583,Cluster-22447.18384,Cluster-22447.30584,Cluster-22447.82764,Cluster-22447.23254,Cluster-22447.41464,Cluster-22447.30585,Cluster-22447.11691,Cluster-22447.8350,Cluster-22447.7795,Cluster-22447.89838	5	Cluster-22447.52408,Cluster-22447.51290,Cluster-22447.42358,Cluster-22447.68473,Cluster-22447.76786
GO:0009521	photosystem	cellular_component	5.4371e-22	7.0261e-19	54	1642	304	49179	7	Cluster-22447.77702,Cluster-22447.77708,Cluster-22447.23735,Cluster-22447.49104,Cluster-22447.46036,Cluster-22447.51959,Cluster-22447.8978	47	Cluster-22447.50528,Cluster-22447.51440,Cluster-22447.50746,Cluster-22447.51473,Cluster-22447.51858,Cluster-22447.50561,Cluster-22447.51596,Cluster-22447.51155,Cluster-22447.51481,Cluster-22447.52240,Cluster-22447.51631,Cluster-22447.53501,Cluster-22447.48547,Cluster-22447.49658,Cluster-22447.51775,Cluster-22447.40602,Cluster-22447.51539,Cluster-22447.52502,Cluster-22447.52102,Cluster-22447.51234…
GO:0034357	photosynthetic membrane	cellular_component	4.4741e-20	2.8908e-17	54	1642	339	49179	7	Cluster-22447.46036,Cluster-22447.51959,Cluster-22447.8978,Cluster-22447.77702,Cluster-22447.77708,Cluster-22447.23735,Cluster-22447.49104	47	Cluster-22447.52022,Cluster-22447.48586,Cluster-22447.51144,Cluster-22447.51849,Cluster-22447.50877,Cluster-22447.52084,Cluster-22447.51628,Cluster-22447.51953,Cluster-22447.51645,Cluster-22447.51407,Cluster-22447.51307,Cluster-22447.51421,Cluster-22447.51977,Cluster-22447.50183,Cluster-22447.51391,Cluster-22447.51400,Cluster-22447.51440,Cluster-22447.50528,Cluster-22447.50746,Cluster-22447.51473…
GO:0044436	thylakoid part	cellular_component	3.679e-19	1.9017e-16	55	1642	369	49179	7	Cluster-22447.77708,Cluster-22447.77702,Cluster-22447.49104,Cluster-22447.23735,Cluster-22447.8978,Cluster-22447.46036,Cluster-22447.51959	48	Cluster-22447.40602,Cluster-22447.51775,Cluster-22447.51539,Cluster-22447.51234,Cluster-22447.51785,Cluster-22447.52502,Cluster-22447.52102,Cluster-22447.48733,Cluster-22447.51010,Cluster-22447.51479,Cluster-22447.51722,Cluster-22447.52831,Cluster-22447.44552,Cluster-22447.51640,Cluster-22447.51730,Cluster-22447.50834,Cluster-22447.50064,Cluster-22447.51155,Cluster-22447.51596,Cluster-22447.51718…
GO:0009579	thylakoid	cellular_component	4.9713e-19	2.3361e-16	55	1642	371	49179	7	Cluster-22447.8978,Cluster-22447.46036,Cluster-22447.51959,Cluster-22447.77702,Cluster-22447.77708,Cluster-22447.23735,Cluster-22447.49104	48	Cluster-22447.51628,Cluster-22447.51953,Cluster-22447.51645,Cluster-22447.51400,Cluster-22447.51391,Cluster-22447.51407,Cluster-22447.51307,Cluster-22447.51421,Cluster-22447.51977,Cluster-22447.50183,Cluster-22447.48586,Cluster-22447.52022,Cluster-22447.52084,Cluster-22447.50877,Cluster-22447.51144,Cluster-22447.51849,Cluster-22447.52502,Cluster-22447.52102,Cluster-22447.51234,Cluster-22447.51785…
GO:0009522	photosystem I	cellular_component	2.0003e-14	6.4621e-12	23	1642	82	49179	1	Cluster-22447.51959	22	Cluster-22447.50183,Cluster-22447.51479,Cluster-22447.51421,Cluster-22447.51730,Cluster-22447.51407,Cluster-22447.51307,Cluster-22447.51785,Cluster-22447.51645,Cluster-22447.52102,Cluster-22447.52502,Cluster-22447.50877,Cluster-22447.52084,Cluster-22447.48547,Cluster-22447.51144,Cluster-22447.52240,Cluster-22447.51481,Cluster-22447.51155,Cluster-22447.51596,Cluster-22447.51858,Cluster-22447.50746…
GO:0009654	photosystem II oxygen evolving complex	cellular_component	6.6864e-14	2.0331e-11	18	1642	56	49179	0		18	Cluster-22447.51953,Cluster-22447.51234,Cluster-22447.51645,Cluster-22447.51628,Cluster-22447.40602,Cluster-22447.51775,Cluster-22447.50064,Cluster-22447.51400,Cluster-22447.51391,Cluster-22447.48733,Cluster-22447.51977,Cluster-22447.51722,Cluster-22447.51640,Cluster-22447.44552,Cluster-22447.51631,Cluster-22447.48586,Cluster-22447.49658,Cluster-22447.53501
GO:0009538	photosystem I reaction center	cellular_component	6.6429e-13	1.9076e-10	14	1642	35	49179	0		14	Cluster-22447.51596,Cluster-22447.50528,Cluster-22447.51785,Cluster-22447.52102,Cluster-22447.51481,Cluster-22447.51479,Cluster-22447.48547,Cluster-22447.51421,Cluster-22447.51730,Cluster-22447.51307,Cluster-22447.51144,Cluster-22447.51407,Cluster-22447.50877,Cluster-22447.52084
GO:0009523	photosystem II	cellular_component	2.2026e-12	5.9923e-10	35	1642	223	49179	7	Cluster-22447.46036,Cluster-22447.51959,Cluster-22447.8978,Cluster-22447.77702,Cluster-22447.77708,Cluster-22447.23735,Cluster-22447.49104	28	Cluster-22447.48586,Cluster-22447.52022,Cluster-22447.51849,Cluster-22447.51628,Cluster-22447.51645,Cluster-22447.51953,Cluster-22447.51391,Cluster-22447.51400,Cluster-22447.51977,Cluster-22447.51631,Cluster-22447.52240,Cluster-22447.50561,Cluster-22447.51473,Cluster-22447.51155,Cluster-22447.49658,Cluster-22447.53501,Cluster-22447.51234,Cluster-22447.51539,Cluster-22447.40602,Cluster-22447.51775…
GO:0042651	thylakoid membrane	cellular_component	7.3513e-10	1.2666e-07	19	1642	100	49179	0		19	Cluster-22447.48586,Cluster-22447.51631,Cluster-22447.52240,Cluster-22447.53501,Cluster-22447.49658,Cluster-22447.40602,Cluster-22447.51775,Cluster-22447.51628,Cluster-22447.51645,Cluster-22447.51234,Cluster-22447.51953,Cluster-22447.51640,Cluster-22447.44552,Cluster-22447.51722,Cluster-22447.48733,Cluster-22447.51977,Cluster-22447.51391,Cluster-22447.51400,Cluster-22447.50064
GO:0008247	1-alkyl-2-acetylglycerophosphocholine esterase complex	cellular_component	2.2668e-07	2.4668e-05	7	1642	14	49179	4	Cluster-22447.16835,Cluster-22447.80355,Cluster-22447.7832,Cluster-22447.48749	3	Cluster-22447.56321,Cluster-22447.44568,Cluster-22447.40178
GO:0009507	chloroplast	cellular_component	1.7351e-05	0.00077318	17	1642	144	49179	0		17	Cluster-22447.51733,Cluster-22447.48489,Cluster-22447.51832,Cluster-22447.51305,Cluster-22447.52240,Cluster-22447.51575,Cluster-22447.51556,Cluster-22447.50561,Cluster-22447.54935,Cluster-22447.51598,Cluster-22447.51758,Cluster-22447.51730,Cluster-22447.51977,Cluster-22447.52102,Cluster-22447.51502,Cluster-22447.51775,Cluster-22447.50333
GO:1990204	oxidoreductase complex	cellular_component	2.1527e-05	0.00089735	20	1642	204	49179	0		20	Cluster-22447.51631,Cluster-22447.48586,Cluster-22447.45493,Cluster-22447.53501,Cluster-22447.49658,Cluster-22447.50791,Cluster-22447.51775,Cluster-22447.40602,Cluster-22447.51234,Cluster-22447.51645,Cluster-22447.51953,Cluster-22447.51628,Cluster-22447.51722,Cluster-22447.51977,Cluster-22447.48733,Cluster-22447.51640,Cluster-22447.44552,Cluster-22447.50064,Cluster-22447.51391,Cluster-22447.51400
GO:0009536	plastid	cellular_component	2.1804e-05	0.00090164	17	1642	147	49179	0		17	Cluster-22447.51977,Cluster-22447.51598,Cluster-22447.51730,Cluster-22447.51758,Cluster-22447.51502,Cluster-22447.52102,Cluster-22447.50333,Cluster-22447.51775,Cluster-22447.51832,Cluster-22447.51733,Cluster-22447.48489,Cluster-22447.51305,Cluster-22447.51575,Cluster-22447.52240,Cluster-22447.54935,Cluster-22447.51556,Cluster-22447.50561
GO:0019898	extrinsic component of membrane	cellular_component	2.5701e-05	0.0010219	19	1642	190	49179	2	Cluster-22447.80538,Cluster-22447.6602	17	Cluster-22447.48733,Cluster-22447.51977,Cluster-22447.51722,Cluster-22447.44552,Cluster-22447.51640,Cluster-22447.50064,Cluster-22447.51400,Cluster-22447.51391,Cluster-22447.40602,Cluster-22447.51775,Cluster-22447.51953,Cluster-22447.51645,Cluster-22447.51234,Cluster-22447.51628,Cluster-22447.49658,Cluster-22447.51631,Cluster-22447.48586
GO:0009573	chloroplast ribulose bisphosphate carboxylase complex	cellular_component	3.2431e-05	0.0012326	4	1642	7	49179	0		4	Cluster-22447.51502,Cluster-22447.54935,Cluster-22447.51598,Cluster-22447.51305
GO:0048492	ribulose bisphosphate carboxylase complex	cellular_component	3.2431e-05	0.0012326	4	1642	7	49179	0		4	Cluster-22447.51502,Cluster-22447.54935,Cluster-22447.51598,Cluster-22447.51305
GO:0030288	outer membrane-bounded periplasmic space	cellular_component	8.3155e-05	0.0028465	6	1642	22	49179	5	Cluster-22447.90313,Cluster-22447.86919,Cluster-22447.86920,Cluster-22447.39284,Cluster-22447.13319	1	Cluster-22447.59454
GO:0030312	external encapsulating structure	cellular_component	0.00018867	0.0056371	21	1642	262	49179	14	Cluster-22447.13319,Cluster-22447.11998,Cluster-22447.53142,Cluster-22447.12145,Cluster-22447.39284,Cluster-22447.11971,Cluster-22447.86919,Cluster-22447.75618,Cluster-22447.86920,Cluster-22447.24510,Cluster-22447.50562,Cluster-22447.54640,Cluster-22447.46053,Cluster-22447.90313	7	Cluster-22447.48284,Cluster-22447.54305,Cluster-22447.59454,Cluster-22447.38819,Cluster-22447.53197,Cluster-22447.50321,Cluster-22447.48035
GO:0005618	cell wall	cellular_component	0.00022571	0.0066289	15	1642	162	49179	9	Cluster-22447.53142,Cluster-22447.11998,Cluster-22447.46053,Cluster-22447.50562,Cluster-22447.24510,Cluster-22447.12145,Cluster-22447.75618,Cluster-22447.11971,Cluster-22447.54640	6	Cluster-22447.54305,Cluster-22447.53197,Cluster-22447.48284,Cluster-22447.38819,Cluster-22447.48035,Cluster-22447.50321
GO:0009532	plastid stroma	cellular_component	0.00051252	0.013516	4	1642	13	49179	0		4	Cluster-22447.54935,Cluster-22447.51598,Cluster-22447.51305,Cluster-22447.51502
GO:0009570	chloroplast stroma	cellular_component	0.00051252	0.013516	4	1642	13	49179	0		4	Cluster-22447.51502,Cluster-22447.54935,Cluster-22447.51598,Cluster-22447.51305
GO:0042597	periplasmic space	cellular_component	0.0015147	0.034492	7	1642	49	49179	6	Cluster-22447.13319,Cluster-22447.75396,Cluster-22447.86920,Cluster-22447.39284,Cluster-22447.86919,Cluster-22447.90313	1	Cluster-22447.59454
GO:0016491	oxidoreductase activity	molecular_function	1.1814e-22	2.0356e-19	262	1642	4115	49179	192	Cluster-22447.76951,Cluster-22447.30585,Cluster-22447.24494,Cluster-22447.10313,Cluster-22447.9496,Cluster-22447.7335,Cluster-22447.11375,Cluster-22447.88437,Cluster-22439.1,Cluster-22447.10140,Cluster-22447.60553,Cluster-22447.12338,Cluster-22447.88308,Cluster-22447.30441,Cluster-22447.11584,Cluster-22447.11987,Cluster-22447.7393,Cluster-22447.7143,Cluster-22447.79831,Cluster-22447.89605,Cluster…	70	Cluster-22447.62069,Cluster-22447.58632,Cluster-22447.51010,Cluster-22447.52831,Cluster-22447.55927,Cluster-22447.47605,Cluster-22447.51502,Cluster-22447.56008,Cluster-22447.52764,Cluster-22447.48373,Cluster-22447.51181,Cluster-22447.37650,Cluster-22447.49566,Cluster-22447.51412,Cluster-22447.51290,Cluster-22447.48871,Cluster-22447.51877,Cluster-22447.54660,Cluster-22447.52303,Cluster-22447.49878…
GO:0046906	tetrapyrrole binding	molecular_function	8.7292e-22	7.5202e-19	78	1642	657	49179	70	Cluster-22447.76704,Cluster-22447.76952,Cluster-22447.82910,Cluster-22447.4951,Cluster-22447.46487,Cluster-22447.91138,Cluster-22447.22535,Cluster-22447.15222,Cluster-22447.89352,Cluster-22447.60554,Cluster-22447.94252,Cluster-22447.8236,Cluster-22447.11584,Cluster-22447.20106,Cluster-22447.88308,Cluster-22447.56924,Cluster-22447.89804,Cluster-22447.60553,Cluster-22447.9561,Cluster-22447.12338,Cl…	8	Cluster-22447.52831,Cluster-22447.51010,Cluster-22447.58632,Cluster-22447.51849,Cluster-22447.38254,Cluster-22447.50746,Cluster-22447.51155,Cluster-22447.51736
GO:0005506	iron ion binding	molecular_function	3.617e-20	2.6709e-17	71	1642	621	49179	64	Cluster-22447.11084,Cluster-22447.41045,Cluster-22447.11879,Cluster-22447.8349,Cluster-22447.11732,Cluster-22447.70381,Cluster-22447.75396,Cluster-22447.55693,Cluster-22447.66681,Cluster-22447.60555,Cluster-22447.62189,Cluster-22447.60551,Cluster-562.0,Cluster-227.0,Cluster-22447.82053,Cluster-22447.38591,Cluster-22447.32560,Cluster-22447.12201,Cluster-22447.23254,Cluster-22447.11733,Cluster-2244…	7	Cluster-22447.49700,Cluster-22447.45867,Cluster-22447.56553,Cluster-22447.59863,Cluster-22447.52614,Cluster-22447.49017,Cluster-22447.52369
GO:0020037	heme binding	molecular_function	7.6226e-20	4.3779e-17	70	1642	626	49179	67	Cluster-22447.60551,Cluster-22447.9675,Cluster-22447.62189,Cluster-22447.66681,Cluster-22447.60555,Cluster-22447.55693,Cluster-22447.9581,Cluster-22447.75396,Cluster-22447.70381,Cluster-22447.12334,Cluster-22447.11732,Cluster-22447.8349,Cluster-22447.11879,Cluster-22447.11084,Cluster-22447.11112,Cluster-22447.28553,Cluster-22447.60556,Cluster-22447.9562,Cluster-22447.56926,Cluster-22447.89793,Clu…	3	Cluster-22447.51736,Cluster-22447.38254,Cluster-22447.58632
GO:0016705	oxidoreductase activity, acting on paired donors, with incorporation or reduction of molecular oxygen	molecular_function	1.4763e-17	6.3591e-15	71	1642	674	49179	65	Cluster-23.0,Cluster-22447.7335,Cluster-22447.76706,Cluster-22447.10313,Cluster-22447.60547,Cluster-22447.29693,Cluster-22447.47056,Cluster-22447.76705,Cluster-22447.77709,Cluster-22447.76951,Cluster-22447.8569,Cluster-22447.68404,Cluster-22447.12338,Cluster-22447.9561,Cluster-22447.60553,Cluster-22447.11371,Cluster-22447.11519,Cluster-22447.8237,Cluster-22447.11375,Cluster-22447.20106,Cluster-22…	6	Cluster-22447.51290,Cluster-22447.55431,Cluster-22447.66721,Cluster-22447.51487,Cluster-22447.49566,Cluster-22447.66684
GO:0003824	catalytic activity	molecular_function	3.5629e-17	1.4166e-14	951	1642	22563	49179	728	Cluster-22447.49255,Cluster-22447.16033,Cluster-22447.84090,Cluster-22447.7439,Cluster-22447.79069,Cluster-22447.89352,Cluster-22447.46684,Cluster-22447.11416,Cluster-22447.91732,Cluster-22447.91655,Cluster-22447.89204,Cluster-22447.23846,Cluster-22447.5998,Cluster-22447.41046,Cluster-22447.11605,Cluster-22447.91329,Cluster-22447.38116,Cluster-22447.46196,Cluster-22447.11371,Cluster-22447.50822,C…	223	Cluster-22447.52716,Cluster-22447.55130,Cluster-22447.58485,Cluster-22447.49878,Cluster-22447.48733,Cluster-22447.51603,Cluster-22447.61340,Cluster-22447.51290,Cluster-22447.48035,Cluster-22447.37843,Cluster-22447.51877,Cluster-22447.49949,Cluster-22447.50439,Cluster-22447.49545,Cluster-22447.51791,Cluster-22447.51412,Cluster-22447.52532,Cluster-22447.52219,Cluster-22447.62816,Cluster-22447.52094…
GO:0004332	fructose-bisphosphate aldolase activity	molecular_function	4.2129e-12	1.0888e-09	13	1642	28	49179	2	Cluster-22447.58377,Cluster-22447.44008	11	Cluster-22447.51988,Cluster-22447.49949,Cluster-22447.51072,Cluster-22447.53178,Cluster-22447.52225,Cluster-22447.51535,Cluster-22447.53177,Cluster-22447.52915,Cluster-22447.51978,Cluster-22447.45767,Cluster-22447.54735
GO:0016829	lyase activity	molecular_function	6.4468e-11	1.2342e-08	79	1642	993	49179	47	Cluster-22447.9707,Cluster-22447.89836,Cluster-22447.57021,Cluster-22447.12821,Cluster-22447.88996,Cluster-22447.73670,Cluster-22447.51959,Cluster-22447.91898,Cluster-22447.18382,Cluster-22447.8998,Cluster-22447.54659,Cluster-22447.44008,Cluster-22447.91530,Cluster-22447.76602,Cluster-22447.10928,Cluster-22447.41464,Cluster-22447.23254,Cluster-22447.70889,Cluster-22447.30584,Cluster-22447.76341,C…	32	Cluster-22447.52225,Cluster-22447.51072,Cluster-22447.51502,Cluster-22447.45767,Cluster-22447.51978,Cluster-22447.51834,Cluster-22447.53178,Cluster-22447.58269,Cluster-22447.38268,Cluster-22447.51337,Cluster-22447.52094,Cluster-22447.42556,Cluster-22447.51159,Cluster-22447.51535,Cluster-22447.56748,Cluster-22447.51155,Cluster-22447.51598,Cluster-22447.52603,Cluster-22447.52915,Cluster-22447.42358…
GO:0004568	chitinase activity	molecular_function	2.0444e-08	3.0193e-06	9	1642	27	49179	9	Cluster-8678.1,Cluster-22447.47866,Cluster-22447.54322,Cluster-22447.29774,Cluster-22447.17560,Cluster-22447.35390,Cluster-22447.11541,Cluster-22447.41642,Cluster-22447.11542	0
GO:0016835	carbon-oxygen lyase activity	molecular_function	5.4022e-08	7.269e-06	38	1642	379	49179	26	Cluster-22447.54659,Cluster-22447.8998,Cluster-22447.91530,Cluster-22447.53666,Cluster-22447.12821,Cluster-22447.77199,Cluster-22447.28456,Cluster-22447.88996,Cluster-22447.73670,Cluster-22447.51959,Cluster-22447.61160,Cluster-22447.30585,Cluster-22447.88366,Cluster-22447.12125,Cluster-22447.73858,Cluster-22447.12823,Cluster-22447.28455,Cluster-22447.65646,Cluster-22447.30583,Cluster-22447.11177,…	12	Cluster-22447.58269,Cluster-22447.51834,Cluster-22447.51849,Cluster-22447.42556,Cluster-22447.51159,Cluster-22447.56748,Cluster-22447.51155,Cluster-22447.49872,Cluster-22447.51337,Cluster-22447.50887,Cluster-22447.52831,Cluster-22447.51010
GO:0004672	protein kinase activity	molecular_function	8.6142e-08	1.1132e-05	151	1642	2795	49179	141	Cluster-22447.61328,Cluster-22447.90159,Cluster-22447.56363,Cluster-22447.81048,Cluster-22447.10417,Cluster-22447.6641,Cluster-22447.79476,Cluster-22447.69502,Cluster-22447.10768,Cluster-22447.54782,Cluster-22447.88762,Cluster-22447.32105,Cluster-22447.70137,Cluster-22447.44645,Cluster-22447.76215,Cluster-22447.5729,Cluster-22447.65622,Cluster-22447.93896,Cluster-22447.8441,Cluster-22447.9960,Clu…	10	Cluster-22447.54694,Cluster-22447.51995,Cluster-22447.63358,Cluster-22447.51493,Cluster-22447.58485,Cluster-22447.48983,Cluster-22447.55822,Cluster-22447.53437,Cluster-22447.63118,Cluster-22447.58461
GO:0005509	calcium ion binding	molecular_function	1.5236e-07	1.8315e-05	47	1642	626	49179	30	Cluster-22447.11352,Cluster-22447.56363,Cluster-22447.82909,Cluster-22447.82100,Cluster-22447.62112,Cluster-22447.60156,Cluster-22447.4171,Cluster-22447.73670,Cluster-22447.14084,Cluster-22447.35877,Cluster-22447.54939,Cluster-22447.93004,Cluster-22447.11084,Cluster-22447.14994,Cluster-22447.75228,Cluster-22447.13894,Cluster-22447.91429,Cluster-22447.32105,Cluster-22447.9091,Cluster-22447.82764,C…	17	Cluster-22447.51391,Cluster-22447.51400,Cluster-22447.51977,Cluster-22447.51953,Cluster-22447.51645,Cluster-22447.51628,Cluster-22447.48586,Cluster-22447.50064,Cluster-22447.48733,Cluster-22447.51722,Cluster-22447.51640,Cluster-22447.44552,Cluster-22447.51234,Cluster-22447.40602,Cluster-22447.51775,Cluster-22447.49658,Cluster-22447.51631
GO:0050662	coenzyme binding	molecular_function	1.9481e-07	2.2886e-05	75	1642	1112	49179	48	Cluster-22447.89785,Cluster-22447.11374,Cluster-22447.88375,Cluster-22447.87968,Cluster-22447.28053,Cluster-22447.28051,Cluster-22447.90589,Cluster-22447.12342,Cluster-22447.8350,Cluster-22447.40605,Cluster-22447.66927,Cluster-22447.32302,Cluster-22447.12326,Cluster-22447.57021,Cluster-22447.65463,Cluster-22447.89632,Cluster-22447.22811,Cluster-22447.59975,Cluster-22447.11424,Cluster-22447.9664,C…	27	Cluster-22447.48373,Cluster-22447.52764,Cluster-22447.51887,Cluster-22447.54128,Cluster-22447.47055,Cluster-22447.59793,Cluster-22447.47210,Cluster-22447.66684,Cluster-22447.49566,Cluster-22447.51686,Cluster-22447.58668,Cluster-22447.37650,Cluster-22447.49690,Cluster-22447.51529,Cluster-22447.50819,Cluster-22447.51223,Cluster-22447.51290,Cluster-22447.55431,Cluster-22447.51412,Cluster-22447.62069…
GO:0043167	ion binding	molecular_function	2.2907e-07	2.4668e-05	561	1642	13411	49179	464	Cluster-22447.25340,Cluster-22447.63826,Cluster-22447.41046,Cluster-22447.91329,Cluster-22447.91655,Cluster-22447.59748,Cluster-22447.49255,Cluster-22447.16033,Cluster-22447.84090,Cluster-22447.7439,Cluster-22447.79069,Cluster-22447.89352,Cluster-22447.46684,Cluster-22447.11416,Cluster-22447.71092,Cluster-22447.47056,Cluster-22447.90467,Cluster-22447.8271,Cluster-22447.91773,Cluster-22447.12823,C…	97	Cluster-22447.84774,Cluster-22447.48733,Cluster-22447.40602,Cluster-22447.51203,Cluster-22447.51412,Cluster-22447.51628,Cluster-22447.37843,Cluster-22447.54166,Cluster-22447.51290,Cluster-22447.62816,Cluster-22447.50791,Cluster-22447.50311,Cluster-22447.51991,Cluster-22447.51010,Cluster-22447.62069,Cluster-22447.51655,Cluster-22447.48586,Cluster-22447.48752,Cluster-22447.49566,Cluster-22447.61153…
GO:0003847	1-alkyl-2-acetylglycerophosphocholine esterase activity	molecular_function	2.2668e-07	2.4668e-05	7	1642	14	49179	4	Cluster-22447.16835,Cluster-22447.48749,Cluster-22447.7832,Cluster-22447.80355	3	Cluster-22447.56321,Cluster-22447.40178,Cluster-22447.44568
GO:0016832	aldehyde-lyase activity	molecular_function	3.0843e-07	2.9524e-05	15	1642	82	49179	4	Cluster-22447.58377,Cluster-22447.41464,Cluster-22447.44008,Cluster-22447.82764	11	Cluster-22447.52225,Cluster-22447.49949,Cluster-22447.51988,Cluster-22447.53178,Cluster-22447.51072,Cluster-22447.54735,Cluster-22447.45767,Cluster-22447.52915,Cluster-22447.53177,Cluster-22447.51535,Cluster-22447.51978
GO:0009055	electron carrier activity	molecular_function	5.755e-07	5.312e-05	45	1642	568	49179	28	Cluster-22447.93033,Cluster-22447.19326,Cluster-22447.88308,Cluster-22447.12201,Cluster-22447.30441,Cluster-22447.89751,Cluster-22447.89442,Cluster-22447.11112,Cluster-22447.91181,Cluster-22447.10142,Cluster-22447.10141,Cluster-22447.38591,Cluster-22447.6743,Cluster-22447.9467,Cluster-22447.90506,Cluster-22447.79811,Cluster-22447.55298,Cluster-22447.88437,Cluster-22447.8349,Cluster-22447.81912,Cl…	17	Cluster-22447.54304,Cluster-22447.48963,Cluster-22447.54520,Cluster-22447.51316,Cluster-22447.51991,Cluster-22447.51010,Cluster-22447.52831,Cluster-22447.51481,Cluster-22447.51155,Cluster-22447.58478,Cluster-22447.51347,Cluster-22447.51397,Cluster-22447.61416,Cluster-22447.52084,Cluster-22447.57562,Cluster-22447.51849,Cluster-22447.51987
GO:0016209	antioxidant activity	molecular_function	1.0573e-06	8.1569e-05	25	1642	262	49179	18	Cluster-22447.75644,Cluster-22447.9581,Cluster-22447.22536,Cluster-22447.51443,Cluster-22447.12334,Cluster-22447.49841,Cluster-22447.75645,Cluster-22447.75648,Cluster-22447.6171,Cluster-22447.22535,Cluster-22447.75643,Cluster-22447.53507,Cluster-22447.9496,Cluster-22447.11584,Cluster-22447.9675,Cluster-22447.89793,Cluster-22447.55750,Cluster-22447.48772	7	Cluster-22447.58632,Cluster-22447.51877,Cluster-22447.51736,Cluster-22447.51181,Cluster-22447.38254,Cluster-22447.55054,Cluster-22447.54641
GO:0004553	hydrolase activity, hydrolyzing O-glycosyl compounds	molecular_function	2.6533e-06	0.00017144	59	1642	903	49179	44	Cluster-22447.10638,Cluster-22447.76572,Cluster-22447.88327,Cluster-22447.88341,Cluster-22447.11604,Cluster-22447.76977,Cluster-22447.57222,Cluster-22447.91655,Cluster-22447.89099,Cluster-22447.58123,Cluster-22447.76645,Cluster-22447.34407,Cluster-22447.35390,Cluster-22447.11723,Cluster-22447.41642,Cluster-22447.11542,Cluster-22447.85716,Cluster-22447.59480,Cluster-22447.11605,Cluster-8678.1,Clus…	15	Cluster-22447.55927,Cluster-22447.40308,Cluster-22447.51718,Cluster-22447.51481,Cluster-22447.53197,Cluster-22447.40307,Cluster-22447.53621,Cluster-22447.30934,Cluster-22447.61340,Cluster-22447.52084,Cluster-22447.64192,Cluster-22447.45228,Cluster-22447.52440,Cluster-22447.52807,Cluster-22447.53823
GO:0048037	cofactor binding	molecular_function	4.2835e-06	0.00024139	85	1642	1404	49179	55	Cluster-22447.11474,Cluster-22447.9664,Cluster-22447.11424,Cluster-22447.59975,Cluster-22447.56603,Cluster-22447.22811,Cluster-22447.82165,Cluster-22447.41464,Cluster-22447.48312,Cluster-22447.90589,Cluster-22447.28051,Cluster-22447.28053,Cluster-22447.87968,Cluster-22447.88375,Cluster-22447.11374,Cluster-22447.91898,Cluster-22447.89785,Cluster-22447.89836,Cluster-22447.65463,Cluster-22447.89632,…	30	Cluster-22447.49690,Cluster-22447.37650,Cluster-22447.58668,Cluster-22447.51686,Cluster-22447.49566,Cluster-22447.66684,Cluster-22447.50819,Cluster-22447.51529,Cluster-22447.47055,Cluster-22447.54128,Cluster-22447.51887,Cluster-22447.52764,Cluster-22447.48373,Cluster-22447.47210,Cluster-22447.59793,Cluster-22447.50554,Cluster-22447.49123,Cluster-22447.45534,Cluster-22447.54660,Cluster-22447.51803…
GO:0016798	hydrolase activity, acting on glycosyl bonds	molecular_function	4.0398e-06	0.00024139	62	1642	977	49179	44	Cluster-22447.12353,Cluster-22447.77136,Cluster-22447.47866,Cluster-22447.29774,Cluster-22447.90794,Cluster-22447.46345,Cluster-22447.80154,Cluster-22447.7495,Cluster-22447.43405,Cluster-22447.33107,Cluster-22447.88538,Cluster-22447.75618,Cluster-22447.54322,Cluster-22447.91793,Cluster-22447.88328,Cluster-22447.91523,Cluster-22447.11998,Cluster-22447.76977,Cluster-22447.11604,Cluster-22447.76572,…	18	Cluster-22447.43966,Cluster-22447.61340,Cluster-22447.71098,Cluster-22447.52084,Cluster-22447.64192,Cluster-22447.45228,Cluster-22447.57417,Cluster-22447.53823,Cluster-22447.52440,Cluster-22447.52807,Cluster-22447.51481,Cluster-22447.51718,Cluster-22447.40308,Cluster-22447.55927,Cluster-22447.40307,Cluster-22447.53197,Cluster-22447.30934,Cluster-22447.53621
GO:0016830	carbon-carbon lyase activity	molecular_function	9.7979e-06	0.00050144	29	1642	325	49179	11	Cluster-22447.55060,Cluster-22447.57021,Cluster-22447.82764,Cluster-22447.41464,Cluster-22447.9707,Cluster-22447.44008,Cluster-22447.59075,Cluster-22447.91898,Cluster-22447.88715,Cluster-22447.11177,Cluster-22447.58377	18	Cluster-22447.51978,Cluster-22447.52915,Cluster-22447.52094,Cluster-22447.54660,Cluster-22447.51502,Cluster-22447.45767,Cluster-22447.51072,Cluster-22447.51988,Cluster-22447.51598,Cluster-22447.52225,Cluster-22447.53177,Cluster-22447.51535,Cluster-22447.54735,Cluster-22447.53178,Cluster-22447.49949,Cluster-22447.51305,Cluster-22447.42358,Cluster-22447.68473
GO:0016684	oxidoreductase activity, acting on peroxide as acceptor	molecular_function	1.025e-05	0.00051945	17	1642	162	49179	12	Cluster-22447.49841,Cluster-22447.6171,Cluster-22447.22535,Cluster-22447.9581,Cluster-22447.22536,Cluster-22447.12334,Cluster-22447.9675,Cluster-22447.89793,Cluster-22447.55750,Cluster-22447.53507,Cluster-22447.11584,Cluster-22447.9496	5	Cluster-22447.51736,Cluster-22447.58632,Cluster-22447.51877,Cluster-22447.38254,Cluster-22447.55054
GO:0004601	peroxidase activity	molecular_function	1.0982e-05	0.00054583	16	1642	148	49179	12	Cluster-22447.55750,Cluster-22447.9675,Cluster-22447.89793,Cluster-22447.53507,Cluster-22447.11584,Cluster-22447.9496,Cluster-22447.6171,Cluster-22447.22535,Cluster-22447.49841,Cluster-22447.22536,Cluster-22447.12334,Cluster-22447.9581	4	Cluster-22447.38254,Cluster-22447.51736,Cluster-22447.51877,Cluster-22447.58632
GO:0016301	kinase activity	molecular_function	1.5096e-05	0.00070938	170	1642	3462	49179	154	Cluster-22447.63408,Cluster-22447.78325,Cluster-22447.8443,Cluster-22447.67287,Cluster-22447.68736,Cluster-22447.89683,Cluster-22447.9001,Cluster-22447.79854,Cluster-22447.10234,Cluster-22447.88507,Cluster-22447.50414,Cluster-22447.92972,Cluster-22447.68104,Cluster-22447.91246,Cluster-22447.18443,Cluster-22447.73758,Cluster-22447.55565,Cluster-22447.41301,Cluster-22447.84401,Cluster-22447.57371,C…	16	Cluster-22447.63118,Cluster-22447.58461,Cluster-22447.52505,Cluster-22447.53437,Cluster-22447.51618,Cluster-22447.58485,Cluster-22447.48983,Cluster-22447.55822,Cluster-22447.47065,Cluster-22447.63358,Cluster-22447.51493,Cluster-22447.56553,Cluster-22447.51690,Cluster-22447.51995,Cluster-22447.49700,Cluster-22447.54694
GO:0004089	carbonate dehydratase activity	molecular_function	1.6813e-05	0.00076235	6	1642	18	49179	3	Cluster-22447.10928,Cluster-22447.61160,Cluster-22447.76341	3	Cluster-22447.51159,Cluster-22447.51834,Cluster-22447.51337
GO:0004866	endopeptidase inhibitor activity	molecular_function	1.8122e-05	0.0007817	16	1642	153	49179	16	Cluster-22447.27734,Cluster-22447.47993,Cluster-22447.17198,Cluster-22447.11634,Cluster-22447.88405,Cluster-22447.11289,Cluster-22447.93586,Cluster-22447.91485,Cluster-22447.88335,Cluster-22447.48026,Cluster-22447.71784,Cluster-22447.71783,Cluster-22447.84176,Cluster-22447.7530,Cluster-22447.19160,Cluster-22447.51294	0
GO:0061135	endopeptidase regulator activity	molecular_function	1.8122e-05	0.0007817	16	1642	153	49179	16	Cluster-22447.93586,Cluster-22447.91485,Cluster-22447.11289,Cluster-22447.88405,Cluster-22447.11634,Cluster-22447.17198,Cluster-22447.47993,Cluster-22447.27734,Cluster-22447.19160,Cluster-22447.51294,Cluster-22447.7530,Cluster-22447.71783,Cluster-22447.84176,Cluster-22447.48026,Cluster-22447.71784,Cluster-22447.88335	0
GO:0001871	pattern binding	molecular_function	1.9437e-05	0.00081682	15	1642	115	49179	15	Cluster-22447.79854,Cluster-22447.21834,Cluster-22447.93004,Cluster-22447.89319,Cluster-22447.11352,Cluster-22447.88762,Cluster-22447.11076,Cluster-22447.63408,Cluster-22447.8342,Cluster-22447.11077,Cluster-9339.0,Cluster-22447.81762,Cluster-22447.56410,Cluster-22447.60068,Cluster-22447.79069	0
GO:0030247	polysaccharide binding	molecular_function	1.9437e-05	0.00081682	15	1642	115	49179	15	Cluster-22447.60068,Cluster-22447.56410,Cluster-22447.81762,Cluster-22447.79069,Cluster-22447.89319,Cluster-22447.11352,Cluster-22447.88762,Cluster-22447.11076,Cluster-22447.93004,Cluster-22447.21834,Cluster-22447.79854,Cluster-9339.0,Cluster-22447.11077,Cluster-22447.8342,Cluster-22447.63408	0
GO:0043565	sequence-specific DNA binding	molecular_function	2.4109e-05	0.00096603	62	1642	1060	49179	61	Cluster-22447.88694,Cluster-22447.12175,Cluster-22447.41301,Cluster-22447.16956,Cluster-22447.9290,Cluster-22447.57284,Cluster-22447.79831,Cluster-22447.90398,Cluster-22447.12173,Cluster-22447.88710,Cluster-22447.11316,Cluster-22447.16957,Cluster-22447.11860,Cluster-22447.11108,Cluster-22447.66838,Cluster-22447.66389,Cluster-22447.48812,Cluster-22447.75919,Cluster-22447.90827,Cluster-22447.89725,…	1	Cluster-22447.54666
GO:0016836	hydro-lyase activity	molecular_function	2.4101e-05	0.00096603	24	1642	228	49179	12	Cluster-22447.73858,Cluster-22447.10928,Cluster-22447.30584,Cluster-22447.76341,Cluster-22447.30585,Cluster-22447.23254,Cluster-22447.61160,Cluster-22447.51959,Cluster-22447.73670,Cluster-22447.30583,Cluster-22447.65646,Cluster-22447.8998	12	Cluster-22447.51010,Cluster-22447.52831,Cluster-22447.50887,Cluster-22447.51337,Cluster-22447.51849,Cluster-22447.51834,Cluster-22447.49872,Cluster-22447.51155,Cluster-22447.56748,Cluster-22447.51159,Cluster-22447.58269,Cluster-22447.42556
GO:0016773	phosphotransferase activity, alcohol group as acceptor	molecular_function	3.1181e-05	0.0012028	163	1642	3340	49179	151	Cluster-22447.89405,Cluster-22447.12450,Cluster-22447.33769,Cluster-22447.11077,Cluster-22447.9217,Cluster-22447.9140,Cluster-22447.79876,Cluster-22447.84420,Cluster-22447.72340,Cluster-22447.50822,Cluster-22447.21834,Cluster-22447.90002,Cluster-22447.9913,Cluster-22447.34020,Cluster-22447.91773,Cluster-22447.56015,Cluster-22447.55199,Cluster-22447.11960,Cluster-22447.76620,Cluster-22447.92973,Cl…	12	Cluster-22447.51493,Cluster-22447.63358,Cluster-22447.55822,Cluster-22447.49066,Cluster-22447.58485,Cluster-22447.48983,Cluster-22447.54694,Cluster-22447.51995,Cluster-22447.58461,Cluster-22447.63118,Cluster-22447.50641,Cluster-22447.53437
GO:0030414	peptidase inhibitor activity	molecular_function	5.0592e-05	0.0018416	16	1642	166	49179	16	Cluster-22447.84176,Cluster-22447.71783,Cluster-22447.88335,Cluster-22447.71784,Cluster-22447.48026,Cluster-22447.51294,Cluster-22447.19160,Cluster-22447.7530,Cluster-22447.17198,Cluster-22447.11634,Cluster-22447.88405,Cluster-22447.27734,Cluster-22447.47993,Cluster-22447.93586,Cluster-22447.91485,Cluster-22447.11289	0
GO:0061134	peptidase regulator activity	molecular_function	5.0592e-05	0.0018416	16	1642	166	49179	16	Cluster-22447.19160,Cluster-22447.51294,Cluster-22447.7530,Cluster-22447.71783,Cluster-22447.84176,Cluster-22447.48026,Cluster-22447.71784,Cluster-22447.88335,Cluster-22447.93586,Cluster-22447.91485,Cluster-22447.11289,Cluster-22447.88405,Cluster-22447.11634,Cluster-22447.17198,Cluster-22447.47993,Cluster-22447.27734	0
GO:0004497	monooxygenase activity	molecular_function	5.6592e-05	0.0020456	17	1642	156	49179	12	Cluster-22447.57021,Cluster-22447.9239,Cluster-22447.89798,Cluster-22447.68404,Cluster-22447.88308,Cluster-22447.12201,Cluster-22447.47845,Cluster-22447.40605,Cluster-22447.55385,Cluster-22447.11375,Cluster-22447.8349,Cluster-22447.11371	5	Cluster-22447.51502,Cluster-22447.49878,Cluster-22447.51598,Cluster-22447.49566,Cluster-22447.51305
GO:0004867	serine-type endopeptidase inhibitor activity	molecular_function	7.6853e-05	0.0026841	10	1642	77	49179	10	Cluster-22447.11289,Cluster-22447.7530,Cluster-22447.51294,Cluster-22447.19160,Cluster-22447.93586,Cluster-22447.91485,Cluster-22447.47993,Cluster-22447.71784,Cluster-22447.17198,Cluster-22447.71783	0
GO:0016854	racemase and epimerase activity	molecular_function	9.3958e-05	0.0031952	9	1642	50	49179	8	Cluster-22447.24953,Cluster-22447.10315,Cluster-22447.11716,Cluster-22447.29555,Cluster-22447.26874,Cluster-22447.73246,Cluster-22447.11754,Cluster-22447.90472	1	Cluster-22447.51356
GO:0008830	dTDP-4-dehydrorhamnose 3,5-epimerase activity	molecular_function	0.00010086	0.0033205	5	1642	13	49179	5	Cluster-22447.26874,Cluster-22447.11754,Cluster-22447.10315,Cluster-22447.11716,Cluster-22447.90472	0
GO:0043169	cation binding	molecular_function	0.00011419	0.0036435	287	1642	6693	49179	225	Cluster-22447.55750,Cluster-22447.89804,Cluster-22447.56924,Cluster-22447.47902,Cluster-22447.9114,Cluster-22447.8236,Cluster-22447.11541,Cluster-22447.88884,Cluster-22447.79484,Cluster-22447.91138,Cluster-22447.63655,Cluster-22447.88323,Cluster-22447.14577,Cluster-22447.10638,Cluster-22447.15222,Cluster-22447.79564,Cluster-22447.89195,Cluster-22447.34079,Cluster-22447.93559,Cluster-22447.12125,C…	62	Cluster-22447.50887,Cluster-22447.61153,Cluster-22447.52150,Cluster-22447.51631,Cluster-22447.49017,Cluster-22447.51284,Cluster-22447.57417,Cluster-22447.51645,Cluster-22447.56553,Cluster-22447.51337,Cluster-22447.51775,Cluster-22447.51584,Cluster-22447.51159,Cluster-22447.51686,Cluster-22447.51977,Cluster-22447.63253,Cluster-22447.45493,Cluster-22447.51793,Cluster-22447.52369,Cluster-22447.59131…
GO:0046872	metal ion binding	molecular_function	0.0001257	0.0039377	284	1642	6623	49179	223	Cluster-22447.93898,Cluster-22447.89802,Cluster-22447.22536,Cluster-22447.72361,Cluster-22447.50694,Cluster-22447.88359,Cluster-22447.89838,Cluster-22447.11187,Cluster-22447.48892,Cluster-22447.75228,Cluster-22447.11732,Cluster-22447.93004,Cluster-22447.12821,Cluster-22447.93094,Cluster-22447.45107,Cluster-22447.64559,Cluster-22447.55693,Cluster-22447.11352,Cluster-22447.14576,Cluster-22447.8249,…	61	Cluster-22447.51473,Cluster-22447.45867,Cluster-22447.51316,Cluster-22447.50064,Cluster-22447.51487,Cluster-22447.44552,Cluster-22447.51640,Cluster-22447.51953,Cluster-22447.51347,Cluster-22447.50865,Cluster-22447.52614,Cluster-22447.54847,Cluster-22447.49658,Cluster-22447.52369,Cluster-22447.51793,Cluster-22447.59131,Cluster-22447.63943,Cluster-22447.51987,Cluster-22447.59863,Cluster-22447.51159…
GO:0004619	phosphoglycerate mutase activity	molecular_function	0.00013623	0.0041422	5	1642	16	49179	2	Cluster-22447.90601,Cluster-22447.28064	3	Cluster-22447.52556,Cluster-22447.52023,Cluster-22447.51541
GO:0046537	2,3-bisphosphoglycerate-independent phosphoglycerate mutase activity	molecular_function	0.00013601	0.0041422	4	1642	10	49179	1	Cluster-22447.90601	3	Cluster-22447.51541,Cluster-22447.52023,Cluster-22447.52556
GO:0016984	ribulose-bisphosphate carboxylase activity	molecular_function	0.00021058	0.0062556	3	1642	5	49179	0		3	Cluster-22447.51502,Cluster-22447.51305,Cluster-22447.51598
GO:0015035	protein disulfide oxidoreductase activity	molecular_function	0.00022479	0.0066289	14	1642	142	49179	11	Cluster-22447.6743,Cluster-22447.93033,Cluster-22447.88437,Cluster-22447.10140,Cluster-22447.81911,Cluster-22447.30441,Cluster-22447.81912,Cluster-22447.10142,Cluster-22447.90506,Cluster-22447.10141,Cluster-22447.11112	3	Cluster-22447.51481,Cluster-22447.58478,Cluster-22447.52084
GO:0015036	disulfide oxidoreductase activity	molecular_function	0.00024627	0.007192	14	1642	143	49179	11	Cluster-22447.10141,Cluster-22447.11112,Cluster-22447.10142,Cluster-22447.90506,Cluster-22447.10140,Cluster-22447.81911,Cluster-22447.81912,Cluster-22447.30441,Cluster-22447.88437,Cluster-22447.6743,Cluster-22447.93033	3	Cluster-22447.52084,Cluster-22447.58478,Cluster-22447.51481
GO:0008061	chitin binding	molecular_function	0.00028538	0.0082408	6	1642	29	49179	6	Cluster-8678.1,Cluster-22447.47866,Cluster-22447.12312,Cluster-22447.35661,Cluster-22447.12134,Cluster-22447.17560	0
GO:0047746	chlorophyllase activity	molecular_function	0.00029538	0.0082531	10	1642	74	49179	10	Cluster-22447.37941,Cluster-22447.80355,Cluster-22447.57099,Cluster-22447.54408,Cluster-22447.79329,Cluster-5922.0,Cluster-22447.10616,Cluster-22447.20751,Cluster-22447.16835,Cluster-22447.49255	0
GO:0005199	structural constituent of cell wall	molecular_function	0.00033673	0.0093078	5	1642	25	49179	5	Cluster-22447.53142,Cluster-22447.46053,Cluster-22447.54640,Cluster-22447.24510,Cluster-22447.50562	0
GO:0050660	flavin adenine dinucleotide binding	molecular_function	0.00034566	0.0095038	26	1642	328	49179	19	Cluster-22447.48312,Cluster-22447.40605,Cluster-22447.66098,Cluster-22447.11376,Cluster-22447.8350,Cluster-22447.68404,Cluster-22447.65463,Cluster-22447.57021,Cluster-22447.9239,Cluster-22447.89798,Cluster-22447.89642,Cluster-22447.88375,Cluster-22447.11374,Cluster-22447.89785,Cluster-22447.60861,Cluster-22447.57008,Cluster-22447.11474,Cluster-22447.11375,Cluster-22447.11371	7	Cluster-22447.51412,Cluster-22447.62069,Cluster-22447.49566,Cluster-22447.66684,Cluster-22447.47055,Cluster-22447.51290,Cluster-22447.55431
GO:0052689	carboxylic ester hydrolase activity	molecular_function	0.00054205	0.014223	19	1642	233	49179	13	Cluster-22447.20751,Cluster-22447.10616,Cluster-5922.0,Cluster-22447.7832,Cluster-22447.54408,Cluster-22447.80355,Cluster-22447.46656,Cluster-22447.49255,Cluster-22447.16835,Cluster-22447.79329,Cluster-22447.57099,Cluster-22447.48749,Cluster-22447.37941	6	Cluster-22447.56321,Cluster-22447.38819,Cluster-22447.54305,Cluster-22447.44568,Cluster-22447.40178,Cluster-22447.58668
GO:0010333	terpene synthase activity	molecular_function	0.00054951	0.014345	10	1642	96	49179	10	Cluster-22447.12823,Cluster-22447.11177,Cluster-22447.28456,Cluster-22447.88996,Cluster-22447.88791,Cluster-22447.12821,Cluster-22447.91530,Cluster-22447.88366,Cluster-22447.12125,Cluster-22447.28455	0
GO:0018580	nitronate monooxygenase activity	molecular_function	0.00056722	0.014734	6	1642	29	49179	5	Cluster-22447.55385,Cluster-22447.40605,Cluster-22447.47845,Cluster-22447.9239,Cluster-22447.57021	1	Cluster-22447.49878
GO:0004190	aspartic-type endopeptidase activity	molecular_function	0.00065548	0.016609	29	1642	426	49179	18	Cluster-22447.61217,Cluster-22447.10768,Cluster-22447.89214,Cluster-22447.79718,Cluster-22447.22382,Cluster-22447.10769,Cluster-22447.41456,Cluster-22447.89838,Cluster-22447.65015,Cluster-22447.24367,Cluster-22447.5927,Cluster-22447.63258,Cluster-22447.89768,Cluster-22447.16956,Cluster-22447.10396,Cluster-22447.6602,Cluster-22447.9962,Cluster-22447.77820	11	Cluster-22447.62816,Cluster-22447.51517,Cluster-22447.55130,Cluster-22447.51603,Cluster-22447.40350,Cluster-22447.59741,Cluster-22447.51944,Cluster-22447.51832,Cluster-22447.52874,Cluster-22447.55911,Cluster-22447.50192
GO:0070001	aspartic-type peptidase activity	molecular_function	0.00065548	0.016609	29	1642	426	49179	18	Cluster-22447.6602,Cluster-22447.77820,Cluster-22447.9962,Cluster-22447.89768,Cluster-22447.24367,Cluster-22447.5927,Cluster-22447.63258,Cluster-22447.16956,Cluster-22447.10396,Cluster-22447.41456,Cluster-22447.89838,Cluster-22447.65015,Cluster-22447.79718,Cluster-22447.61217,Cluster-22447.89214,Cluster-22447.10768,Cluster-22447.10769,Cluster-22447.22382	11	Cluster-22447.52874,Cluster-22447.51832,Cluster-22447.50192,Cluster-22447.55911,Cluster-22447.59741,Cluster-22447.51944,Cluster-22447.40350,Cluster-22447.51603,Cluster-22447.62816,Cluster-22447.51517,Cluster-22447.55130
GO:0016667	oxidoreductase activity, acting on a sulfur group of donors	molecular_function	0.00066756	0.016777	24	1642	340	49179	19	Cluster-22447.13604,Cluster-22447.10142,Cluster-22447.10141,Cluster-22447.88437,Cluster-27885.0,Cluster-22447.81912,Cluster-22447.81911,Cluster-22447.10140,Cluster-183.1,Cluster-22447.90506,Cluster-22447.89103,Cluster-22447.11112,Cluster-22447.9876,Cluster-22447.11987,Cluster-22447.28410,Cluster-22447.93033,Cluster-22447.6743,Cluster-22447.30441,Cluster-22447.38175	5	Cluster-22447.52084,Cluster-22447.51481,Cluster-22447.58478,Cluster-22447.34252,Cluster-22447.60259
GO:0016857	racemase and epimerase activity, acting on carbohydrates and derivatives	molecular_function	0.00066861	0.016777	7	1642	40	49179	6	Cluster-22447.73246,Cluster-22447.26874,Cluster-22447.10315,Cluster-22447.11754,Cluster-22447.11716,Cluster-22447.90472	1	Cluster-22447.51356
GO:0018759	methenyltetrahydromethanopterin cyclohydrolase activity	molecular_function	0.00075675	0.018806	3	1642	6	49179	0		3	Cluster-22447.45635,Cluster-22447.51150,Cluster-22447.45633
GO:0004144	diacylglycerol O-acyltransferase activity	molecular_function	0.00091592	0.022227	4	1642	15	49179	3	Cluster-22447.67343,Cluster-7678.1,Cluster-22447.67344	1	Cluster-22447.63305
GO:0016411	acylglycerol O-acyltransferase activity	molecular_function	0.00091592	0.022227	4	1642	15	49179	3	Cluster-22447.67343,Cluster-7678.1,Cluster-22447.67344	1	Cluster-22447.63305
GO:0004420	hydroxymethylglutaryl-CoA reductase (NADPH) activity	molecular_function	0.0010328	0.024831	3	1642	7	49179	3	Cluster-22447.28054,Cluster-22447.28053,Cluster-22447.28051	0
GO:0004857	enzyme inhibitor activity	molecular_function	0.0011271	0.026972	25	1642	392	49179	22	Cluster-24122.0,Cluster-22447.91485,Cluster-22447.93586,Cluster-22447.16347,Cluster-22447.11289,Cluster-22447.17198,Cluster-22447.11899,Cluster-22447.88405,Cluster-22447.11634,Cluster-22447.27734,Cluster-22447.90467,Cluster-22447.47993,Cluster-22447.51294,Cluster-22447.19160,Cluster-22447.15222,Cluster-22447.7530,Cluster-22447.84176,Cluster-22447.71783,Cluster-22447.42811,Cluster-22447.88335,Clus…	3	Cluster-22447.51803,Cluster-22447.50887,Cluster-22447.54305
GO:0016884	carbon-nitrogen ligase activity, with glutamine as amido-N-donor	molecular_function	0.0011808	0.028126	6	1642	31	49179	4	Cluster-22447.67883,Cluster-22447.64338,Cluster-22447.64336,Cluster-22447.64337	2	Cluster-22447.56229,Cluster-22447.56231
GO:0016772	transferase activity, transferring phosphorus-containing groups	molecular_function	0.0013184	0.031119	215	1642	4908	49179	185	Cluster-22447.60068,Cluster-22447.16033,Cluster-22447.49255,Cluster-22447.84090,Cluster-22447.79069,Cluster-22447.77839,Cluster-22447.93210,Cluster-22447.83417,Cluster-22447.89319,Cluster-22447.38382,Cluster-22447.80025,Cluster-22447.74636,Cluster-22447.93221,Cluster-22447.91655,Cluster-22447.9000,Cluster-22447.60743,Cluster-22447.75339,Cluster-22447.85216,Cluster-22447.83172,Cluster-22447.81762,…	30	Cluster-22447.68473,Cluster-22447.55822,Cluster-22447.49066,Cluster-22447.47065,Cluster-22447.48983,Cluster-22447.58485,Cluster-22447.48035,Cluster-22447.56553,Cluster-22447.51493,Cluster-22447.63358,Cluster-22447.51155,Cluster-22447.49700,Cluster-22447.51995,Cluster-22447.51690,Cluster-22447.54694,Cluster-22447.52831,Cluster-22447.51010,Cluster-22447.50657,Cluster-22447.58461,Cluster-22447.63118…
GO:0016838	carbon-oxygen lyase activity, acting on phosphates	molecular_function	0.0018315	0.04134	10	1642	109	49179	10	Cluster-22447.91530,Cluster-22447.12125,Cluster-22447.88366,Cluster-22447.28455,Cluster-22447.12823,Cluster-22447.11177,Cluster-22447.28456,Cluster-22447.88996,Cluster-22447.88791,Cluster-22447.12821	0
GO:0016740	transferase activity	molecular_function	0.0020302	0.044847	371	1642	9167	49179	308	Cluster-22447.85216,Cluster-22447.9239,Cluster-22447.75339,Cluster-22447.47902,Cluster-27006.0,Cluster-22447.63237,Cluster-22447.80538,Cluster-22447.8981,Cluster-22447.66131,Cluster-22447.88307,Cluster-22447.50992,Cluster-22447.90515,Cluster-22447.93210,Cluster-22447.6685,Cluster-22447.77839,Cluster-22447.14577,Cluster-22447.10638,Cluster-22447.80025,Cluster-22447.42798,Cluster-22447.9000,Cluster…	63	Cluster-22447.48983,Cluster-22447.52150,Cluster-22447.55822,Cluster-22447.47065,Cluster-22447.56553,Cluster-22447.51690,Cluster-22447.63674,Cluster-22447.52408,Cluster-22447.51155,Cluster-22447.63305,Cluster-22447.51686,Cluster-22447.47128,Cluster-22447.51995,Cluster-22447.55095,Cluster-22447.59131,Cluster-22447.50922,Cluster-22447.38715,Cluster-22447.54847,Cluster-22447.59863,Cluster-22447.52603…
GO:0030246	carbohydrate binding	molecular_function	0.002065	0.045421	21	1642	294	49179	17	Cluster-22447.56410,Cluster-22447.81762,Cluster-22447.11076,Cluster-22447.11352,Cluster-22447.21834,Cluster-22447.63408,Cluster-22447.8441,Cluster-22447.60068,Cluster-22447.79069,Cluster-22447.93004,Cluster-22447.88762,Cluster-22447.89319,Cluster-22447.79854,Cluster-22447.8342,Cluster-22447.11077,Cluster-22447.91246,Cluster-9339.0	4	Cluster-22447.53823,Cluster-22447.52807,Cluster-22447.55543,Cluster-22447.45228
GO:0047487	oligogalacturonide lyase activity	molecular_function	0.0021322	0.045732	3	1642	7	49179	3	Cluster-22447.53666,Cluster-22447.77199,Cluster-22447.54659	0
GO:0004512	inositol-3-phosphate synthase activity	molecular_function	0.0022834	0.048372	2	1642	3	49179	0		2	Cluster-22447.50439,Cluster-22447.52219
