# Supplementary material for: Transcriptomic profile of tobacco in response to Tomato zonate spot orthotospovirus infection
Source: Virol J. 2017 Aug 14;14:153. doi: 10.1186/s12985-017-0821-6 (PMC5557316; doi:10.1186/s12985-017-0821-6)
Supplement: Supplementary file 5 — KEGG pathway enrichment result. (XLS 35 kb) [file 12985_2017_821_MOESM5_ESM.xls]

##Databases: KEGG PATHWAY
##Statistical test method: hypergeometric test / Fisher's exact test
##FDR correction method: Benjamini and Hochberg
#Term	Database	ID	Input number	Background number	P-Value	Corrected P-Value	Input	Hyperlink
Photosynthesis - antenna proteins	KEGG PATHWAY	ko00196	34	37	5.41333802055e-27	5.03440435911e-25	Cluster-22447.51801|Cluster-22447.54668|Cluster-22447.52101|Cluster-22447.51766|Cluster-22447.52103|Cluster-22447.51556|Cluster-22447.52023|Cluster-22447.51483|Cluster-22447.51943|Cluster-22447.51201|Cluster-22447.51099|Cluster-22447.51171|Cluster-22447.51637|Cluster-22447.51579|Cluster-22447.51575|Cluster-22447.51496|Cluster-22447.51570|Cluster-22447.51554|Cluster-22447.51539|Cluster-22447.51476…	http://www.genome.jp/kegg-bin/show_pathway?ko00196/K08907%09red/K08908%09red/K08909%09red/K08915%09red/K08914%09red/K08917%09red/K08916%09red/K08911%09red/K08910%09red/K08913%09red/K08912%09red
Photosynthesis	KEGG PATHWAY	ko00195	49	119	2.12266319926e-26	9.87038387658e-25	Cluster-22447.49658|Cluster-22447.51397|Cluster-22447.51391|Cluster-22447.52102|Cluster-22447.48547|Cluster-22447.50877|Cluster-22447.51640|Cluster-22447.50528|Cluster-22447.51645|Cluster-22447.51332|Cluster-22447.51144|Cluster-22447.50788|Cluster-22447.51740|Cluster-22447.51316|Cluster-22447.51142|Cluster-22447.50746|Cluster-22447.51307|Cluster-22447.51631|Cluster-22447.50322|Cluster-22447.44552…	http://www.genome.jp/kegg-bin/show_pathway?ko00195/K02694%09red/K02695%09red/K08905%09red/K02704%09red/K08901%09red/K02693%09red/K02698%09red/K02701%09red/K03542%09red/K02717%09red/K02716%09red/K02638%09red/K02639%09red/K08902%09red/K02721%09red/K14332%09red/K02723%09red
Sesquiterpenoid and triterpenoid biosynthesis	KEGG PATHWAY	ko00909	17	44	1.07872393858e-09	3.34404420959e-08	Cluster-22447.60555|Cluster-22447.60554|Cluster-22447.89804|Cluster-22447.88366|Cluster-22447.62189|Cluster-22447.11177|Cluster-22447.82911|Cluster-22447.82910|Cluster-22447.60553|Cluster-22447.23254|Cluster-22447.60547|Cluster-22447.88996|Cluster-22447.28456|Cluster-22447.12823|Cluster-22447.12125|Cluster-22447.28455|Cluster-22447.7335	http://www.genome.jp/kegg-bin/show_pathway?ko00909/K14182%09red/K15472%09red
Phenylpropanoid biosynthesis	KEGG PATHWAY	ko00940	39	284	2.87346474738e-08	6.68080553765e-07	Cluster-22447.64001|Cluster-22447.64002|Cluster-22447.48378|Cluster-22447.48377|Cluster-22447.42797|Cluster-22447.53004|Cluster-22447.11924|Cluster-22447.11925|Cluster-22447.88957|Cluster-22447.51367|Cluster-22447.37633|Cluster-22447.81119|Cluster-22447.82403|Cluster-22447.82402|Cluster-22447.38651|Cluster-22447.82404|Cluster-22447.89793|Cluster-22447.22536|Cluster-22447.6171|Cluster-22447.38903|…	http://www.genome.jp/kegg-bin/show_pathway?ko00940/K13065%09red/K10775%09red/K13066%09red/K01188%09red/K00083%09red/K12355%09red/K01904%09red/K00588%09red/K18368%09red/K00430%09red
Carbon fixation in photosynthetic organisms	KEGG PATHWAY	ko00710	29	189	2.21719201975e-07	4.12397715673e-06	Cluster-22447.51978|Cluster-22447.44008|Cluster-22447.45767|Cluster-22447.53726|Cluster-22447.51072|Cluster-22447.51356|Cluster-22447.53920|Cluster-22447.52094|Cluster-22447.51305|Cluster-22447.53901|Cluster-22447.51690|Cluster-22447.51988|Cluster-22447.51535|Cluster-22447.53899|Cluster-22447.53178|Cluster-22447.54735|Cluster-22447.53177|Cluster-22447.52225|Cluster-22447.51618|Cluster-22447.51598…	http://www.genome.jp/kegg-bin/show_pathway?ko00710/K14454%09red/K01100%09red/K01783%09red/K01602%09red/K01807%09red/K01595%09red/K01623%09red/K05298%09red/K00927%09red/K00814%09red
Glutathione metabolism	KEGG PATHWAY	ko00480	29	199	5.76768594817e-07	8.93991321967e-06	Cluster-22447.51803|Cluster-22447.73563|Cluster-22447.11865|Cluster-22447.61658|Cluster-22447.48312|Cluster-22447.78342|Cluster-22447.57008|Cluster-22447.61656|Cluster-22447.15321|Cluster-22447.11909|Cluster-22447.12079|Cluster-22447.8248|Cluster-22447.29091|Cluster-22447.19875|Cluster-22447.29093|Cluster-22447.89282|Cluster-22447.89281|Cluster-413.0|Cluster-22447.51736|Cluster-22447.90506|Cluste…	http://www.genome.jp/kegg-bin/show_pathway?ko00480/K01581%09red/K00799%09red/K00383%09red/K00036%09red/K00033%09red/K00434%09red
Porphyrin and chlorophyll metabolism	KEGG PATHWAY	ko00860	18	93	2.59738649494e-06	3.45081348613e-05	Cluster-22447.51290|Cluster-22447.42358|Cluster-22447.76786|Cluster-22447.43534|Cluster-22447.52408|Cluster-22447.47605|Cluster-22447.55181|Cluster-22447.52363|Cluster-22447.50819|Cluster-22447.51487|Cluster-22447.50820|Cluster-22447.51655|Cluster-22447.51529|Cluster-22447.68473|Cluster-22447.18382|Cluster-22447.53468|Cluster-22447.18384|Cluster-22447.51832	http://www.genome.jp/kegg-bin/show_pathway?ko00860/K02492%09red/K10960%09red/K04035%09red/K01749%09red/K18010%09red/K03403%09red/K19073%09red/K01772%09red/K01845%09red/K00218%09red/K01599%09red
Phenylalanine metabolism	KEGG PATHWAY	ko00360	20	120	5.52964707152e-06	6.42821472064e-05	Cluster-22447.64001|Cluster-22447.48377|Cluster-22447.43452|Cluster-22447.82404|Cluster-22447.48378|Cluster-22447.71092|Cluster-22447.71093|Cluster-22447.48282|Cluster-22447.38903|Cluster-22447.82402|Cluster-22447.38651|Cluster-27006.0|Cluster-22447.55044|Cluster-22447.64002|Cluster-22447.75306|Cluster-22447.82403|Cluster-22447.81119|Cluster-22447.42046|Cluster-22447.69186|Cluster-22447.88957	http://www.genome.jp/kegg-bin/show_pathway?ko00360/K00276%09red/K14454%09red/K01904%09red/K07253%09red/K00588%09red/K10775%09red
Stilbenoid, diarylheptanoid and gingerol biosynthesis	KEGG PATHWAY	ko00945	11	50	8.46843150119e-05	0.000875071255122	Cluster-22447.51231|Cluster-22447.37633|Cluster-22447.82403|Cluster-22447.82402|Cluster-22447.38651|Cluster-22447.42797|Cluster-22447.82404|Cluster-22447.42798|Cluster-22447.13683|Cluster-22447.69186|Cluster-22447.88957	http://www.genome.jp/kegg-bin/show_pathway?ko00945/K00588%09red/K13065%09red
Pentose phosphate pathway	KEGG PATHWAY	ko00030	20	154	0.000133247811279	0.00123920464489	Cluster-22447.51803|Cluster-22447.53178|Cluster-22447.15507|Cluster-22447.54735|Cluster-22447.52225|Cluster-22447.53920|Cluster-22447.51988|Cluster-22447.53177|Cluster-22447.45767|Cluster-22447.51356|Cluster-22447.51978|Cluster-22447.61658|Cluster-22447.44008|Cluster-22447.52915|Cluster-22447.49949|Cluster-22447.51072|Cluster-22447.58377|Cluster-22447.51535|Cluster-22447.61656|Cluster-22447.29368	http://www.genome.jp/kegg-bin/show_pathway?ko00030/K00850%09red/K01807%09red/K01623%09red/K01783%09red/K00036%09red/K00033%09red
Plant-pathogen interaction	KEGG PATHWAY	ko04626	43	497	0.000279078041424	0.00235947798659	Cluster-22447.9134|Cluster-22447.35213|Cluster-22447.75922|Cluster-22447.73670|Cluster-22447.29065|Cluster-22447.10949|Cluster-22447.55750|Cluster-22447.41464|Cluster-22447.12343|Cluster-22447.56363|Cluster-22447.57284|Cluster-22447.82764|Cluster-22447.63237|Cluster-22447.12256|Cluster-22447.88485|Cluster-22447.8998|Cluster-22447.88483|Cluster-22447.10744|Cluster-22447.60743|Cluster-22447.35526|C…	http://www.genome.jp/kegg-bin/show_pathway?ko04626/K13433%09red/K13456%09red/K13412%09red/K18835%09red/K04079%09red/K13429%09red/K13447%09red/K13466%09red/K18875%09red/K13448%09red/K13432%09red/K05391%09red/K13424%09red/K13449%09red/K02183%09red
Flavonoid biosynthesis	KEGG PATHWAY	ko00941	11	60	0.000342863886399	0.00265719511959	Cluster-22447.51231|Cluster-22447.37633|Cluster-22447.82403|Cluster-22447.82402|Cluster-22447.38651|Cluster-22447.42797|Cluster-22447.82404|Cluster-22447.42798|Cluster-22447.13683|Cluster-22447.69186|Cluster-22447.88957	http://www.genome.jp/kegg-bin/show_pathway?ko00941/K00588%09red/K13065%09red
Arginine and proline metabolism	KEGG PATHWAY	ko00330	17	146	0.00125079658593	0.00894800634549	Cluster-22447.55060|Cluster-22447.59075|Cluster-22447.59273|Cluster-22447.71093|Cluster-22447.71092|Cluster-22447.89805|Cluster-22447.43452|Cluster-22447.66098|Cluster-22447.89204|Cluster-22447.49400|Cluster-22447.36825|Cluster-22447.59272|Cluster-22447.36821|Cluster-22447.36822|Cluster-22447.36823|Cluster-22447.36820|Cluster-22447.65463	http://www.genome.jp/kegg-bin/show_pathway?ko00330/K17839%09red/K14454%09red/K00472%09red/K00128%09red/K01611%09red/K01583%09red/K01581%09red
Glycolysis / Gluconeogenesis	KEGG PATHWAY	ko00010	28	335	0.00472944400838	0.0314170209128	Cluster-22447.45767|Cluster-22447.44008|Cluster-22447.90589|Cluster-22447.51072|Cluster-22447.51690|Cluster-22447.51988|Cluster-22447.51535|Cluster-22447.37848|Cluster-22447.50887|Cluster-22447.53178|Cluster-22447.47055|Cluster-22447.54735|Cluster-22447.82165|Cluster-22447.53177|Cluster-22447.52225|Cluster-22447.51618|Cluster-22447.50644|Cluster-22447.91732|Cluster-22447.29117|Cluster-22447.58377…	http://www.genome.jp/kegg-bin/show_pathway?ko00010/K01568%09red/K00850%09red/K00001%09red/K01689%09red/K01792%09red/K00162%09red/K00128%09red/K01785%09red/K01623%09red/K00382%09red/K00927%09red/K00016%09red
Fructose and mannose metabolism	KEGG PATHWAY	ko00051	17	181	0.00918823771765	0.0569670738494	Cluster-22447.51988|Cluster-22447.45767|Cluster-22447.53178|Cluster-22447.15507|Cluster-22447.54735|Cluster-22447.51978|Cluster-22447.40307|Cluster-22447.53177|Cluster-22447.52225|Cluster-22447.44008|Cluster-22447.52915|Cluster-22447.49949|Cluster-22447.40308|Cluster-22447.51072|Cluster-22447.58377|Cluster-22447.51535|Cluster-22447.29368	http://www.genome.jp/kegg-bin/show_pathway?ko00051/K19355%09red/K01623%09red/K00850%09red
Protein processing in endoplasmic reticulum	KEGG PATHWAY	ko04141	43	630	0.0160252163151	0.0931465698318	Cluster-22447.16059|Cluster-22447.48569|Cluster-22447.49487|Cluster-22447.81718|Cluster-22447.81716|Cluster-22447.81717|Cluster-645.0|Cluster-22447.88381|Cluster-22447.13894|Cluster-22447.58559|Cluster-22447.54939|Cluster-22447.11179|Cluster-22447.12342|Cluster-22447.53894|Cluster-22447.60156|Cluster-22447.11987|Cluster-22447.23189|Cluster-22447.23188|Cluster-22447.89801|Cluster-22447.89802|Clust…	http://www.genome.jp/kegg-bin/show_pathway?ko04141/K10601%09red/K09486%09red/K08057%09red/K09503%09red/K13989%09red/K10950%09red/K07953%09red/K10666%09red/K13993%09red/K12670%09red/K04079%09red/K09490%09red/K09517%09red/K14004%09red/K03283%09red
Nitrogen metabolism	KEGG PATHWAY	ko00910	9	83	0.0241042335227	0.13186433633	Cluster-22447.36332|Cluster-22447.76341|Cluster-22447.51159|Cluster-22447.51834|Cluster-22447.61160|Cluster-22447.51793|Cluster-22447.51337|Cluster-22447.10928|Cluster-22447.92199	http://www.genome.jp/kegg-bin/show_pathway?ko00910/K01673%09red/K01674%09red/K01915%09red
Fatty acid degradation	KEGG PATHWAY	ko00071	9	89	0.0344450797218	0.17796624523	Cluster-22447.30585|Cluster-22447.30584|Cluster-22447.39746|Cluster-22447.30583|Cluster-22447.59272|Cluster-22447.59273|Cluster-22447.62465|Cluster-22447.91732|Cluster-22447.50992	http://www.genome.jp/kegg-bin/show_pathway?ko00071/K00128%09red/K07513%09red/K00001%09red/K10527%09red/K00626%09red
Pentose and glucuronate interconversions	KEGG PATHWAY	ko00040	12	151	0.0691190851791	0.32771143207	Cluster-22447.39847|Cluster-22447.49109|Cluster-22447.49116|Cluster-22447.51356|Cluster-22447.55304|Cluster-22447.49111|Cluster-22447.59272|Cluster-22447.59273|Cluster-22447.49115|Cluster-22447.62555|Cluster-22447.54305|Cluster-22447.38819	http://www.genome.jp/kegg-bin/show_pathway?ko00040/K00128%09red/K01051%09red/K01783%09red/K01728%09red
Tropane, piperidine and pyridine alkaloid biosynthesis	KEGG PATHWAY	ko00960	6	58	0.0704755767891	0.32771143207	Cluster-22447.7393|Cluster-22447.71092|Cluster-22447.71093|Cluster-22447.43452|Cluster-27006.0|Cluster-22447.12326	http://www.genome.jp/kegg-bin/show_pathway?ko00960/K00276%09red/K14454%09red/K08081%09red
Synthesis and degradation of ketone bodies	KEGG PATHWAY	ko00072	3	20	0.0846688953821	0.348227567268	Cluster-22447.64972|Cluster-22447.64974|Cluster-22447.50992	http://www.genome.jp/kegg-bin/show_pathway?ko00072/K01641%09red/K00626%09red
Terpenoid backbone biosynthesis	KEGG PATHWAY	ko00900	10	125	0.0886326281898	0.348227567268	Cluster-22447.51290|Cluster-22447.28053|Cluster-22447.28051|Cluster-22447.64974|Cluster-22447.28054|Cluster-22447.52816|Cluster-22447.51686|Cluster-22447.64972|Cluster-22447.81301|Cluster-22447.50992	http://www.genome.jp/kegg-bin/show_pathway?ko00900/K10960%09red/K01662%09red/K01597%09red/K00787%09red/K01641%09red/K00021%09red/K00626%09red
Sulfur metabolism	KEGG PATHWAY	ko00920	8	93	0.0894169236247	0.348227567268	Cluster-22447.75643|Cluster-22447.75645|Cluster-22447.75644|Cluster-22447.21838|Cluster-22447.75648|Cluster-22447.3872|Cluster-22447.63925|Cluster-22447.87952	http://www.genome.jp/kegg-bin/show_pathway?ko00920/K13811%09red/K05907%09red/K13034%09red/K17725%09red
alpha-Linolenic acid metabolism	KEGG PATHWAY	ko00592	8	94	0.0933818660427	0.348227567268	Cluster-22447.30585|Cluster-22447.30584|Cluster-22447.39746|Cluster-22447.30583|Cluster-22447.88308|Cluster-22447.53790|Cluster-22447.62465|Cluster-22447.24494	http://www.genome.jp/kegg-bin/show_pathway?ko00592/K10529%09red/K07513%09red/K01723%09red/K10527%09red/K05894%09red
Biosynthesis of unsaturated fatty acids	KEGG PATHWAY	ko01040	6	63	0.0936095610937	0.348227567268	Cluster-22447.39746|Cluster-22447.42432|Cluster-22447.51197|Cluster-22447.53705|Cluster-22447.22811|Cluster-22447.62465	http://www.genome.jp/kegg-bin/show_pathway?ko01040/K07513%09red/K00059%09red/K00507%09red
Alanine, aspartate and glutamate metabolism	KEGG PATHWAY	ko00250	11	149	0.113879629479	0.407338674675	Cluster-22447.71092|Cluster-22447.71093|Cluster-22447.91898|Cluster-22447.43452|Cluster-22447.53726|Cluster-22447.64336|Cluster-22447.67883|Cluster-22447.64337|Cluster-22447.51793|Cluster-22447.64338|Cluster-22447.36332	http://www.genome.jp/kegg-bin/show_pathway?ko00250/K01580%09red/K01915%09red/K00814%09red/K14454%09red/K01953%09red
Cutin, suberine and wax biosynthesis	KEGG PATHWAY	ko00073	6	72	0.144114516773	0.496394446663	Cluster-22447.52369|Cluster-22447.7143|Cluster-22447.88890|Cluster-22447.76705|Cluster-22447.76704|Cluster-22447.76706	http://www.genome.jp/kegg-bin/show_pathway?ko00073/K15404%09red/K13407%09red/K13356%09red
Limonene and pinene degradation	KEGG PATHWAY	ko00903	2	15	0.179807036919	0.58103931923	Cluster-22447.59272|Cluster-22447.59273	http://www.genome.jp/kegg-bin/show_pathway?ko00903/K00128%09red
Butanoate metabolism	KEGG PATHWAY	ko00650	5	61	0.181184303846	0.58103931923	Cluster-22447.91898|Cluster-22447.64972|Cluster-22447.64974|Cluster-22447.48373|Cluster-22447.50992	http://www.genome.jp/kegg-bin/show_pathway?ko00650/K01641%09red/K18121%09red/K01580%09red/K00626%09red
Monobactam biosynthesis	KEGG PATHWAY	ko00261	2	16	0.196527273219	0.602703967416	Cluster-22447.87952|Cluster-22447.21838	http://www.genome.jp/kegg-bin/show_pathway?ko00261/K13811%09red
Amino sugar and nucleotide sugar metabolism	KEGG PATHWAY	ko00520	20	338	0.202423034042	0.602703967416	Cluster-22447.47866|Cluster-22447.32302|Cluster-22447.17560|Cluster-22447.35390|Cluster-22447.49123|Cluster-22447.41642|Cluster-22447.32303|Cluster-8678.1|Cluster-22447.12312|Cluster-22447.11723|Cluster-22447.52440|Cluster-22447.11541|Cluster-22447.11542|Cluster-22447.73451|Cluster-22447.12134|Cluster-22447.54024|Cluster-22447.34757|Cluster-22447.29774|Cluster-22447.54322|Cluster-22447.66927	http://www.genome.jp/kegg-bin/show_pathway?ko00520/K08678%09red/K12448%09red/K01183%09red/K10046%09red/K15920%09red
Ribosome	KEGG PATHWAY	ko03010	36	649	0.207382010294	0.602703967416	Cluster-22447.54317|Cluster-22447.43885|Cluster-22447.43129|Cluster-22447.53352|Cluster-22447.49044|Cluster-22447.44350|Cluster-22447.51079|Cluster-22447.52455|Cluster-22447.51333|Cluster-22447.50978|Cluster-22447.43801|Cluster-22447.49979|Cluster-22447.48489|Cluster-22447.51406|Cluster-22447.64994|Cluster-22447.51475|Cluster-22447.48935|Cluster-22447.50582|Cluster-22447.54295|Cluster-22447.47108…	http://www.genome.jp/kegg-bin/show_pathway?ko03010/K02931%09red/K02933%09red/K02935%09red/K02952%09red/K02864%09red/K02939%09red/K02884%09red/K02881%09red/K02916%09red/K02990%09red/K02996%09red/K02867%09red/K02888%09red/K02926%09red/K02871%09red/K02899%09red/K02904%09red/K02906%09red/K02895%09red/K02879%09red/K02902%09red/K02986%09red/K02968%09red/K02946%09red/K02961%09red
Ubiquinone and other terpenoid-quinone biosynthesis	KEGG PATHWAY	ko00130	8	120	0.228252658097	0.643257491	Cluster-22447.48378|Cluster-22447.81119|Cluster-22447.48377|Cluster-22447.56748|Cluster-22447.55044|Cluster-22447.58269|Cluster-22447.49066|Cluster-22447.50922	http://www.genome.jp/kegg-bin/show_pathway?ko00130/K02548%09red/K03183%09red/K01904%09red/K01661%09red
Tryptophan metabolism	KEGG PATHWAY	ko00380	5	68	0.238392408568	0.652073352848	Cluster-22447.11717|Cluster-22447.59272|Cluster-22447.4313|Cluster-22447.50992|Cluster-22447.59273	http://www.genome.jp/kegg-bin/show_pathway?ko00380/K00128%09red/K00626%09red/K11820%09red
Isoquinoline alkaloid biosynthesis	KEGG PATHWAY	ko00950	5	69	0.246947975247	0.656176048514	Cluster-27006.0|Cluster-22447.43452|Cluster-22447.9194|Cluster-22447.71092|Cluster-22447.71093	http://www.genome.jp/kegg-bin/show_pathway?ko00950/K00276%09red/K00422%09red/K14454%09red
Anthocyanin biosynthesis	KEGG PATHWAY	ko00942	1	7	0.311181994244	0.777233346971	Cluster-22447.88824	http://www.genome.jp/kegg-bin/show_pathway?ko00942/K12937%09red
Glycosphingolipid biosynthesis - globo series	KEGG PATHWAY	ko00603	2	23	0.316008534806	0.777233346971	Cluster-24241.0|Cluster-22447.57222	http://www.genome.jp/kegg-bin/show_pathway?ko00603/K07407%09red/K01988%09red
Glyoxylate and dicarboxylate metabolism	KEGG PATHWAY	ko00630	12	211	0.317579217042	0.777233346971	Cluster-22447.52505|Cluster-22447.51305|Cluster-22447.36332|Cluster-22447.51598|Cluster-22447.48373|Cluster-22447.51187|Cluster-22447.53508|Cluster-22447.51502|Cluster-22447.52603|Cluster-22447.47055|Cluster-22447.51793|Cluster-22447.50992	http://www.genome.jp/kegg-bin/show_pathway?ko00630/K15918%09red/K18121%09red/K00600%09red/K02437%09red/K01602%09red/K00382%09red/K01915%09red/K00626%09red
Fatty acid biosynthesis	KEGG PATHWAY	ko00061	7	116	0.327821153211	0.781727365348	Cluster-22447.58668|Cluster-22447.42432|Cluster-22447.53962|Cluster-22447.64868|Cluster-22447.22811|Cluster-22447.52716|Cluster-22447.52532	http://www.genome.jp/kegg-bin/show_pathway?ko00061/K00059%09red/K09458%09red/K01962%09red/K02160%09red/K00208%09red
Biotin metabolism	KEGG PATHWAY	ko00780	4	63	0.364158809419	0.846669231899	Cluster-22447.42432|Cluster-22447.53962|Cluster-22447.22811|Cluster-22447.52532	http://www.genome.jp/kegg-bin/show_pathway?ko00780/K09458%09red/K00208%09red/K00059%09red
Tyrosine metabolism	KEGG PATHWAY	ko00350	7	126	0.402578159936	0.903148889417	Cluster-22447.71092|Cluster-22447.71093|Cluster-22447.43452|Cluster-27006.0|Cluster-22447.9194|Cluster-22447.91732|Cluster-22447.42046	http://www.genome.jp/kegg-bin/show_pathway?ko00350/K07253%09red/K00276%09red/K00422%09red/K14454%09red/K00001%09red
Linoleic acid metabolism	KEGG PATHWAY	ko00591	3	48	0.411719720017	0.903148889417	Cluster-22447.24715|Cluster-22447.88323|Cluster-22447.24716	http://www.genome.jp/kegg-bin/show_pathway?ko00591/K15718%09red
Galactose metabolism	KEGG PATHWAY	ko00052	7	128	0.417584970376	0.903148889417	Cluster-22447.15507|Cluster-22447.24063|Cluster-22447.24062|Cluster-22447.88538|Cluster-22447.57222|Cluster-22447.29117|Cluster-22447.29368	http://www.genome.jp/kegg-bin/show_pathway?ko00052/K07407%09red/K01785%09red/K00850%09red/K01193%09red
Arginine biosynthesis	KEGG PATHWAY	ko00220	6	112	0.450576541795	0.952354963338	Cluster-22447.71092|Cluster-22447.71093|Cluster-22447.36332|Cluster-22447.43452|Cluster-22447.53726|Cluster-22447.51793	http://www.genome.jp/kegg-bin/show_pathway?ko00220/K00814%09red/K14454%09red/K01915%09red
Sphingolipid metabolism	KEGG PATHWAY	ko00600	6	115	0.474713904327	0.974552224872	Cluster-22447.41045|Cluster-22447.41046|Cluster-22447.41047|Cluster-22447.22543|Cluster-22447.59480|Cluster-22447.57222	http://www.genome.jp/kegg-bin/show_pathway?ko00600/K04713%09red/K07407%09red/K17108%09red/K04710%09red
Cysteine and methionine metabolism	KEGG PATHWAY	ko00270	14	284	0.490695433902	0.974552224872	Cluster-22447.89836|Cluster-22447.59075|Cluster-22447.71092|Cluster-22447.71093|Cluster-22447.26561|Cluster-22447.43452|Cluster-22447.62807|Cluster-22447.86732|Cluster-22447.55060|Cluster-22447.53851|Cluster-22447.63925|Cluster-22447.53853|Cluster-22447.90794|Cluster-22447.6362	http://www.genome.jp/kegg-bin/show_pathway?ko00270/K05933%09red/K14454%09red/K00547%09red/K00826%09red/K01611%09red/K13034%09red/K01762%09red/K00016%09red
Monoterpenoid biosynthesis	KEGG PATHWAY	ko00902	1	14	0.502961664937	0.974552224872	Cluster-22447.73460	http://www.genome.jp/kegg-bin/show_pathway?ko00902/K15095%09red
Pyruvate metabolism	KEGG PATHWAY	ko00620	11	225	0.511709818073	0.974552224872	Cluster-22447.52094|Cluster-22447.47055|Cluster-22447.52716|Cluster-22447.58668|Cluster-22447.76922|Cluster-22447.64868|Cluster-22447.59272|Cluster-22447.59273|Cluster-22447.90794|Cluster-22447.37848|Cluster-22447.50992	http://www.genome.jp/kegg-bin/show_pathway?ko00620/K00382%09red/K01759%09red/K00162%09red/K00128%09red/K01595%09red/K01962%09red/K02160%09red/K00626%09red/K00016%09red
beta-Alanine metabolism	KEGG PATHWAY	ko00410	7	141	0.51347375289	0.974552224872	Cluster-22447.91898|Cluster-22447.66098|Cluster-27006.0|Cluster-22447.59272|Cluster-22447.59273|Cluster-22447.9707|Cluster-22447.65463	http://www.genome.jp/kegg-bin/show_pathway?ko00410/K00128%09red/K00276%09red/K17839%09red/K01578%09red/K01580%09red
Valine, leucine and isoleucine degradation	KEGG PATHWAY	ko00280	9	201	0.620909954766	0.999999972678	Cluster-22447.64972|Cluster-22447.47055|Cluster-22447.64974|Cluster-22447.39746|Cluster-22447.59272|Cluster-22447.59273|Cluster-22447.62465|Cluster-22447.50992|Cluster-22447.6362	http://www.genome.jp/kegg-bin/show_pathway?ko00280/K07513%09red/K00128%09red/K00826%09red/K00382%09red/K01641%09red/K00626%09red
Propanoate metabolism	KEGG PATHWAY	ko00640	7	159	0.635314460396	0.999999972678	Cluster-22447.47055|Cluster-22447.90794|Cluster-22447.58668|Cluster-22447.64868|Cluster-22447.52716|Cluster-22447.9707|Cluster-22447.50992	http://www.genome.jp/kegg-bin/show_pathway?ko00640/K02160%09red/K01578%09red/K01962%09red/K00382%09red/K00626%09red/K00016%09red
Carotenoid biosynthesis	KEGG PATHWAY	ko00906	4	94	0.65752350056	0.999999972678	Cluster-22447.51552|Cluster-22447.45534|Cluster-22447.47128|Cluster-22447.51469	http://www.genome.jp/kegg-bin/show_pathway?ko00906/K02291%09red/K09841%09red/K15744%09red
Taurine and hypotaurine metabolism	KEGG PATHWAY	ko00430	1	22	0.657732040876	0.999999972678	Cluster-22447.91898	http://www.genome.jp/kegg-bin/show_pathway?ko00430/K01580%09red
Lysine degradation	KEGG PATHWAY	ko00310	5	118	0.664112027833	0.999999972678	Cluster-22447.90761|Cluster-22447.59272|Cluster-22447.59273|Cluster-22447.90758|Cluster-22447.50992	http://www.genome.jp/kegg-bin/show_pathway?ko00310/K00128%09red/K00626%09red/K14157%09red
Ascorbate and aldarate metabolism	KEGG PATHWAY	ko00053	4	97	0.680640490528	0.999999972678	Cluster-22447.49123|Cluster-22447.51736|Cluster-22447.59272|Cluster-22447.59273	http://www.genome.jp/kegg-bin/show_pathway?ko00053/K00128%09red/K10046%09red/K00434%09red
Thiamine metabolism	KEGG PATHWAY	ko00730	1	24	0.68821899922	0.999999972678	Cluster-22447.51686	http://www.genome.jp/kegg-bin/show_pathway?ko00730/K01662%09red
Histidine metabolism	KEGG PATHWAY	ko00340	2	50	0.691766204237	0.999999972678	Cluster-22447.59272|Cluster-22447.59273	http://www.genome.jp/kegg-bin/show_pathway?ko00340/K00128%09red
Vitamin B6 metabolism	KEGG PATHWAY	ko00750	1	25	0.70242958982	0.999999972678	Cluster-22447.57021	http://www.genome.jp/kegg-bin/show_pathway?ko00750/K06215%09red
Phenylalanine, tyrosine and tryptophan biosynthesis	KEGG PATHWAY	ko00400	5	125	0.710788397761	0.999999972678	Cluster-22447.50128|Cluster-22447.65646|Cluster-22447.43452|Cluster-22447.71092|Cluster-22447.71093	http://www.genome.jp/kegg-bin/show_pathway?ko00400/K01850%09red/K05359%09red/K14454%09red
Other glycan degradation	KEGG PATHWAY	ko00511	3	83	0.756569975307	0.999999972678	Cluster-22447.91523|Cluster-22447.59480|Cluster-22447.77136	http://www.genome.jp/kegg-bin/show_pathway?ko00511/K17108%09red/K01227%09red
Glycerolipid metabolism	KEGG PATHWAY	ko00561	6	165	0.795779323822	0.999999972678	Cluster-22447.52505|Cluster-22447.57778|Cluster-22447.55565|Cluster-22447.59272|Cluster-22447.57222|Cluster-22447.59273	http://www.genome.jp/kegg-bin/show_pathway?ko00561/K00128%09red/K07407%09red/K15918%09red/K00901%09red
Peroxisome	KEGG PATHWAY	ko04146	9	238	0.796878948866	0.999999972678	Cluster-22447.33107|Cluster-22447.39746|Cluster-22447.51284|Cluster-22447.51181|Cluster-22447.62465|Cluster-22447.47069|Cluster-22447.7143|Cluster-22447.51584|Cluster-22447.9707	http://www.genome.jp/kegg-bin/show_pathway?ko04146/K13356%09red/K13354%09red/K04564%09red/K04565%09red/K01578%09red/K11147%09red/K07513%09red
Glycine, serine and threonine metabolism	KEGG PATHWAY	ko00260	7	190	0.797966464331	0.999999972678	Cluster-22447.52505|Cluster-22447.66684|Cluster-27006.0|Cluster-22447.51187|Cluster-22447.53508|Cluster-22447.47055|Cluster-22447.52603	http://www.genome.jp/kegg-bin/show_pathway?ko00260/K00276%09red/K00108%09red/K15918%09red/K00600%09red/K02437%09red/K00382%09red
Selenocompound metabolism	KEGG PATHWAY	ko00450	2	65	0.815517740525	0.999999972678	Cluster-22447.87952|Cluster-22447.21838	http://www.genome.jp/kegg-bin/show_pathway?ko00450/K13811%09red
ABC transporters	KEGG PATHWAY	ko02010	2	71	0.851099063709	0.999999972678	Cluster-22447.47065|Cluster-22447.88307	http://www.genome.jp/kegg-bin/show_pathway?ko02010/K05658%09red
Cell cycle - Caulobacter	KEGG PATHWAY	ko04112	1	41	0.858978354287	0.999999972678	Cluster-22447.52583	http://www.genome.jp/kegg-bin/show_pathway?ko04112/K01338%09red
Plant hormone signal transduction	KEGG PATHWAY	ko04075	26	706	0.925538056674	0.999999972678	Cluster-22447.39833|Cluster-22447.61020|Cluster-22447.18880|Cluster-22447.10616|Cluster-22447.66451|Cluster-22447.12343|Cluster-22447.57071|Cluster-22447.18877|Cluster-22447.54694|Cluster-22447.79120|Cluster-22447.12256|Cluster-22447.10516|Cluster-22447.90705|Cluster-22447.80355|Cluster-22447.44744|Cluster-22447.7599|Cluster-22447.10193|Cluster-22447.60903|Cluster-22447.11161|Cluster-22447.31972|…	http://www.genome.jp/kegg-bin/show_pathway?ko04075/K14486%09red/K14487%09red/K14497%09red/K14493%09red/K14494%09red/K14488%09red/K14508%09red/K13449%09red/K14489%09red/K14516%09red
Citrate cycle (TCA cycle)	KEGG PATHWAY	ko00020	4	151	0.926563605439	0.999999972678	Cluster-22447.52267|Cluster-22447.47055|Cluster-22447.37848|Cluster-22447.56603	http://www.genome.jp/kegg-bin/show_pathway?ko00020/K01648%09red/K00382%09red/K00162%09red
Starch and sucrose metabolism	KEGG PATHWAY	ko00500	18	520	0.934210358206	0.999999972678	Cluster-22447.54684|Cluster-22447.53218|Cluster-22447.54305|Cluster-22447.76627|Cluster-22447.31690|Cluster-22447.54456|Cluster-22447.24063|Cluster-22447.24062|Cluster-22447.60704|Cluster-22447.88538|Cluster-22447.10638|Cluster-22447.52440|Cluster-22447.77667|Cluster-22447.73451|Cluster-22447.51457|Cluster-22447.38819|Cluster-22447.60705|Cluster-22447.53621	http://www.genome.jp/kegg-bin/show_pathway?ko00500/K01193%09red/K01176%09red/K15920%09red/K08678%09red/K01188%09red/K16055%09red/K01051%09red/K01087%09red/K00696%09red/K00695%09red
Endocytosis	KEGG PATHWAY	ko04144	17	498	0.937348323236	0.999999972678	Cluster-22447.89801|Cluster-22447.89802|Cluster-22447.38591|Cluster-22447.13894|Cluster-22447.32282|Cluster-22447.56217|Cluster-22447.48569|Cluster-22447.34289|Cluster-22447.90491|Cluster-22447.32281|Cluster-22447.14332|Cluster-22447.73309|Cluster-22447.45398|Cluster-22447.84276|Cluster-22447.57633|Cluster-22447.57634|Cluster-22447.47580	http://www.genome.jp/kegg-bin/show_pathway?ko04144/K12184%09red/K12194%09red/K12198%09red/K12199%09red/K01115%09red/K19366%09red/K03283%09red/K19476%09red/K01528%09red
Valine, leucine and isoleucine biosynthesis	KEGG PATHWAY	ko00290	1	62	0.947128627247	0.999999972678	Cluster-22447.6362	http://www.genome.jp/kegg-bin/show_pathway?ko00290/K00826%09red
Cyanoamino acid metabolism	KEGG PATHWAY	ko00460	3	137	0.95670410412	0.999999972678	Cluster-22447.52603|Cluster-22447.63925|Cluster-22447.53621	http://www.genome.jp/kegg-bin/show_pathway?ko00460/K00600%09red/K13034%09red/K01188%09red
Ether lipid metabolism	KEGG PATHWAY	ko00565	1	78	0.974980319389	0.999999972678	Cluster-22447.73309	http://www.genome.jp/kegg-bin/show_pathway?ko00565/K01115%09red
RNA degradation	KEGG PATHWAY	ko03018	7	283	0.979876381818	0.999999972678	Cluster-22447.50554|Cluster-22447.50887|Cluster-22447.30394|Cluster-22447.30396|Cluster-22447.50657|Cluster-22447.15507|Cluster-22447.29368	http://www.genome.jp/kegg-bin/show_pathway?ko03018/K12581%09red/K01689%09red/K00850%09red/K13126%09red/K04077%09red
One carbon pool by folate	KEGG PATHWAY	ko00670	1	86	0.98279284231	0.999999972678	Cluster-22447.52603	http://www.genome.jp/kegg-bin/show_pathway?ko00670/K00600%09red
Glycerophospholipid metabolism	KEGG PATHWAY	ko00564	6	260	0.983440132653	0.999999972678	Cluster-22447.39142|Cluster-22447.54458|Cluster-22447.55095|Cluster-22447.55565|Cluster-22447.57778|Cluster-22447.73309	http://www.genome.jp/kegg-bin/show_pathway?ko00564/K01115%09red/K00967%09red/K05929%09red/K00901%09red
Base excision repair	KEGG PATHWAY	ko03410	2	134	0.986954921496	0.999999972678	Cluster-22447.43966|Cluster-22447.71098	http://www.genome.jp/kegg-bin/show_pathway?ko03410/K01246%09red
Pantothenate and CoA biosynthesis	KEGG PATHWAY	ko00770	1	92	0.987006251115	0.999999972678	Cluster-22447.6362	http://www.genome.jp/kegg-bin/show_pathway?ko00770/K00826%09red
Steroid biosynthesis	KEGG PATHWAY	ko00100	1	93	0.987600573773	0.999999972678	Cluster-22447.51412	http://www.genome.jp/kegg-bin/show_pathway?ko00100/K09828%09red
Aminoacyl-tRNA biosynthesis	KEGG PATHWAY	ko00970	2	147	0.992321276952	0.999999972678	Cluster-22447.56229|Cluster-22447.56231	http://www.genome.jp/kegg-bin/show_pathway?ko00970/K02434%09red
Phagosome	KEGG PATHWAY	ko04145	5	266	0.994994567723	0.999999972678	Cluster-22447.52141|Cluster-22447.52826|Cluster-22447.54939|Cluster-22447.60156|Cluster-22447.47759	http://www.genome.jp/kegg-bin/show_pathway?ko04145/K08057%09red/K07374%09red/K07375%09red
Inositol phosphate metabolism	KEGG PATHWAY	ko00562	3	201	0.995826832063	0.999999972678	Cluster-22447.52219|Cluster-22447.50439|Cluster-22447.75141	http://www.genome.jp/kegg-bin/show_pathway?ko00562/K01858%09red/K01106%09red
Proteasome	KEGG PATHWAY	ko03050	2	164	0.996195915592	0.999999972678	Cluster-22447.49190|Cluster-22447.54917	http://www.genome.jp/kegg-bin/show_pathway?ko03050/K06699%09red
Protein export	KEGG PATHWAY	ko03060	2	164	0.996195915592	0.999999972678	Cluster-22447.32337|Cluster-22447.49487	http://www.genome.jp/kegg-bin/show_pathway?ko03060/K09490%09red
SNARE interactions in vesicular transport	KEGG PATHWAY	ko04130	1	124	0.997099001669	0.999999972678	Cluster-22447.12055	http://www.genome.jp/kegg-bin/show_pathway?ko04130/K08486%09red
N-Glycan biosynthesis	KEGG PATHWAY	ko00510	1	138	0.998495800578	0.999999972678	Cluster-22447.58559	http://www.genome.jp/kegg-bin/show_pathway?ko00510/K12670%09red
Circadian rhythm - plant	KEGG PATHWAY	ko04712	1	168	0.999632415049	0.999999972678	Cluster-22447.63021	http://www.genome.jp/kegg-bin/show_pathway?ko04712/K10143%09red
Purine metabolism	KEGG PATHWAY	ko00230	6	442	0.999965166754	0.999999972678	Cluster-22447.21838|Cluster-22447.33184|Cluster-22447.10910|Cluster-22447.68838|Cluster-22447.10909|Cluster-22447.87952	http://www.genome.jp/kegg-bin/show_pathway?ko00230/K00942%09red/K01466%09red/K01514%09red/K13811%09red
Ubiquitin mediated proteolysis	KEGG PATHWAY	ko04120	4	403	0.999992865841	0.999999972678	Cluster-22447.63021|Cluster-22447.59131|Cluster-16113.1|Cluster-22447.56559	http://www.genome.jp/kegg-bin/show_pathway?ko04120/K10143%09red/K10601%09red/K10581%09red
Oxidative phosphorylation	KEGG PATHWAY	ko00190	2	322	0.999995913217	0.999999972678	Cluster-22447.90800|Cluster-22447.7803	http://www.genome.jp/kegg-bin/show_pathway?ko00190/K01507%09red/K01535%09red
Spliceosome	KEGG PATHWAY	ko03040	8	692	0.999999947486	0.999999972678	Cluster-22447.89801|Cluster-22447.89802|Cluster-22447.13894|Cluster-22447.48569|Cluster-22447.32281|Cluster-22447.32282|Cluster-22447.57633|Cluster-22447.57634	http://www.genome.jp/kegg-bin/show_pathway?ko03040/K03283%09red
mRNA surveillance pathway	KEGG PATHWAY	ko03015	2	429	0.999999966703	0.999999972678	Cluster-22447.50657|Cluster-22447.53649	http://www.genome.jp/kegg-bin/show_pathway?ko03015/K03265%09red/K13126%09red
RNA transport	KEGG PATHWAY	ko03013	4	537	0.999999972678	0.999999972678	Cluster-22447.50657|Cluster-22447.60996|Cluster-22447.89156|Cluster-22447.90076	http://www.genome.jp/kegg-bin/show_pathway?ko03013/K03242%09red/K13126%09red/K14004%09red
--------------------
#Term	Database	ID	Input number	Background number	P-Value	Corrected P-Value	Input	Hyperlink
--------------------
#Term	Database	ID	Input number	Background number	P-Value	Corrected P-Value	Input	Hyperlink
--------------------
